# Supplementary material for: Uncertainty analysis of species distribution models
Source: PLoS One. 2019 May 23;14(5):e0214190. doi: 10.1371/journal.pone.0214190 (PMC6533036; doi:10.1371/journal.pone.0214190)
Supplement: S1 Data File — All the data used for Dengue importation and Aedes Aegypti existence case study are all included in data file. (ZIP) [file pone.0214190.s003.zip]

Archive with 15 entries (14 files):
- aedes_aegypti.asc
- artificialsuraces_texas.asc
- __MACOSX/
- __MACOSX/._artificialsuraces_texas.asc
- DengueData.csv
- __MACOSX/._DengueData.csv
- DengueFactorFile.csv
- __MACOSX/._DengueFactorFile.csv
- elevation_texas.asc
- mean.diurnal_texas.asc
- mintemp.coldmonth_texas.asc
- popcount_texas.asc
- __MACOSX/._popcount_texas.asc
- precipseason_texas.asc
- temp.seasonality_texas.asc
