# Supplementary material for: Uncertainty analysis of species distribution models
Source: PLoS One. 2019 May 23;14(5):e0214190. doi: 10.1371/journal.pone.0214190 (PMC6533036; doi:10.1371/journal.pone.0214190)
Supplement: S1 Data File — All the data used for Dengue importation and Aedes Aegypti existence case study are all included in data file. (ZIP) [file pone.0214190.s003.zip › aedes_aegypti.asc]

ncols         1576
nrows         1280
xllcorner     -106.641666666667
yllcorner     25.8333333333333
cellsize      0.00833333333333357
NODATA_value  -9999
-9999 -9999 -9999 -9999 -9999 -9999 -9999 -9999 -9999 -9999 -9999 -9999 -9999 -9999 -9999 -9999 -9999 -9999 -9999 -9999 -9999 -9999 -9999 -9999 -9999 -9999 -9999 -9999 -9999 -9999 -9999 -9999 -9999 -9999 -9999 -9999 -9999 -9999 -9999 -9999 -9999 -9999 -9999 -9999 -9999 -9999 -9999 -9999 -9999 -9999 -9999 -9999 -9999 -9999 -9999 -9999 -9999 -9999 -9999 -9999 -9999 -9999 -9999 -9999 -9999 -9999 -9999 -9999 -9999 -9999 -9999 -9999 -9999 -9999 -9999 -9999 -9999 -9999 -9999 -9999 -9999 -9999 -9999 -9999 -9999 -9999 -9999 -9999 -9999 -9999 -9999 -9999 -9999 -9999 -9999 -9999 -9999 -9999 -9999 -9999 -9999 -9999 -9999 -9999 -9999 -9999 -9999 -9999 -9999 -9999 -9999 -9999 -9999 -9999 -9999 -9999 -9999 -9999 -9999 -9999 -9999 -9999 -9999 -9999 -9999 -9999 -9999 -9999 -9999 -9999 -9999 -9999 -9999 -9999 -9999 -9999 -9999 -9999 -9999 -9999 -9999 -9999 -9999 -9999 -9999 -9999 -9999 -9999 -9999 -9999 -9999 -9999 -9999 -9999 -9999 -9999 -9999 -9999 -9999 -9999 -9999 -9999 -9999 -9999 -9999 -9999 -9999 -9999 -9999 -9999 -9999 -9999 -9999 -9999 -9999 -9999 -9999 -9999 -9999 -9999 -9999 -9999 -9999 -9999 -9999 -9999 -9999 -9999 -9999 -9999 -9999 -9999 -9999 -9999 -9999 -9999 -9999 -9999 -9999 -9999 -9999 -9999 -9999 -9999 -9999 -9999 -9999 -9999 -9999 -9999 -9999 -9999 -9999 -9999 -9999 -9999 -9999 -9999 -9999 -9999 -9999 -9999 -9999 -9999 -9999 -9999 -9999 -9999 -9999 -9999 -9999 -9999 -9999 -9999 -9999 -9999 -9999 -9999 -9999 -9999 -9999 -9999 -9999 -9999 -9999 -9999 -9999 -9999 -9999 -9999 -9999 -9999 -9999 -9999 -9999 -9999 -9999 -9999 -9999 -9999 -9999 -9999 -9999 -9999 -9999 -9999 -9999 -9999 -9999 -9999 -9999 -9999 -9999 -9999 -9999 -9999 -9999 -9999 -9999 -9999 -9999 -9999 -9999 -9999 -9999 -9999 -9999 -9999 -9999 -9999 -9999 -9999 -9999 -9999 -9999 -9999 -9999 -9999 -9999 -9999 -9999 -9999 -9999 -9999 -9999 -9999 -9999 -9999 -9999 -9999 -9999 -9999 -9999 -9999 -9999 -9999 -9999 -9999 -9999 -9999 -9999 -9999 -9999 -9999 -9999 -9999 -9999 -9999 -9999 -9999 -9999 -9999 -9999 -9999 -9999 -9999 -9999 -9999 -9999 -9999 -9999 -9999 -9999 -9999 -9999 -9999 -9999 -9999 -9999 -9999 -9999 -9999 -9999 -9999 -9999 -9999 -9999 -9999 -9999 -9999 -9999 -9999 -9999 -9999 -9999 -9999 -9999 -9999 -9999 -9999 -9999 -9999 -9999 -9999 -9999 -9999 -9999 -9999 -9999 -9999 -9999 -9999 -9999 -9999 -9999 -9999 -9999 -9999 -9999 -9999 -9999 -9999 -9999 -9999 -9999 -9999 -9999 -9999 -9999 -9999 -9999 -9999 -9999 -9999 -9999 -9999 -9999 -9999 -9999 -9999 -9999 -9999 -9999 -9999 -9999 -9999 -9999 -9999 -9999 -9999 -9999 -9999 -9999 -9999 -9999 -9999 -9999 -9999 -9999 -9999 -9999 -9999 6.26543E-7 6.16454E-7 6.08338E-7 6.10163E-7 6.27192E-7 6.08602E-7 6.12504E-7 6.4295E-7 6.84148E-7 6.65067E-7 6.57672E-7 6.57672E-7 6.49737E-7 6.49022E-7 6.40069E-7 6.61845E-7 6.30234E-7 6.05548E-7 5.51522E-7 5.31162E-7 5.4632E-7 5.40297E-7 5.05783E-7 5.13256E-7 5.15595E-7 5.06327E-7 4.80102E-7 4.7355E-7 4.61548E-7 4.61213E-7 4.57866E-7 4.54762E-7 4.5643E-7 4.38646E-7 4.24317E-7 4.67497E-7 4.82489E-7 4.90152E-7 4.42846E-7 4.10824E-7 3.97457E-7 4.08543E-7 4.07696E-7 4.09391E-7 4.03049E-7 4.01236E-7 3.83923E-7 3.87521E-7 3.92942E-7 3.90644E-7 3.98708E-7 3.87271E-7 3.74758E-7 3.71399E-7 3.69731E-7 3.68679E-7 3.63888E-7 3.47445E-7 3.49474E-7 3.41181E-7 3.67428E-7 4.92269E-7 4.89386E-7 3.16485E-7 3.24458E-7 3.18374E-7 3.17267E-7 3.05489E-7 3.04122E-7 3.01988E-7 2.9142E-7 2.90023E-7 2.95877E-7 2.94545E-7 2.96374E-7 1.36203E-6 1.31537E-6 1.28029E-6 1.26704E-6 1.33835E-6 1.34071E-6 1.15358E-6 1.1521E-6 1.14175E-6 1.1521E-6 1.14939E-6 1.18678E-6 1.25057E-6 1.22632E-6 1.20263E-6 1.1972E-6 1.34959E-6 2.2708E-6 2.10813E-6 1.89179E-6 1.10206E-5 1.4445E-6 1.11725E-6 1.10159E-6 1.09631E-6 1.11955E-6 1.10751E-6 1.11118E-6 1.03659E-6 9.65347E-7 9.26858E-7 8.61067E-7 8.48505E-7 8.20389E-7 8.24136E-7 8.16074E-7 8.28321E-7 8.4357E-7 8.89034E-7 8.8502E-7 8.66614E-7 8.54938E-7 8.67506E-7 8.67506E-7 8.44792E-7 8.63599E-7 8.59709E-7 8.17718E-7 8.03203E-7 8.23388E-7 8.12002E-7 7.95999E-7 8.01288E-7 7.9403E-7 7.66538E-7 7.51444E-7 7.00151E-7 6.90717E-7 9.94942E-7 1.26729E-6 8.15393E-7 7.07216E-7 6.96662E-7 6.94591E-7 6.95908E-7 7.10569E-7 7.14697E-7 6.9898E-7 6.68303E-7 8.39892E-7 9.46152E-7 9.52603E-7 1.27939E-6 1.41573E-6 3.68606E-6 9.53366E-5 9.2894E-5 1.2936E-6 1.06902E-6 8.9416E-7 6.92487E-7 6.75103E-7 1.14568E-6 1.26505E-6 1.25536E-6 6.66306E-7 6.58231E-7 6.45056E-7 6.43632E-7 6.31037E-7 6.24137E-7 6.16819E-7 6.13817E-7 6.00564E-7 5.93612E-7 6.1919E-7 5.91819E-7 5.64639E-7 7.57653E-7 8.8572E-7 8.03319E-7 7.64821E-7 5.21722E-7 4.82082E-7 5.01667E-7 4.80339E-7 5.50646E-7 5.44902E-7 5.40553E-7 6.80096E-7 6.76613E-7 6.67638E-7 6.0685E-7 4.74487E-7 4.74535E-7 4.53303E-7 4.67612E-7 4.52969E-7 4.562E-7 4.20893E-7 4.11283E-7 4.07365E-7 4.1642E-7 4.39217E-7 4.37582E-7 4.36995E-7 4.32489E-7 4.2748E-7 4.22239E-7 4.1669E-7 4.13934E-7 8.917E-6 4.13579E-7 4.1549E-7 4.11677E-7 4.14089E-7 3.90832E-7 3.94145E-7 3.85544E-7 3.76728E-7 3.7821E-7 3.58338E-7 3.58852E-7 3.45407E-7 3.39079E-7 3.56319E-7 3.45887E-7 3.54427E-7 3.61903E-7 3.4538E-7 3.34584E-7 3.18059E-7 3.05329E-7 2.99617E-7 3.04147E-7 2.88417E-7 2.84164E-7 2.76462E-7 2.76554E-7 2.76283E-7 2.70982E-7 2.73683E-7 2.91362E-7 2.78431E-7 2.92797E-7 3.0252E-7 3.40487E-7 3.13915E-7 3.03264E-7 2.96042E-7 2.95873E-7 2.77196E-7 2.68354E-7 2.64723E-7 2.6314E-7 2.8311E-7 2.79114E-7 2.70749E-7 2.72261E-7 2.7189E-7 2.64026E-7 2.64236E-7 2.63923E-7 2.5911E-7 2.59466E-7 2.49462E-7 2.42599E-7 2.3626E-7 2.36215E-7 2.36666E-7 2.19345E-7 2.30776E-7 2.2759E-7 4.75468E-7 2.42734E-7 2.42188E-7 2.32057E-7 2.31946E-7 2.24369E-7 2.2324E-7 2.22206E-7 2.22088E-7 2.21372E-7 2.213E-7 2.28001E-7 2.28393E-7 2.22827E-7 2.21003E-7 2.18293E-7 1.98038E-7 1.96738E-7 1.9583E-7 1.94996E-7 2.48002E-7 2.6449E-7 2.59898E-7 3.28975E-7 2.13983E-7 2.12994E-7 2.1167E-7 2.14338E-7 2.15434E-7 2.22134E-7 2.19093E-7 2.96365E-7 3.52976E-7 2.43948E-7 2.0324E-7 2.34724E-7 2.55365E-7 2.18532E-7 1.83456E-7 1.84663E-7 1.79858E-7 1.8148E-7 1.58845E-7 1.72599E-7 1.70823E-7 1.65972E-7 1.81992E-7 1.88895E-7 1.68934E-7 1.56109E-7 1.5893E-7 1.55995E-7 1.54748E-7 1.44019E-7 1.3589E-7 1.31368E-7 1.30146E-7 1.2988E-7 1.394E-7 1.36358E-7 1.48665E-7 1.34845E-7 1.37708E-7 1.27432E-7 1.21742E-7 1.17917E-7 1.09111E-7 1.22093E-7 1.25351E-7 1.40496E-7 1.40041E-7 1.37228E-7 1.36089E-7 1.3446E-7 1.45137E-7 1.42113E-7 1.46172E-7 1.61354E-7 1.45977E-7 1.38328E-7 1.45482E-7 1.38955E-7 1.37506E-7 4.36039E-7 1.4982E-7 1.63225E-7 1.66008E-7 1.64444E-7 1.56689E-7 1.59034E-7 1.4498E-7 1.42256E-7 1.27864E-7 1.351E-7 2.2384E-7 2.06999E-7 1.38677E-7 -9999 -9999 -9999 -9999 -9999 -9999 -9999 -9999 -9999 -9999 -9999 -9999 -9999 -9999 -9999 -9999 -9999 -9999 -9999 -9999 -9999 -9999 -9999 -9999 -9999 -9999 -9999 -9999 -9999 -9999 -9999 -9999 -9999 -9999 -9999 -9999 -9999 -9999 -9999 -9999 -9999 -9999 -9999 -9999 -9999 -9999 -9999 -9999 -9999 -9999 -9999 -9999 -9999 -9999 -9999 -9999 -9999 -9999 -9999 -9999 -9999 -9999 -9999 -9999 -9999 -9999 -9999 -9999 -9999 -9999 -9999 -9999 -9999 -9999 -9999 -9999 -9999 -9999 -9999 -9999 -9999 -9999 -9999 -9999 -9999 -9999 -9999 -9999 -9999 -9999 -9999 -9999 -9999 -9999 -9999 -9999 -9999 -9999 -9999 -9999 -9999 -9999 -9999 -9999 -9999 -9999 -9999 -9999 -9999 -9999 -9999 -9999 -9999 -9999 -9999 -9999 -9999 -9999 -9999 -9999 -9999 -9999 -9999 -9999 -9999 -9999 -9999 -9999 -9999 -9999 -9999 -9999 -9999 -9999 -9999 -9999 -9999 -9999 -9999 -9999 -9999 -9999 -9999 -9999 -9999 -9999 -9999 -9999 -9999 -9999 -9999 -9999 -9999 -9999 -9999 -9999 -9999 -9999 -9999 -9999 -9999 -9999 -9999 -9999 -9999 -9999 -9999 -9999 -9999 -9999 -9999 -9999 -9999 -9999 -9999 -9999 -9999 -9999 -9999 -9999 -9999 -9999 -9999 -9999 -9999 -9999 -9999 -9999 -9999 -9999 -9999 -9999 -9999 -9999 -9999 -9999 -9999 -9999 -9999 -9999 -9999 -9999 -9999 -9999 -9999 -9999 -9999 -9999 -9999 -9999 -9999 -9999 -9999 -9999 -9999 -9999 -9999 -9999 -9999 -9999 -9999 -9999 -9999 -9999 -9999 -9999 -9999 -9999 -9999 -9999 -9999 -9999 -9999 -9999 -9999 -9999 -9999 -9999 -9999 -9999 -9999 -9999 -9999 -9999 -9999 -9999 -9999 -9999 -9999 -9999 -9999 -9999 -9999 -9999 -9999 -9999 -9999 -9999 -9999 -9999 -9999 -9999 -9999 -9999 -9999 -9999 -9999 -9999 -9999 -9999 -9999 -9999 -9999 -9999 -9999 -9999 -9999 -9999 -9999 -9999 -9999 -9999 -9999 -9999 -9999 -9999 -9999 -9999 -9999 -9999 -9999 -9999 -9999 -9999 -9999 -9999 -9999 -9999 -9999 -9999 -9999 -9999 -9999 -9999 -9999 -9999 -9999 -9999 -9999 -9999 -9999 -9999 -9999 -9999 -9999 -9999 -9999 -9999 -9999 -9999 -9999 -9999 -9999 -9999 -9999 -9999 -9999 -9999 -9999 -9999 -9999 -9999 -9999 -9999 -9999 -9999 -9999 -9999 -9999 -9999 -9999 -9999 -9999 -9999 -9999 -9999 -9999 -9999 -9999 -9999 -9999 -9999 -9999 -9999 -9999 -9999 -9999 -9999 -9999 -9999 -9999 -9999 -9999 -9999 -9999 -9999 -9999 -9999 -9999 -9999 -9999 -9999 -9999 -9999 -9999 -9999 -9999 -9999 -9999 -9999 -9999 -9999 -9999 -9999 -9999 -9999 -9999 -9999 -9999 -9999 -9999 -9999 -9999 -9999 -9999 -9999 -9999 -9999 -9999 -9999 -9999 -9999 -9999 -9999 -9999 -9999 -9999 -9999 -9999 -9999 -9999 -9999 -9999 -9999 -9999 -9999 -9999 -9999 -9999 -9999 -9999 -9999 -9999 -9999 -9999 -9999 -9999 -9999 -9999 -9999 -9999 -9999 -9999 -9999 -9999 -9999 -9999 -9999 -9999 -9999 -9999 -9999 -9999 -9999 -9999 -9999 -9999 -9999 -9999 -9999 -9999 -9999 -9999 -9999 -9999 -9999 -9999 -9999 -9999 -9999 -9999 -9999 -9999 -9999 -9999 -9999 -9999 -9999 -9999 -9999 -9999 -9999 -9999 -9999 -9999 -9999 -9999 -9999 -9999 -9999 -9999 -9999 -9999 -9999 -9999 -9999 -9999 -9999 -9999 -9999 -9999 -9999 -9999 -9999 -9999 -9999 -9999 -9999 -9999 -9999 -9999 -9999 -9999 -9999 -9999 -9999 -9999 -9999 -9999 -9999 -9999 -9999 -9999 -9999 -9999 -9999 -9999 -9999 -9999 -9999 -9999 -9999 -9999 -9999 -9999 -9999 -9999 -9999 -9999 -9999 -9999 -9999 -9999 -9999 -9999 -9999 -9999 -9999 -9999 -9999 -9999 -9999 -9999 -9999 -9999 -9999 -9999 -9999 -9999 -9999 -9999 -9999 -9999 -9999 -9999 -9999 -9999 -9999 -9999 -9999 -9999 -9999 -9999 -9999 -9999 -9999 -9999 -9999 -9999 -9999 -9999 -9999 -9999 -9999 -9999 -9999 -9999 -9999 -9999 -9999 -9999 -9999 -9999 -9999 -9999 -9999 -9999 -9999 -9999 -9999 -9999 -9999 -9999 -9999 -9999 -9999 -9999 -9999 -9999 -9999 -9999 -9999 -9999 -9999 -9999 -9999 -9999 -9999 -9999 -9999 -9999 -9999 -9999 -9999 -9999 -9999 -9999 -9999 -9999 -9999 -9999 -9999 -9999 -9999 -9999 -9999 -9999 -9999 -9999 -9999 -9999 -9999 -9999 -9999 -9999 -9999 -9999 -9999 -9999 -9999 -9999 -9999 -9999 -9999 -9999 -9999 -9999 -9999 -9999 -9999 -9999 -9999 -9999 -9999 -9999 -9999 -9999 -9999 -9999 -9999 -9999 -9999 -9999 -9999 -9999 -9999 -9999 -9999 -9999 -9999 -9999 -9999 -9999 -9999 -9999 -9999 -9999 -9999 -9999 -9999 -9999 -9999 -9999 -9999 -9999 -9999 -9999 -9999 -9999 -9999 -9999 -9999 -9999 -9999 -9999 -9999 -9999 -9999 -9999 -9999 -9999 -9999 -9999 -9999 -9999 -9999 -9999 -9999 -9999 -9999 -9999 -9999 -9999 -9999 -9999 -9999 -9999 -9999 -9999 -9999 -9999 -9999 -9999 -9999 -9999 -9999 -9999 -9999 -9999 -9999 -9999 -9999 -9999 -9999 -9999 -9999 -9999 -9999 -9999 -9999 -9999 -9999 -9999 -9999 -9999 -9999 -9999 -9999 -9999 -9999 -9999 -9999 -9999 -9999 -9999 -9999 -9999 -9999 -9999 -9999 -9999 -9999 -9999 -9999 -9999 -9999 -9999 -9999 -9999 -9999 -9999 -9999 -9999 -9999 -9999 -9999 -9999 -9999 -9999
-9999 -9999 -9999 -9999 -9999 -9999 -9999 -9999 -9999 -9999 -9999 -9999 -9999 -9999 -9999 -9999 -9999 -9999 -9999 -9999 -9999 -9999 -9999 -9999 -9999 -9999 -9999 -9999 -9999 -9999 -9999 -9999 -9999 -9999 -9999 -9999 -9999 -9999 -9999 -9999 -9999 -9999 -9999 -9999 -9999 -9999 -9999 -9999 -9999 -9999 -9999 -9999 -9999 -9999 -9999 -9999 -9999 -9999 -9999 -9999 -9999 -9999 -9999 -9999 -9999 -9999 -9999 -9999 -9999 -9999 -9999 -9999 -9999 -9999 -9999 -9999 -9999 -9999 -9999 -9999 -9999 -9999 -9999 -9999 -9999 -9999 -9999 -9999 -9999 -9999 -9999 -9999 -9999 -9999 -9999 -9999 -9999 -9999 -9999 -9999 -9999 -9999 -9999 -9999 -9999 -9999 -9999 -9999 -9999 -9999 -9999 -9999 -9999 -9999 -9999 -9999 -9999 -9999 -9999 -9999 -9999 -9999 -9999 -9999 -9999 -9999 -9999 -9999 -9999 -9999 -9999 -9999 -9999 -9999 -9999 -9999 -9999 -9999 -9999 -9999 -9999 -9999 -9999 -9999 -9999 -9999 -9999 -9999 -9999 -9999 -9999 -9999 -9999 -9999 -9999 -9999 -9999 -9999 -9999 -9999 -9999 -9999 -9999 -9999 -9999 -9999 -9999 -9999 -9999 -9999 -9999 -9999 -9999 -9999 -9999 -9999 -9999 -9999 -9999 -9999 -9999 -9999 -9999 -9999 -9999 -9999 -9999 -9999 -9999 -9999 -9999 -9999 -9999 -9999 -9999 -9999 -9999 -9999 -9999 -9999 -9999 -9999 -9999 -9999 -9999 -9999 -9999 -9999 -9999 -9999 -9999 -9999 -9999 -9999 -9999 -9999 -9999 -9999 -9999 -9999 -9999 -9999 -9999 -9999 -9999 -9999 -9999 -9999 -9999 -9999 -9999 -9999 -9999 -9999 -9999 -9999 -9999 -9999 -9999 -9999 -9999 -9999 -9999 -9999 -9999 -9999 -9999 -9999 -9999 -9999 -9999 -9999 -9999 -9999 -9999 -9999 -9999 -9999 -9999 -9999 -9999 -9999 -9999 -9999 -9999 -9999 -9999 -9999 -9999 -9999 -9999 -9999 -9999 -9999 -9999 -9999 -9999 -9999 -9999 -9999 -9999 -9999 -9999 -9999 -9999 -9999 -9999 -9999 -9999 -9999 -9999 -9999 -9999 -9999 -9999 -9999 -9999 -9999 -9999 -9999 -9999 -9999 -9999 -9999 -9999 -9999 -9999 -9999 -9999 -9999 -9999 -9999 -9999 -9999 -9999 -9999 -9999 -9999 -9999 -9999 -9999 -9999 -9999 -9999 -9999 -9999 -9999 -9999 -9999 -9999 -9999 -9999 -9999 -9999 -9999 -9999 -9999 -9999 -9999 -9999 -9999 -9999 -9999 -9999 -9999 -9999 -9999 -9999 -9999 -9999 -9999 -9999 -9999 -9999 -9999 -9999 -9999 -9999 -9999 -9999 -9999 -9999 -9999 -9999 -9999 -9999 -9999 -9999 -9999 -9999 -9999 -9999 -9999 -9999 -9999 -9999 -9999 -9999 -9999 -9999 -9999 -9999 -9999 -9999 -9999 -9999 -9999 -9999 -9999 -9999 -9999 -9999 -9999 -9999 -9999 -9999 -9999 -9999 -9999 -9999 -9999 -9999 -9999 -9999 -9999 -9999 -9999 -9999 -9999 -9999 -9999 -9999 -9999 -9999 -9999 -9999 -9999 -9999 -9999 -9999 -9999 -9999 -9999 -9999 -9999 -9999 -9999 -9999 -9999 -9999 -9999 -9999 6.94837E-7 6.85558E-7 6.10704E-7 6.3036E-7 6.19413E-7 6.11446E-7 5.92189E-7 5.69405E-7 6.08496E-7 6.29696E-7 6.22955E-7 6.52372E-7 6.45531E-7 6.37205E-7 6.31021E-7 6.46557E-7 6.24783E-7 6.11779E-7 5.40789E-7 5.21497E-7 5.20753E-7 5.16103E-7 5.08823E-7 4.97448E-7 4.86608E-7 4.93116E-7 4.83122E-7 4.70312E-7 4.61792E-7 4.65122E-7 4.50035E-7 4.46632E-7 4.29397E-7 4.26061E-7 5.00271E-7 6.01934E-7 5.95365E-7 5.92681E-7 5.38394E-7 4.15851E-7 4.10452E-7 3.98234E-7 4.00031E-7 3.83796E-7 4.03049E-7 4.03895E-7 3.78227E-7 3.70403E-7 3.78894E-7 3.83867E-7 3.82246E-7 3.87142E-7 3.74758E-7 3.71399E-7 3.69731E-7 3.64211E-7 3.62574E-7 3.60058E-7 3.45064E-7 3.43622E-7 3.44529E-7 3.27302E-7 3.2381E-7 3.20921E-7 3.10926E-7 3.1981E-7 3.10532E-7 3.09141E-7 3.07756E-7 3.02629E-7 2.9856E-7 2.94895E-7 2.97215E-7 3.03379E-7 2.97279E-7 1.3404E-6 1.32644E-6 1.30562E-6 1.28567E-6 1.2604E-6 1.2516E-6 1.21385E-6 1.20342E-6 1.19519E-6 1.19279E-6 1.178E-6 1.19877E-6 1.24761E-6 1.21901E-6 1.23895E-6 1.24647E-6 1.24828E-6 1.22903E-6 1.14806E-6 1.13221E-6 1.20151E-6 1.82154E-6 1.41014E-6 1.08117E-6 1.08519E-6 1.14439E-6 1.1172E-6 1.10089E-6 1.04102E-6 9.44899E-7 9.12016E-7 9.08135E-7 8.97761E-7 8.81004E-7 8.47388E-7 8.58584E-7 8.22477E-7 8.18742E-7 8.81798E-7 8.45036E-7 8.49355E-7 8.5108E-7 8.53821E-7 8.63599E-7 8.59709E-7 8.3432E-7 8.2936E-7 8.14945E-7 8.2714E-7 8.19185E-7 8.03049E-7 7.90346E-7 7.97651E-7 7.82384E-7 7.82561E-7 7.4576E-7 7.33573E-7 7.39133E-7 1.14885E-6 1.15838E-6 7.50865E-7 7.18686E-7 7.13273E-7 7.14639E-7 7.16986E-7 7.04103E-7 7.08783E-7 6.97847E-7 6.98957E-7 7.7756E-7 7.83479E-7 7.64833E-7 9.45185E-7 2.11166E-6 3.26125E-6 3.42603E-6 1.25208E-6 1.05974E-6 9.55464E-7 9.18703E-7 8.72065E-7 8.54995E-7 1.01192E-6 1.0679E-6 1.03036E-6 7.45658E-7 6.82039E-7 6.42101E-7 6.39128E-7 6.26438E-7 6.23607E-7 6.11598E-7 6.01211E-7 5.868E-7 5.98986E-7 5.7366E-7 5.86924E-7 5.2042E-7 5.71016E-7 6.21459E-7 6.17555E-7 5.82214E-7 4.97921E-7 4.90463E-7 4.95527E-7 5.03206E-7 5.97599E-7 6.10594E-7 6.20278E-7 6.94381E-7 6.84673E-7 6.79114E-7 6.07719E-7 4.63631E-7 4.62593E-7 4.71459E-7 4.56354E-7 4.53398E-7 4.42243E-7 4.08608E-7 3.97261E-7 3.99199E-7 4.32586E-7 4.4165E-7 4.37582E-7 4.31911E-7 4.32007E-7 4.25884E-7 4.69468E-7 7.08321E-7 4.15235E-7 4.13191E-7 4.06241E-7 4.0387E-7 4.13579E-7 3.87523E-7 4.15765E-7 4.02882E-7 3.89911E-7 3.76055E-7 3.8659E-7 3.73098E-7 3.45688E-7 3.53341E-7 3.42661E-7 3.56693E-7 3.64622E-7 3.66156E-7 3.53164E-7 3.56112E-7 3.31876E-7 3.19336E-7 3.15988E-7 3.14097E-7 3.057E-7 2.92839E-7 2.98779E-7 2.86828E-7 2.8305E-7 2.70945E-7 2.76172E-7 2.89569E-7 2.87574E-7 2.77351E-7 2.92072E-7 3.18886E-7 3.48517E-7 3.36922E-7 3.08054E-7 2.92256E-7 2.92792E-7 2.77196E-7 2.63194E-7 2.59328E-7 2.67351E-7 2.68902E-7 2.78383E-7 2.7817E-7 2.71439E-7 2.7057E-7 2.65719E-7 2.6845E-7 2.67896E-7 2.64393E-7 2.61125E-7 2.42222E-7 2.36857E-7 2.8915E-7 3.36154E-7 3.27162E-7 2.74744E-7 2.44987E-7 2.54573E-7 2.45307E-7 2.2776E-7 2.18987E-7 2.58583E-7 2.56197E-7 2.25602E-7 2.24284E-7 2.24643E-7 2.22511E-7 2.23162E-7 2.2257E-7 2.2257E-7 2.32451E-7 2.2326E-7 2.2326E-7 2.179E-7 1.98957E-7 1.98038E-7 1.9583E-7 1.94509E-7 2.54298E-7 2.69196E-7 2.36351E-7 2.19919E-7 2.16698E-7 2.16071E-7 2.21391E-7 2.4395E-7 2.43501E-7 2.43137E-7 2.42008E-7 3.10317E-7 3.65271E-7 2.52124E-7 2.08734E-7 2.39522E-7 2.55648E-7 2.22615E-7 1.86666E-7 1.85839E-7 1.79392E-7 1.68451E-7 1.80344E-7 1.74968E-7 1.69155E-7 1.66888E-7 1.90327E-7 1.95274E-7 1.74773E-7 1.56925E-7 1.58154E-7 1.54253E-7 1.48902E-7 1.50843E-7 1.5235E-7 1.43764E-7 1.30028E-7 1.30983E-7 1.30287E-7 1.31825E-7 1.28685E-7 1.2965E-7 1.31278E-7 1.2766E-7 1.23212E-7 1.19305E-7 1.11066E-7 1.2615E-7 1.33174E-7 1.41013E-7 1.40275E-7 1.3998E-7 1.46615E-7 1.46027E-7 1.42131E-7 1.56644E-7 1.61133E-7 1.65707E-7 1.5588E-7 1.49669E-7 1.44188E-7 1.41887E-7 1.35346E-7 1.36137E-7 1.39499E-7 1.60005E-7 1.64507E-7 1.72983E-7 1.71315E-7 1.61259E-7 1.40158E-7 1.42905E-7 1.35274E-7 1.36042E-7 2.3132E-7 2.26844E-7 1.40858E-7 -9999 -9999 -9999 -9999 -9999 -9999 -9999 -9999 -9999 -9999 -9999 -9999 -9999 -9999 -9999 -9999 -9999 -9999 -9999 -9999 -9999 -9999 -9999 -9999 -9999 -9999 -9999 -9999 -9999 -9999 -9999 -9999 -9999 -9999 -9999 -9999 -9999 -9999 -9999 -9999 -9999 -9999 -9999 -9999 -9999 -9999 -9999 -9999 -9999 -9999 -9999 -9999 -9999 -9999 -9999 -9999 -9999 -9999 -9999 -9999 -9999 -9999 -9999 -9999 -9999 -9999 -9999 -9999 -9999 -9999 -9999 -9999 -9999 -9999 -9999 -9999 -9999 -9999 -9999 -9999 -9999 -9999 -9999 -9999 -9999 -9999 -9999 -9999 -9999 -9999 -9999 -9999 -9999 -9999 -9999 -9999 -9999 -9999 -9999 -9999 -9999 -9999 -9999 -9999 -9999 -9999 -9999 -9999 -9999 -9999 -9999 -9999 -9999 -9999 -9999 -9999 -9999 -9999 -9999 -9999 -9999 -9999 -9999 -9999 -9999 -9999 -9999 -9999 -9999 -9999 -9999 -9999 -9999 -9999 -9999 -9999 -9999 -9999 -9999 -9999 -9999 -9999 -9999 -9999 -9999 -9999 -9999 -9999 -9999 -9999 -9999 -9999 -9999 -9999 -9999 -9999 -9999 -9999 -9999 -9999 -9999 -9999 -9999 -9999 -9999 -9999 -9999 -9999 -9999 -9999 -9999 -9999 -9999 -9999 -9999 -9999 -9999 -9999 -9999 -9999 -9999 -9999 -9999 -9999 -9999 -9999 -9999 -9999 -9999 -9999 -9999 -9999 -9999 -9999 -9999 -9999 -9999 -9999 -9999 -9999 -9999 -9999 -9999 -9999 -9999 -9999 -9999 -9999 -9999 -9999 -9999 -9999 -9999 -9999 -9999 -9999 -9999 -9999 -9999 -9999 -9999 -9999 -9999 -9999 -9999 -9999 -9999 -9999 -9999 -9999 -9999 -9999 -9999 -9999 -9999 -9999 -9999 -9999 -9999 -9999 -9999 -9999 -9999 -9999 -9999 -9999 -9999 -9999 -9999 -9999 -9999 -9999 -9999 -9999 -9999 -9999 -9999 -9999 -9999 -9999 -9999 -9999 -9999 -9999 -9999 -9999 -9999 -9999 -9999 -9999 -9999 -9999 -9999 -9999 -9999 -9999 -9999 -9999 -9999 -9999 -9999 -9999 -9999 -9999 -9999 -9999 -9999 -9999 -9999 -9999 -9999 -9999 -9999 -9999 -9999 -9999 -9999 -9999 -9999 -9999 -9999 -9999 -9999 -9999 -9999 -9999 -9999 -9999 -9999 -9999 -9999 -9999 -9999 -9999 -9999 -9999 -9999 -9999 -9999 -9999 -9999 -9999 -9999 -9999 -9999 -9999 -9999 -9999 -9999 -9999 -9999 -9999 -9999 -9999 -9999 -9999 -9999 -9999 -9999 -9999 -9999 -9999 -9999 -9999 -9999 -9999 -9999 -9999 -9999 -9999 -9999 -9999 -9999 -9999 -9999 -9999 -9999 -9999 -9999 -9999 -9999 -9999 -9999 -9999 -9999 -9999 -9999 -9999 -9999 -9999 -9999 -9999 -9999 -9999 -9999 -9999 -9999 -9999 -9999 -9999 -9999 -9999 -9999 -9999 -9999 -9999 -9999 -9999 -9999 -9999 -9999 -9999 -9999 -9999 -9999 -9999 -9999 -9999 -9999 -9999 -9999 -9999 -9999 -9999 -9999 -9999 -9999 -9999 -9999 -9999 -9999 -9999 -9999 -9999 -9999 -9999 -9999 -9999 -9999 -9999 -9999 -9999 -9999 -9999 -9999 -9999 -9999 -9999 -9999 -9999 -9999 -9999 -9999 -9999 -9999 -9999 -9999 -9999 -9999 -9999 -9999 -9999 -9999 -9999 -9999 -9999 -9999 -9999 -9999 -9999 -9999 -9999 -9999 -9999 -9999 -9999 -9999 -9999 -9999 -9999 -9999 -9999 -9999 -9999 -9999 -9999 -9999 -9999 -9999 -9999 -9999 -9999 -9999 -9999 -9999 -9999 -9999 -9999 -9999 -9999 -9999 -9999 -9999 -9999 -9999 -9999 -9999 -9999 -9999 -9999 -9999 -9999 -9999 -9999 -9999 -9999 -9999 -9999 -9999 -9999 -9999 -9999 -9999 -9999 -9999 -9999 -9999 -9999 -9999 -9999 -9999 -9999 -9999 -9999 -9999 -9999 -9999 -9999 -9999 -9999 -9999 -9999 -9999 -9999 -9999 -9999 -9999 -9999 -9999 -9999 -9999 -9999 -9999 -9999 -9999 -9999 -9999 -9999 -9999 -9999 -9999 -9999 -9999 -9999 -9999 -9999 -9999 -9999 -9999 -9999 -9999 -9999 -9999 -9999 -9999 -9999 -9999 -9999 -9999 -9999 -9999 -9999 -9999 -9999 -9999 -9999 -9999 -9999 -9999 -9999 -9999 -9999 -9999 -9999 -9999 -9999 -9999 -9999 -9999 -9999 -9999 -9999 -9999 -9999 -9999 -9999 -9999 -9999 -9999 -9999 -9999 -9999 -9999 -9999 -9999 -9999 -9999 -9999 -9999 -9999 -9999 -9999 -9999 -9999 -9999 -9999 -9999 -9999 -9999 -9999 -9999 -9999 -9999 -9999 -9999 -9999 -9999 -9999 -9999 -9999 -9999 -9999 -9999 -9999 -9999 -9999 -9999 -9999 -9999 -9999 -9999 -9999 -9999 -9999 -9999 -9999 -9999 -9999 -9999 -9999 -9999 -9999 -9999 -9999 -9999 -9999 -9999 -9999 -9999 -9999 -9999 -9999 -9999 -9999 -9999 -9999 -9999 -9999 -9999 -9999 -9999 -9999 -9999 -9999 -9999 -9999 -9999 -9999 -9999 -9999 -9999 -9999 -9999 -9999 -9999 -9999 -9999 -9999 -9999 -9999 -9999 -9999 -9999 -9999 -9999 -9999 -9999 -9999 -9999 -9999 -9999 -9999 -9999 -9999 -9999 -9999 -9999 -9999 -9999 -9999 -9999 -9999 -9999 -9999 -9999 -9999 -9999 -9999 -9999 -9999 -9999 -9999 -9999 -9999 -9999 -9999 -9999 -9999 -9999 -9999 -9999 -9999 -9999 -9999 -9999 -9999 -9999 -9999 -9999 -9999 -9999 -9999 -9999 -9999 -9999 -9999 -9999 -9999 -9999 -9999 -9999 -9999 -9999 -9999 -9999 -9999 -9999 -9999 -9999 -9999 -9999 -9999 -9999 -9999 -9999 -9999 -9999 -9999 -9999 -9999 -9999 -9999 -9999 -9999 -9999 -9999 -9999 -9999 -9999 -9999 -9999 -9999 -9999 -9999 -9999 -9999 -9999 -9999 -9999
-9999 -9999 -9999 -9999 -9999 -9999 -9999 -9999 -9999 -9999 -9999 -9999 -9999 -9999 -9999 -9999 -9999 -9999 -9999 -9999 -9999 -9999 -9999 -9999 -9999 -9999 -9999 -9999 -9999 -9999 -9999 -9999 -9999 -9999 -9999 -9999 -9999 -9999 -9999 -9999 -9999 -9999 -9999 -9999 -9999 -9999 -9999 -9999 -9999 -9999 -9999 -9999 -9999 -9999 -9999 -9999 -9999 -9999 -9999 -9999 -9999 -9999 -9999 -9999 -9999 -9999 -9999 -9999 -9999 -9999 -9999 -9999 -9999 -9999 -9999 -9999 -9999 -9999 -9999 -9999 -9999 -9999 -9999 -9999 -9999 -9999 -9999 -9999 -9999 -9999 -9999 -9999 -9999 -9999 -9999 -9999 -9999 -9999 -9999 -9999 -9999 -9999 -9999 -9999 -9999 -9999 -9999 -9999 -9999 -9999 -9999 -9999 -9999 -9999 -9999 -9999 -9999 -9999 -9999 -9999 -9999 -9999 -9999 -9999 -9999 -9999 -9999 -9999 -9999 -9999 -9999 -9999 -9999 -9999 -9999 -9999 -9999 -9999 -9999 -9999 -9999 -9999 -9999 -9999 -9999 -9999 -9999 -9999 -9999 -9999 -9999 -9999 -9999 -9999 -9999 -9999 -9999 -9999 -9999 -9999 -9999 -9999 -9999 -9999 -9999 -9999 -9999 -9999 -9999 -9999 -9999 -9999 -9999 -9999 -9999 -9999 -9999 -9999 -9999 -9999 -9999 -9999 -9999 -9999 -9999 -9999 -9999 -9999 -9999 -9999 -9999 -9999 -9999 -9999 -9999 -9999 -9999 -9999 -9999 -9999 -9999 -9999 -9999 -9999 -9999 -9999 -9999 -9999 -9999 -9999 -9999 -9999 -9999 -9999 -9999 -9999 -9999 -9999 -9999 -9999 -9999 -9999 -9999 -9999 -9999 -9999 -9999 -9999 -9999 -9999 -9999 -9999 -9999 -9999 -9999 -9999 -9999 -9999 -9999 -9999 -9999 -9999 -9999 -9999 -9999 -9999 -9999 -9999 -9999 -9999 -9999 -9999 -9999 -9999 -9999 -9999 -9999 -9999 -9999 -9999 -9999 -9999 -9999 -9999 -9999 -9999 -9999 -9999 -9999 -9999 -9999 -9999 -9999 -9999 -9999 -9999 -9999 -9999 -9999 -9999 -9999 -9999 -9999 -9999 -9999 -9999 -9999 -9999 -9999 -9999 -9999 -9999 -9999 -9999 -9999 -9999 -9999 -9999 -9999 -9999 -9999 -9999 -9999 -9999 -9999 -9999 -9999 -9999 -9999 -9999 -9999 -9999 -9999 -9999 -9999 -9999 -9999 -9999 -9999 -9999 -9999 -9999 -9999 -9999 -9999 -9999 -9999 -9999 -9999 -9999 -9999 -9999 -9999 -9999 -9999 -9999 -9999 -9999 -9999 -9999 -9999 -9999 -9999 -9999 -9999 -9999 -9999 -9999 -9999 -9999 -9999 -9999 -9999 -9999 -9999 -9999 -9999 -9999 -9999 -9999 -9999 -9999 -9999 -9999 -9999 -9999 -9999 -9999 -9999 -9999 -9999 -9999 -9999 -9999 -9999 -9999 -9999 -9999 -9999 -9999 -9999 -9999 -9999 -9999 -9999 -9999 -9999 -9999 -9999 -9999 -9999 -9999 -9999 -9999 -9999 -9999 -9999 -9999 -9999 -9999 -9999 -9999 -9999 -9999 -9999 -9999 -9999 -9999 -9999 -9999 -9999 -9999 -9999 -9999 -9999 -9999 -9999 -9999 -9999 -9999 -9999 -9999 -9999 -9999 -9999 -9999 -9999 -9999 -9999 -9999 -9999 -9999 7.20156E-7 7.01064E-7 6.30159E-7 6.24986E-7 6.19413E-7 6.02109E-7 6.00529E-7 6.14197E-7 5.70158E-7 5.70503E-7 5.78287E-7 6.52729E-7 6.44293E-7 6.20837E-7 6.39025E-7 6.25606E-7 5.9771E-7 5.85758E-7 5.22729E-7 5.07032E-7 5.22377E-7 5.18993E-7 5.04829E-7 5.20028E-7 5.36924E-7 5.42184E-7 5.37243E-7 5.21606E-7 5.00632E-7 5.10499E-7 4.4865E-7 4.43515E-7 4.42621E-7 4.20402E-7 4.11859E-7 4.52919E-7 4.96486E-7 4.65893E-7 4.64496E-7 4.35608E-7 4.12765E-7 4.02384E-7 4.00583E-7 3.83796E-7 3.80351E-7 3.80351E-7 3.76937E-7 3.85322E-7 3.92463E-7 3.79932E-7 3.79932E-7 3.70302E-7 3.61575E-7 3.78282E-7 3.63662E-7 3.63543E-7 3.53157E-7 3.49985E-7 3.62296E-7 3.65613E-7 3.52936E-7 3.25507E-7 3.18537E-7 3.16936E-7 3.15132E-7 3.15029E-7 3.10819E-7 3.1584E-7 3.1543E-7 3.06458E-7 3.05078E-7 3.10815E-7 3.08132E-7 3.05019E-7 2.98623E-7 2.96323E-7 1.36722E-6 1.27863E-6 1.2719E-6 1.2541E-6 1.24497E-6 1.3062E-6 1.28088E-6 1.27512E-6 1.26525E-6 1.26577E-6 1.25765E-6 1.23885E-6 1.24561E-6 1.2622E-6 1.2622E-6 1.21237E-6 1.17419E-6 1.16202E-6 1.13964E-6 1.21189E-6 1.87408E-6 1.83124E-6 1.6178E-6 1.10712E-6 1.07006E-6 1.1022E-6 1.05159E-6 1.03719E-6 9.27464E-7 9.06461E-7 9.68355E-7 9.59634E-7 8.87186E-7 8.7193E-7 8.21964E-7 8.36085E-7 8.1274E-7 7.96022E-7 8.05751E-7 7.90855E-7 7.88037E-7 8.00973E-7 8.5194E-7 8.34133E-7 8.25969E-7 8.17205E-7 8.13583E-7 8.10617E-7 8.05785E-7 7.90346E-7 8.08614E-7 7.92237E-7 7.80147E-7 7.73945E-7 7.63446E-7 7.51628E-7 7.7476E-7 9.89064E-7 9.21433E-7 7.27454E-7 1.08364E-6 1.63176E-6 7.13824E-7 7.01817E-7 7.01817E-7 7.05365E-7 7.02153E-7 7.02153E-7 7.10669E-7 7.17436E-7 7.7056E-7 7.83741E-7 7.95962E-7 7.94817E-7 8.67244E-7 9.44846E-7 9.62734E-7 9.49704E-7 9.33107E-7 1.16245E-6 1.14426E-6 8.89485E-7 8.4612E-7 8.64995E-7 8.66578E-7 8.08103E-7 7.5566E-7 7.01817E-7 6.26438E-7 6.14419E-7 6.01056E-7 6.01673E-7 5.51117E-7 5.5732E-7 5.34897E-7 5.26634E-7 5.27862E-7 5.16927E-7 5.11127E-7 5.04566E-7 5.13761E-7 5.03425E-7 4.95527E-7 5.47687E-7 5.33885E-7 6.42342E-7 6.7498E-7 6.89221E-7 6.98473E-7 6.82262E-7 6.82262E-7 6.06237E-7 4.76113E-7 4.77321E-7 4.72465E-7 4.62483E-7 4.45355E-7 4.53367E-7 4.10518E-7 3.96933E-7 4.17376E-7 4.3971E-7 4.4165E-7 4.39119E-7 4.35921E-7 4.34396E-7 4.28985E-7 4.50861E-7 5.73885E-7 4.19641E-7 4.18348E-7 3.86615E-7 4.03837E-7 4.1549E-7 4.07254E-7 3.97936E-7 4.024E-7 3.83618E-7 3.97319E-7 3.77869E-7 1.94876E-5 4.89366E-6 3.58407E-7 3.42661E-7 3.67383E-7 3.65574E-7 3.61653E-7 3.63378E-7 3.4037E-7 3.49138E-7 3.27104E-7 3.31375E-7 3.08075E-7 3.00763E-7 3.06093E-7 2.96043E-7 2.91704E-7 2.82383E-7 2.67082E-7 2.8067E-7 2.7067E-7 2.86366E-7 2.99466E-7 3.01422E-7 3.093E-7 3.49168E-7 3.49168E-7 3.22907E-7 3.13495E-7 2.88546E-7 2.86388E-7 2.65816E-7 2.69924E-7 2.71072E-7 2.71787E-7 2.78328E-7 2.79453E-7 2.7171E-7 2.62673E-7 2.6524E-7 2.69126E-7 2.69126E-7 2.65454E-7 2.59481E-7 2.41812E-7 2.3939E-7 2.88373E-7 3.66677E-7 3.56128E-7 2.94917E-7 2.5356E-7 2.53794E-7 2.49227E-7 2.2776E-7 2.19255E-7 2.58583E-7 2.56832E-7 2.27283E-7 2.26779E-7 2.25246E-7 2.23899E-7 2.18411E-7 2.14949E-7 2.17663E-7 2.22928E-7 2.20154E-7 2.18966E-7 2.1642E-7 2.12569E-7 2.09924E-7 2.242E-7 2.22064E-7 2.34228E-7 2.35656E-7 2.18195E-7 2.09223E-7 2.0519E-7 2.0462E-7 2.22615E-7 2.82448E-7 2.76303E-7 2.19312E-7 2.20297E-7 3.01256E-7 3.56854E-7 2.53838E-7 1.95098E-7 2.30715E-7 2.53281E-7 2.2787E-7 1.95791E-7 1.82319E-7 1.92364E-7 2.46312E-7 1.79242E-7 1.80366E-7 1.70485E-7 1.68432E-7 1.83229E-7 1.84417E-7 1.66379E-7 1.60227E-7 1.50778E-7 1.49507E-7 1.47174E-7 1.46524E-7 1.47107E-7 1.45119E-7 1.31082E-7 1.26967E-7 1.31205E-7 1.27726E-7 1.19871E-7 1.20027E-7 1.2858E-7 1.25745E-7 1.13653E-7 1.12611E-7 1.12611E-7 1.3081E-7 1.31958E-7 1.35577E-7 1.40147E-7 1.41392E-7 1.47997E-7 1.49709E-7 1.41542E-7 1.4822E-7 1.63853E-7 1.70903E-7 1.65843E-7 1.51317E-7 1.4461E-7 1.48485E-7 1.48712E-7 1.35049E-7 1.39033E-7 1.51694E-7 1.54267E-7 1.64786E-7 1.66327E-7 1.54448E-7 1.57415E-7 1.64893E-7 1.30194E-7 1.30713E-7 1.99964E-7 2.05822E-7 1.45909E-7 -9999 -9999 -9999 -9999 -9999 -9999 -9999 -9999 -9999 -9999 -9999 -9999 -9999 -9999 -9999 -9999 -9999 -9999 -9999 -9999 -9999 -9999 -9999 -9999 -9999 -9999 -9999 -9999 -9999 -9999 -9999 -9999 -9999 -9999 -9999 -9999 -9999 -9999 -9999 -9999 -9999 -9999 -9999 -9999 -9999 -9999 -9999 -9999 -9999 -9999 -9999 -9999 -9999 -9999 -9999 -9999 -9999 -9999 -9999 -9999 -9999 -9999 -9999 -9999 -9999 -9999 -9999 -9999 -9999 -9999 -9999 -9999 -9999 -9999 -9999 -9999 -9999 -9999 -9999 -9999 -9999 -9999 -9999 -9999 -9999 -9999 -9999 -9999 -9999 -9999 -9999 -9999 -9999 -9999 -9999 -9999 -9999 -9999 -9999 -9999 -9999 -9999 -9999 -9999 -9999 -9999 -9999 -9999 -9999 -9999 -9999 -9999 -9999 -9999 -9999 -9999 -9999 -9999 -9999 -9999 -9999 -9999 -9999 -9999 -9999 -9999 -9999 -9999 -9999 -9999 -9999 -9999 -9999 -9999 -9999 -9999 -9999 -9999 -9999 -9999 -9999 -9999 -9999 -9999 -9999 -9999 -9999 -9999 -9999 -9999 -9999 -9999 -9999 -9999 -9999 -9999 -9999 -9999 -9999 -9999 -9999 -9999 -9999 -9999 -9999 -9999 -9999 -9999 -9999 -9999 -9999 -9999 -9999 -9999 -9999 -9999 -9999 -9999 -9999 -9999 -9999 -9999 -9999 -9999 -9999 -9999 -9999 -9999 -9999 -9999 -9999 -9999 -9999 -9999 -9999 -9999 -9999 -9999 -9999 -9999 -9999 -9999 -9999 -9999 -9999 -9999 -9999 -9999 -9999 -9999 -9999 -9999 -9999 -9999 -9999 -9999 -9999 -9999 -9999 -9999 -9999 -9999 -9999 -9999 -9999 -9999 -9999 -9999 -9999 -9999 -9999 -9999 -9999 -9999 -9999 -9999 -9999 -9999 -9999 -9999 -9999 -9999 -9999 -9999 -9999 -9999 -9999 -9999 -9999 -9999 -9999 -9999 -9999 -9999 -9999 -9999 -9999 -9999 -9999 -9999 -9999 -9999 -9999 -9999 -9999 -9999 -9999 -9999 -9999 -9999 -9999 -9999 -9999 -9999 -9999 -9999 -9999 -9999 -9999 -9999 -9999 -9999 -9999 -9999 -9999 -9999 -9999 -9999 -9999 -9999 -9999 -9999 -9999 -9999 -9999 -9999 -9999 -9999 -9999 -9999 -9999 -9999 -9999 -9999 -9999 -9999 -9999 -9999 -9999 -9999 -9999 -9999 -9999 -9999 -9999 -9999 -9999 -9999 -9999 -9999 -9999 -9999 -9999 -9999 -9999 -9999 -9999 -9999 -9999 -9999 -9999 -9999 -9999 -9999 -9999 -9999 -9999 -9999 -9999 -9999 -9999 -9999 -9999 -9999 -9999 -9999 -9999 -9999 -9999 -9999 -9999 -9999 -9999 -9999 -9999 -9999 -9999 -9999 -9999 -9999 -9999 -9999 -9999 -9999 -9999 -9999 -9999 -9999 -9999 -9999 -9999 -9999 -9999 -9999 -9999 -9999 -9999 -9999 -9999 -9999 -9999 -9999 -9999 -9999 -9999 -9999 -9999 -9999 -9999 -9999 -9999 -9999 -9999 -9999 -9999 -9999 -9999 -9999 -9999 -9999 -9999 -9999 -9999 -9999 -9999 -9999 -9999 -9999 -9999 -9999 -9999 -9999 -9999 -9999 -9999 -9999 -9999 -9999 -9999 -9999 -9999 -9999 -9999 -9999 -9999 -9999 -9999 -9999 -9999 -9999 -9999 -9999 -9999 -9999 -9999 -9999 -9999 -9999 -9999 -9999 -9999 -9999 -9999 -9999 -9999 -9999 -9999 -9999 -9999 -9999 -9999 -9999 -9999 -9999 -9999 -9999 -9999 -9999 -9999 -9999 -9999 -9999 -9999 -9999 -9999 -9999 -9999 -9999 -9999 -9999 -9999 -9999 -9999 -9999 -9999 -9999 -9999 -9999 -9999 -9999 -9999 -9999 -9999 -9999 -9999 -9999 -9999 -9999 -9999 -9999 -9999 -9999 -9999 -9999 -9999 -9999 -9999 -9999 -9999 -9999 -9999 -9999 -9999 -9999 -9999 -9999 -9999 -9999 -9999 -9999 -9999 -9999 -9999 -9999 -9999 -9999 -9999 -9999 -9999 -9999 -9999 -9999 -9999 -9999 -9999 -9999 -9999 -9999 -9999 -9999 -9999 -9999 -9999 -9999 -9999 -9999 -9999 -9999 -9999 -9999 -9999 -9999 -9999 -9999 -9999 -9999 -9999 -9999 -9999 -9999 -9999 -9999 -9999 -9999 -9999 -9999 -9999 -9999 -9999 -9999 -9999 -9999 -9999 -9999 -9999 -9999 -9999 -9999 -9999 -9999 -9999 -9999 -9999 -9999 -9999 -9999 -9999 -9999 -9999 -9999 -9999 -9999 -9999 -9999 -9999 -9999 -9999 -9999 -9999 -9999 -9999 -9999 -9999 -9999 -9999 -9999 -9999 -9999 -9999 -9999 -9999 -9999 -9999 -9999 -9999 -9999 -9999 -9999 -9999 -9999 -9999 -9999 -9999 -9999 -9999 -9999 -9999 -9999 -9999 -9999 -9999 -9999 -9999 -9999 -9999 -9999 -9999 -9999 -9999 -9999 -9999 -9999 -9999 -9999 -9999 -9999 -9999 -9999 -9999 -9999 -9999 -9999 -9999 -9999 -9999 -9999 -9999 -9999 -9999 -9999 -9999 -9999 -9999 -9999 -9999 -9999 -9999 -9999 -9999 -9999 -9999 -9999 -9999 -9999 -9999 -9999 -9999 -9999 -9999 -9999 -9999 -9999 -9999 -9999 -9999 -9999 -9999 -9999 -9999 -9999 -9999 -9999 -9999 -9999 -9999 -9999 -9999 -9999 -9999 -9999 -9999 -9999 -9999 -9999 -9999 -9999 -9999 -9999 -9999 -9999 -9999 -9999 -9999 -9999 -9999 -9999 -9999 -9999 -9999 -9999 -9999 -9999 -9999 -9999 -9999 -9999 -9999 -9999 -9999 -9999 -9999 -9999 -9999 -9999 -9999 -9999 -9999 -9999 -9999 -9999 -9999 -9999 -9999 -9999 -9999 -9999 -9999 -9999 -9999 -9999 -9999 -9999 -9999 -9999 -9999 -9999 -9999 -9999 -9999 -9999 -9999 -9999 -9999 -9999 -9999 -9999 -9999 -9999 -9999 -9999 -9999 -9999 -9999 -9999 -9999 -9999 -9999 -9999 -9999 -9999 -9999 -9999 -9999 -9999 -9999 -9999 -9999 -9999 -9999
-9999 -9999 -9999 -9999 -9999 -9999 -9999 -9999 -9999 -9999 -9999 -9999 -9999 -9999 -9999 -9999 -9999 -9999 -9999 -9999 -9999 -9999 -9999 -9999 -9999 -9999 -9999 -9999 -9999 -9999 -9999 -9999 -9999 -9999 -9999 -9999 -9999 -9999 -9999 -9999 -9999 -9999 -9999 -9999 -9999 -9999 -9999 -9999 -9999 -9999 -9999 -9999 -9999 -9999 -9999 -9999 -9999 -9999 -9999 -9999 -9999 -9999 -9999 -9999 -9999 -9999 -9999 -9999 -9999 -9999 -9999 -9999 -9999 -9999 -9999 -9999 -9999 -9999 -9999 -9999 -9999 -9999 -9999 -9999 -9999 -9999 -9999 -9999 -9999 -9999 -9999 -9999 -9999 -9999 -9999 -9999 -9999 -9999 -9999 -9999 -9999 -9999 -9999 -9999 -9999 -9999 -9999 -9999 -9999 -9999 -9999 -9999 -9999 -9999 -9999 -9999 -9999 -9999 -9999 -9999 -9999 -9999 -9999 -9999 -9999 -9999 -9999 -9999 -9999 -9999 -9999 -9999 -9999 -9999 -9999 -9999 -9999 -9999 -9999 -9999 -9999 -9999 -9999 -9999 -9999 -9999 -9999 -9999 -9999 -9999 -9999 -9999 -9999 -9999 -9999 -9999 -9999 -9999 -9999 -9999 -9999 -9999 -9999 -9999 -9999 -9999 -9999 -9999 -9999 -9999 -9999 -9999 -9999 -9999 -9999 -9999 -9999 -9999 -9999 -9999 -9999 -9999 -9999 -9999 -9999 -9999 -9999 -9999 -9999 -9999 -9999 -9999 -9999 -9999 -9999 -9999 -9999 -9999 -9999 -9999 -9999 -9999 -9999 -9999 -9999 -9999 -9999 -9999 -9999 -9999 -9999 -9999 -9999 -9999 -9999 -9999 -9999 -9999 -9999 -9999 -9999 -9999 -9999 -9999 -9999 -9999 -9999 -9999 -9999 -9999 -9999 -9999 -9999 -9999 -9999 -9999 -9999 -9999 -9999 -9999 -9999 -9999 -9999 -9999 -9999 -9999 -9999 -9999 -9999 -9999 -9999 -9999 -9999 -9999 -9999 -9999 -9999 -9999 -9999 -9999 -9999 -9999 -9999 -9999 -9999 -9999 -9999 -9999 -9999 -9999 -9999 -9999 -9999 -9999 -9999 -9999 -9999 -9999 -9999 -9999 -9999 -9999 -9999 -9999 -9999 -9999 -9999 -9999 -9999 -9999 -9999 -9999 -9999 -9999 -9999 -9999 -9999 -9999 -9999 -9999 -9999 -9999 -9999 -9999 -9999 -9999 -9999 -9999 -9999 -9999 -9999 -9999 -9999 -9999 -9999 -9999 -9999 -9999 -9999 -9999 -9999 -9999 -9999 -9999 -9999 -9999 -9999 -9999 -9999 -9999 -9999 -9999 -9999 -9999 -9999 -9999 -9999 -9999 -9999 -9999 -9999 -9999 -9999 -9999 -9999 -9999 -9999 -9999 -9999 -9999 -9999 -9999 -9999 -9999 -9999 -9999 -9999 -9999 -9999 -9999 -9999 -9999 -9999 -9999 -9999 -9999 -9999 -9999 -9999 -9999 -9999 -9999 -9999 -9999 -9999 -9999 -9999 -9999 -9999 -9999 -9999 -9999 -9999 -9999 -9999 -9999 -9999 -9999 -9999 -9999 -9999 -9999 -9999 -9999 -9999 -9999 -9999 -9999 -9999 -9999 -9999 -9999 -9999 -9999 -9999 -9999 -9999 -9999 -9999 -9999 -9999 -9999 -9999 -9999 -9999 -9999 -9999 -9999 -9999 -9999 -9999 -9999 -9999 -9999 -9999 -9999 -9999 -9999 -9999 -9999 -9999 -9999 7.2016E-7 7.1546E-7 6.20446E-7 5.94334E-7 6.12352E-7 5.84933E-7 5.94061E-7 6.08108E-7 5.73071E-7 5.74839E-7 5.5545E-7 6.10682E-7 6.53405E-7 6.55754E-7 6.51513E-7 6.33163E-7 5.59823E-7 5.46679E-7 5.31162E-7 5.17652E-7 5.15346E-7 5.4145E-7 5.29883E-7 5.57354E-7 5.63425E-7 5.46212E-7 5.26144E-7 5.2534E-7 5.23063E-7 5.1191E-7 4.55774E-7 4.52975E-7 4.70265E-7 4.42884E-7 4.20776E-7 4.12535E-7 4.00512E-7 4.07943E-7 4.05662E-7 3.89924E-7 4.23597E-7 4.3697E-7 4.31076E-7 6.21868E-7 6.23767E-7 4.0981E-7 3.76524E-7 3.8281E-7 3.73623E-7 3.77446E-7 3.8208E-7 3.8908E-7 3.85153E-7 3.77711E-7 3.74945E-7 3.7306E-7 3.62534E-7 3.49221E-7 3.51029E-7 3.6173E-7 3.46507E-7 3.2404E-7 3.19967E-7 3.12399E-7 3.02753E-7 3.00732E-7 3.02468E-7 3.1701E-7 3.16129E-7 3.05208E-7 3.0639E-7 3.07579E-7 3.03706E-7 3.025E-7 2.86537E-7 2.81757E-7 1.29026E-6 1.29107E-6 1.25371E-6 1.2545E-6 1.26122E-6 1.34526E-6 1.32242E-6 1.32346E-6 1.32988E-6 1.30056E-6 1.26524E-6 1.28485E-6 1.28781E-6 1.21052E-6 1.21426E-6 1.20741E-6 1.19456E-6 1.17716E-6 1.16571E-6 1.18943E-6 1.49413E-6 1.45639E-6 1.44711E-6 1.19271E-6 9.79455E-7 9.62132E-7 9.70359E-7 8.98138E-7 9.38093E-7 9.37812E-7 9.21049E-7 9.40738E-7 8.89634E-7 8.80492E-7 9.10808E-7 9.11972E-7 8.36172E-7 7.73623E-7 7.93182E-7 7.77701E-7 7.74183E-7 7.54349E-7 7.65853E-7 7.46591E-7 7.38024E-7 7.65284E-7 8.08723E-7 7.92767E-7 7.97576E-7 7.97425E-7 7.61957E-7 7.70429E-7 7.70429E-7 7.38647E-7 8.61266E-7 7.91143E-7 9.17425E-7 1.01438E-6 9.16745E-7 7.28572E-7 7.70379E-7 9.88835E-7 7.13824E-7 7.10376E-7 1.46823E-6 1.52976E-6 1.37498E-6 1.27728E-6 9.61558E-7 6.88597E-7 7.70363E-7 7.88855E-7 8.02512E-7 7.95342E-7 8.70429E-7 9.44846E-7 9.62468E-7 9.32604E-7 9.2E-7 9.7985E-7 9.33239E-7 8.65664E-7 8.55444E-7 8.37127E-7 8.34397E-7 8.44761E-7 8.42893E-7 7.46203E-7 6.23768E-7 6.16297E-7 5.99215E-7 6.18829E-7 5.652E-7 5.28454E-7 5.20171E-7 5.26618E-7 5.14687E-7 5.16927E-7 5.25424E-7 5.16215E-7 5.27444E-7 5.31031E-7 9.26739E-7 5.3635E-7 5.3015E-7 5.24162E-7 5.19394E-7 6.3199E-7 7.00366E-7 6.90228E-7 6.89405E-7 6.22412E-7 4.78552E-7 4.74341E-7 4.84607E-7 4.44302E-7 4.37481E-7 4.21851E-7 4.0331E-7 4.16926E-7 4.16354E-7 4.52643E-7 4.49392E-7 4.43798E-7 4.39513E-7 4.36409E-7 4.33068E-7 4.32393E-7 4.26438E-7 4.28414E-7 4.25507E-7 4.22239E-7 4.17411E-7 4.16131E-7 4.18508E-7 3.84651E-7 4.07987E-7 4.04342E-7 3.95155E-7 3.77788E-7 2.06122E-6 8.87954E-7 3.54168E-7 3.44917E-7 3.69085E-7 3.65653E-7 3.68645E-7 3.73796E-7 3.64328E-7 3.4772E-7 3.48087E-7 3.57373E-7 3.38591E-7 3.35101E-7 2.98632E-7 2.95316E-7 2.91704E-7 2.8696E-7 2.70635E-7 2.91662E-7 2.81209E-7 3.01974E-7 3.09198E-7 3.02912E-7 3.07427E-7 3.28498E-7 3.47865E-7 3.28388E-7 3.23066E-7 3.10252E-7 3.08123E-7 2.84269E-7 2.66982E-7 2.62725E-7 2.69826E-7 2.70823E-7 2.69706E-7 2.71439E-7 2.62847E-7 2.73304E-7 2.75631E-7 2.73604E-7 2.72221E-7 2.70153E-7 2.59624E-7 2.4588E-7 2.79555E-7 3.2239E-7 3.34404E-7 3.18233E-7 2.92349E-7 2.95259E-7 2.66853E-7 2.26749E-7 2.19483E-7 2.5863E-7 2.57277E-7 2.27549E-7 2.26779E-7 2.25729E-7 2.24403E-7 2.10959E-7 2.02669E-7 2.1074E-7 2.24476E-7 2.1441E-7 2.13144E-7 2.15737E-7 2.36254E-7 2.32382E-7 2.78532E-7 2.7704E-7 2.06295E-7 1.90505E-7 1.89626E-7 1.88751E-7 1.8788E-7 1.8615E-7 2.25583E-7 3.30227E-7 3.19228E-7 1.83532E-7 1.82868E-7 3.07215E-7 3.65956E-7 2.47825E-7 2.09704E-7 2.27585E-7 2.38479E-7 2.31356E-7 2.2039E-7 2.04835E-7 2.9116E-7 3.47733E-7 1.78893E-7 1.78684E-7 1.70303E-7 1.68572E-7 1.65386E-7 1.62103E-7 1.60131E-7 1.58227E-7 1.57749E-7 1.54057E-7 1.49795E-7 1.34335E-7 1.35539E-7 1.56883E-7 1.60721E-7 1.42132E-7 1.30106E-7 1.31998E-7 2.0007E-7 1.31329E-7 1.17917E-7 1.14689E-7 1.13653E-7 1.24741E-7 1.3002E-7 1.19397E-7 1.2919E-7 1.37252E-7 1.40749E-7 1.46031E-7 1.51036E-7 1.42726E-7 1.42706E-7 1.45377E-7 1.57674E-7 1.67053E-7 1.58969E-7 1.44564E-7 1.46139E-7 1.70514E-7 1.7222E-7 1.45177E-7 1.3366E-7 1.4042E-7 1.42245E-7 1.44156E-7 1.404E-7 1.79758E-7 2.34581E-7 2.33433E-7 1.30159E-7 1.25329E-7 1.3E-7 1.33129E-7 1.37482E-7 -9999 -9999 -9999 -9999 -9999 -9999 -9999 -9999 -9999 -9999 -9999 -9999 -9999 -9999 -9999 -9999 -9999 -9999 -9999 -9999 -9999 -9999 -9999 -9999 -9999 -9999 -9999 -9999 -9999 -9999 -9999 -9999 -9999 -9999 -9999 -9999 -9999 -9999 -9999 -9999 -9999 -9999 -9999 -9999 -9999 -9999 -9999 -9999 -9999 -9999 -9999 -9999 -9999 -9999 -9999 -9999 -9999 -9999 -9999 -9999 -9999 -9999 -9999 -9999 -9999 -9999 -9999 -9999 -9999 -9999 -9999 -9999 -9999 -9999 -9999 -9999 -9999 -9999 -9999 -9999 -9999 -9999 -9999 -9999 -9999 -9999 -9999 -9999 -9999 -9999 -9999 -9999 -9999 -9999 -9999 -9999 -9999 -9999 -9999 -9999 -9999 -9999 -9999 -9999 -9999 -9999 -9999 -9999 -9999 -9999 -9999 -9999 -9999 -9999 -9999 -9999 -9999 -9999 -9999 -9999 -9999 -9999 -9999 -9999 -9999 -9999 -9999 -9999 -9999 -9999 -9999 -9999 -9999 -9999 -9999 -9999 -9999 -9999 -9999 -9999 -9999 -9999 -9999 -9999 -9999 -9999 -9999 -9999 -9999 -9999 -9999 -9999 -9999 -9999 -9999 -9999 -9999 -9999 -9999 -9999 -9999 -9999 -9999 -9999 -9999 -9999 -9999 -9999 -9999 -9999 -9999 -9999 -9999 -9999 -9999 -9999 -9999 -9999 -9999 -9999 -9999 -9999 -9999 -9999 -9999 -9999 -9999 -9999 -9999 -9999 -9999 -9999 -9999 -9999 -9999 -9999 -9999 -9999 -9999 -9999 -9999 -9999 -9999 -9999 -9999 -9999 -9999 -9999 -9999 -9999 -9999 -9999 -9999 -9999 -9999 -9999 -9999 -9999 -9999 -9999 -9999 -9999 -9999 -9999 -9999 -9999 -9999 -9999 -9999 -9999 -9999 -9999 -9999 -9999 -9999 -9999 -9999 -9999 -9999 -9999 -9999 -9999 -9999 -9999 -9999 -9999 -9999 -9999 -9999 -9999 -9999 -9999 -9999 -9999 -9999 -9999 -9999 -9999 -9999 -9999 -9999 -9999 -9999 -9999 -9999 -9999 -9999 -9999 -9999 -9999 -9999 -9999 -9999 -9999 -9999 -9999 -9999 -9999 -9999 -9999 -9999 -9999 -9999 -9999 -9999 -9999 -9999 -9999 -9999 -9999 -9999 -9999 -9999 -9999 -9999 -9999 -9999 -9999 -9999 -9999 -9999 -9999 -9999 -9999 -9999 -9999 -9999 -9999 -9999 -9999 -9999 -9999 -9999 -9999 -9999 -9999 -9999 -9999 -9999 -9999 -9999 -9999 -9999 -9999 -9999 -9999 -9999 -9999 -9999 -9999 -9999 -9999 -9999 -9999 -9999 -9999 -9999 -9999 -9999 -9999 -9999 -9999 -9999 -9999 -9999 -9999 -9999 -9999 -9999 -9999 -9999 -9999 -9999 -9999 -9999 -9999 -9999 -9999 -9999 -9999 -9999 -9999 -9999 -9999 -9999 -9999 -9999 -9999 -9999 -9999 -9999 -9999 -9999 -9999 -9999 -9999 -9999 -9999 -9999 -9999 -9999 -9999 -9999 -9999 -9999 -9999 -9999 -9999 -9999 -9999 -9999 -9999 -9999 -9999 -9999 -9999 -9999 -9999 -9999 -9999 -9999 -9999 -9999 -9999 -9999 -9999 -9999 -9999 -9999 -9999 -9999 -9999 -9999 -9999 -9999 -9999 -9999 -9999 -9999 -9999 -9999 -9999 -9999 -9999 -9999 -9999 -9999 -9999 -9999 -9999 -9999 -9999 -9999 -9999 -9999 -9999 -9999 -9999 -9999 -9999 -9999 -9999 -9999 -9999 -9999 -9999 -9999 -9999 -9999 -9999 -9999 -9999 -9999 -9999 -9999 -9999 -9999 -9999 -9999 -9999 -9999 -9999 -9999 -9999 -9999 -9999 -9999 -9999 -9999 -9999 -9999 -9999 -9999 -9999 -9999 -9999 -9999 -9999 -9999 -9999 -9999 -9999 -9999 -9999 -9999 -9999 -9999 -9999 -9999 -9999 -9999 -9999 -9999 -9999 -9999 -9999 -9999 -9999 -9999 -9999 -9999 -9999 -9999 -9999 -9999 -9999 -9999 -9999 -9999 -9999 -9999 -9999 -9999 -9999 -9999 -9999 -9999 -9999 -9999 -9999 -9999 -9999 -9999 -9999 -9999 -9999 -9999 -9999 -9999 -9999 -9999 -9999 -9999 -9999 -9999 -9999 -9999 -9999 -9999 -9999 -9999 -9999 -9999 -9999 -9999 -9999 -9999 -9999 -9999 -9999 -9999 -9999 -9999 -9999 -9999 -9999 -9999 -9999 -9999 -9999 -9999 -9999 -9999 -9999 -9999 -9999 -9999 -9999 -9999 -9999 -9999 -9999 -9999 -9999 -9999 -9999 -9999 -9999 -9999 -9999 -9999 -9999 -9999 -9999 -9999 -9999 -9999 -9999 -9999 -9999 -9999 -9999 -9999 -9999 -9999 -9999 -9999 -9999 -9999 -9999 -9999 -9999 -9999 -9999 -9999 -9999 -9999 -9999 -9999 -9999 -9999 -9999 -9999 -9999 -9999 -9999 -9999 -9999 -9999 -9999 -9999 -9999 -9999 -9999 -9999 -9999 -9999 -9999 -9999 -9999 -9999 -9999 -9999 -9999 -9999 -9999 -9999 -9999 -9999 -9999 -9999 -9999 -9999 -9999 -9999 -9999 -9999 -9999 -9999 -9999 -9999 -9999 -9999 -9999 -9999 -9999 -9999 -9999 -9999 -9999 -9999 -9999 -9999 -9999 -9999 -9999 -9999 -9999 -9999 -9999 -9999 -9999 -9999 -9999 -9999 -9999 -9999 -9999 -9999 -9999 -9999 -9999 -9999 -9999 -9999 -9999 -9999 -9999 -9999 -9999 -9999 -9999 -9999 -9999 -9999 -9999 -9999 -9999 -9999 -9999 -9999 -9999 -9999 -9999 -9999 -9999 -9999 -9999 -9999 -9999 -9999 -9999 -9999 -9999 -9999 -9999 -9999 -9999 -9999 -9999 -9999 -9999 -9999 -9999 -9999 -9999 -9999 -9999 -9999 -9999 -9999 -9999 -9999 -9999 -9999 -9999 -9999 -9999 -9999 -9999 -9999 -9999 -9999 -9999 -9999 -9999 -9999 -9999 -9999 -9999 -9999 -9999 -9999 -9999 -9999 -9999 -9999 -9999 -9999 -9999 -9999 -9999 -9999 -9999 -9999 -9999 -9999 -9999 -9999 -9999 -9999 -9999 -9999 -9999 -9999 -9999 -9999 -9999 -9999
-9999 -9999 -9999 -9999 -9999 -9999 -9999 -9999 -9999 -9999 -9999 -9999 -9999 -9999 -9999 -9999 -9999 -9999 -9999 -9999 -9999 -9999 -9999 -9999 -9999 -9999 -9999 -9999 -9999 -9999 -9999 -9999 -9999 -9999 -9999 -9999 -9999 -9999 -9999 -9999 -9999 -9999 -9999 -9999 -9999 -9999 -9999 -9999 -9999 -9999 -9999 -9999 -9999 -9999 -9999 -9999 -9999 -9999 -9999 -9999 -9999 -9999 -9999 -9999 -9999 -9999 -9999 -9999 -9999 -9999 -9999 -9999 -9999 -9999 -9999 -9999 -9999 -9999 -9999 -9999 -9999 -9999 -9999 -9999 -9999 -9999 -9999 -9999 -9999 -9999 -9999 -9999 -9999 -9999 -9999 -9999 -9999 -9999 -9999 -9999 -9999 -9999 -9999 -9999 -9999 -9999 -9999 -9999 -9999 -9999 -9999 -9999 -9999 -9999 -9999 -9999 -9999 -9999 -9999 -9999 -9999 -9999 -9999 -9999 -9999 -9999 -9999 -9999 -9999 -9999 -9999 -9999 -9999 -9999 -9999 -9999 -9999 -9999 -9999 -9999 -9999 -9999 -9999 -9999 -9999 -9999 -9999 -9999 -9999 -9999 -9999 -9999 -9999 -9999 -9999 -9999 -9999 -9999 -9999 -9999 -9999 -9999 -9999 -9999 -9999 -9999 -9999 -9999 -9999 -9999 -9999 -9999 -9999 -9999 -9999 -9999 -9999 -9999 -9999 -9999 -9999 -9999 -9999 -9999 -9999 -9999 -9999 -9999 -9999 -9999 -9999 -9999 -9999 -9999 -9999 -9999 -9999 -9999 -9999 -9999 -9999 -9999 -9999 -9999 -9999 -9999 -9999 -9999 -9999 -9999 -9999 -9999 -9999 -9999 -9999 -9999 -9999 -9999 -9999 -9999 -9999 -9999 -9999 -9999 -9999 -9999 -9999 -9999 -9999 -9999 -9999 -9999 -9999 -9999 -9999 -9999 -9999 -9999 -9999 -9999 -9999 -9999 -9999 -9999 -9999 -9999 -9999 -9999 -9999 -9999 -9999 -9999 -9999 -9999 -9999 -9999 -9999 -9999 -9999 -9999 -9999 -9999 -9999 -9999 -9999 -9999 -9999 -9999 -9999 -9999 -9999 -9999 -9999 -9999 -9999 -9999 -9999 -9999 -9999 -9999 -9999 -9999 -9999 -9999 -9999 -9999 -9999 -9999 -9999 -9999 -9999 -9999 -9999 -9999 -9999 -9999 -9999 -9999 -9999 -9999 -9999 -9999 -9999 -9999 -9999 -9999 -9999 -9999 -9999 -9999 -9999 -9999 -9999 -9999 -9999 -9999 -9999 -9999 -9999 -9999 -9999 -9999 -9999 -9999 -9999 -9999 -9999 -9999 -9999 -9999 -9999 -9999 -9999 -9999 -9999 -9999 -9999 -9999 -9999 -9999 -9999 -9999 -9999 -9999 -9999 -9999 -9999 -9999 -9999 -9999 -9999 -9999 -9999 -9999 -9999 -9999 -9999 -9999 -9999 -9999 -9999 -9999 -9999 -9999 -9999 -9999 -9999 -9999 -9999 -9999 -9999 -9999 -9999 -9999 -9999 -9999 -9999 -9999 -9999 -9999 -9999 -9999 -9999 -9999 -9999 -9999 -9999 -9999 -9999 -9999 -9999 -9999 -9999 -9999 -9999 -9999 -9999 -9999 -9999 -9999 -9999 -9999 -9999 -9999 -9999 -9999 -9999 -9999 -9999 -9999 -9999 -9999 -9999 -9999 -9999 -9999 -9999 -9999 -9999 -9999 -9999 -9999 -9999 -9999 -9999 -9999 -9999 -9999 -9999 -9999 -9999 -9999 6.75675E-7 6.51626E-7 6.0803E-7 6.02197E-7 5.98018E-7 5.93043E-7 6.16995E-7 6.08161E-7 5.83384E-7 5.95173E-7 5.6425E-7 5.9668E-7 6.19214E-7 6.05544E-7 6.52819E-7 7.19664E-7 9.80571E-7 9.93455E-7 5.71744E-7 5.19511E-7 5.15346E-7 5.187E-7 5.0691E-7 5.09026E-7 5.29564E-7 5.1198E-7 4.98513E-7 4.74374E-7 5.13922E-7 7.91297E-7 4.49602E-7 4.60794E-7 4.68155E-7 4.49371E-7 4.34399E-7 4.18881E-7 3.97349E-7 3.92657E-7 4.04827E-7 3.89121E-7 4.09566E-7 5.20818E-7 5.04095E-7 7.98877E-7 8.07262E-7 4.47E-7 3.73742E-7 3.67336E-7 3.59285E-7 3.64749E-7 3.65829E-7 3.80761E-7 3.83423E-7 3.81574E-7 3.76014E-7 3.72519E-7 3.60503E-7 3.57894E-7 3.51632E-7 3.52211E-7 3.29025E-7 3.23317E-7 3.23633E-7 3.10313E-7 3.00352E-7 2.95192E-7 3.10498E-7 3.17274E-7 3.16466E-7 3.11784E-7 3.01877E-7 3.01014E-7 2.95106E-7 2.87687E-7 2.86969E-7 2.80853E-7 2.77352E-7 2.76141E-7 1.26985E-6 1.26715E-6 1.25973E-6 1.30372E-6 1.35272E-6 1.34527E-6 1.26441E-6 1.25814E-6 1.29818E-6 1.24474E-6 1.22523E-6 1.22788E-6 1.24606E-6 1.23493E-6 1.22179E-6 1.20317E-6 1.17245E-6 1.17307E-6 1.28658E-6 1.26737E-6 1.29755E-6 1.11131E-6 9.92003E-7 9.52874E-7 9.57177E-7 9.60063E-7 9.44324E-7 9.25212E-7 9.21049E-7 9.00176E-7 8.88177E-7 8.93656E-7 9.20834E-7 9.12239E-7 9.07484E-7 8.95126E-7 8.77388E-7 8.79484E-7 7.93849E-7 7.90361E-7 7.91079E-7 7.88584E-7 7.26836E-7 7.21869E-7 7.41402E-7 7.92827E-7 8.11374E-7 7.99684E-7 7.64299E-7 7.31977E-7 6.98374E-7 6.99708E-7 8.34178E-7 9.4923E-7 1.02282E-6 9.20057E-7 7.49307E-7 7.4535E-7 7.57799E-7 7.38553E-7 7.25977E-7 7.1126E-7 9.12672E-7 1.3773E-6 1.24898E-6 8.18805E-7 7.18885E-7 6.99623E-7 7.91054E-7 8.00319E-7 8.05226E-7 8.01711E-7 8.56243E-7 9.35225E-7 9.51271E-7 9.44E-7 9.07969E-7 8.88182E-7 8.62866E-7 8.53414E-7 8.62153E-7 8.32571E-7 8.28602E-7 8.31115E-7 8.30938E-7 6.38238E-7 6.10496E-7 6.07539E-7 6.08021E-7 5.64637E-7 7.7861E-7 5.13336E-7 5.28817E-7 5.31368E-7 5.47153E-7 5.3079E-7 5.74138E-7 5.32985E-7 5.57188E-7 5.60947E-7 5.43682E-7 5.35701E-7 5.30392E-7 5.62335E-7 5.68856E-7 6.32996E-7 6.82891E-7 6.83087E-7 6.80728E-7 6.11541E-7 4.96573E-7 4.77018E-7 4.46261E-7 4.46261E-7 4.29027E-7 4.19769E-7 4.16312E-7 4.12573E-7 4.33995E-7 4.34452E-7 4.57911E-7 4.70791E-7 4.80231E-7 4.16645E-7 4.23582E-7 4.1064E-7 4.06503E-7 4.04626E-7 4.27463E-7 4.18377E-7 4.22382E-7 4.1934E-7 4.19432E-7 4.13288E-7 4.15291E-7 3.96983E-7 4.17875E-7 3.70957E-7 3.57022E-7 3.4804E-7 3.47684E-7 3.55843E-7 3.65965E-7 3.67647E-7 3.69771E-7 3.70226E-7 3.70697E-7 3.74156E-7 3.47811E-7 3.50792E-7 3.14894E-7 3.18304E-7 3.10236E-7 2.85E-7 2.89859E-7 2.69445E-7 2.72595E-7 2.85945E-7 2.80674E-7 2.92796E-7 3.06986E-7 3.02447E-7 3.13437E-7 3.34466E-7 3.36761E-7 3.2103E-7 3.19952E-7 3.20575E-7 3.18099E-7 2.89233E-7 2.7636E-7 2.60625E-7 2.5742E-7 2.74093E-7 2.75818E-7 2.69349E-7 2.63782E-7 2.86921E-7 2.86642E-7 2.84246E-7 2.85064E-7 2.90158E-7 2.84274E-7 2.74132E-7 2.69367E-7 2.68445E-7 2.77006E-7 3.30874E-7 3.80722E-7 3.80081E-7 3.79271E-7 3.81885E-7 3.63153E-7 2.92411E-7 2.89459E-7 2.76782E-7 2.7389E-7 2.73841E-7 2.75107E-7 2.26544E-7 2.04559E-7 2.17509E-7 2.23397E-7 2.13144E-7 2.13144E-7 2.15965E-7 2.34541E-7 2.31557E-7 2.77384E-7 2.7704E-7 2.06155E-7 1.91388E-7 1.89626E-7 1.90505E-7 1.8788E-7 1.87013E-7 2.00424E-7 2.39941E-7 2.29977E-7 1.80155E-7 1.8268E-7 1.76871E-6 2.47531E-5 4.00856E-6 1.94749E-7 1.91347E-7 1.91872E-7 1.88016E-7 1.85059E-7 1.80836E-7 2.22387E-7 2.60944E-7 1.75046E-7 1.73026E-7 1.68095E-7 1.64599E-7 1.62475E-7 1.62703E-7 1.62274E-7 1.61712E-7 1.5931E-7 1.54057E-7 1.49151E-7 1.41803E-7 1.37779E-7 1.5771E-7 1.65749E-7 1.70328E-7 1.71087E-7 1.46124E-7 2.27721E-7 1.92498E-7 1.16036E-7 1.15611E-7 1.28519E-7 1.25316E-7 1.32532E-7 1.27752E-7 1.33572E-7 1.44387E-7 1.4696E-7 1.55702E-7 1.57586E-7 1.62214E-7 1.6314E-7 1.53674E-7 1.73184E-7 2.06933E-7 1.87132E-7 1.41706E-7 1.46374E-7 1.72575E-7 1.69563E-7 1.5024E-7 1.41605E-7 1.32614E-7 1.40069E-7 1.42192E-7 1.39308E-7 1.56966E-7 1.9221E-7 1.8622E-7 1.29679E-7 1.23778E-7 1.27479E-7 1.32894E-7 1.35394E-7 -9999 -9999 -9999 -9999 -9999 -9999 -9999 -9999 -9999 -9999 -9999 -9999 -9999 -9999 -9999 -9999 -9999 -9999 -9999 -9999 -9999 -9999 -9999 -9999 -9999 -9999 -9999 -9999 -9999 -9999 -9999 -9999 -9999 -9999 -9999 -9999 -9999 -9999 -9999 -9999 -9999 -9999 -9999 -9999 -9999 -9999 -9999 -9999 -9999 -9999 -9999 -9999 -9999 -9999 -9999 -9999 -9999 -9999 -9999 -9999 -9999 -9999 -9999 -9999 -9999 -9999 -9999 -9999 -9999 -9999 -9999 -9999 -9999 -9999 -9999 -9999 -9999 -9999 -9999 -9999 -9999 -9999 -9999 -9999 -9999 -9999 -9999 -9999 -9999 -9999 -9999 -9999 -9999 -9999 -9999 -9999 -9999 -9999 -9999 -9999 -9999 -9999 -9999 -9999 -9999 -9999 -9999 -9999 -9999 -9999 -9999 -9999 -9999 -9999 -9999 -9999 -9999 -9999 -9999 -9999 -9999 -9999 -9999 -9999 -9999 -9999 -9999 -9999 -9999 -9999 -9999 -9999 -9999 -9999 -9999 -9999 -9999 -9999 -9999 -9999 -9999 -9999 -9999 -9999 -9999 -9999 -9999 -9999 -9999 -9999 -9999 -9999 -9999 -9999 -9999 -9999 -9999 -9999 -9999 -9999 -9999 -9999 -9999 -9999 -9999 -9999 -9999 -9999 -9999 -9999 -9999 -9999 -9999 -9999 -9999 -9999 -9999 -9999 -9999 -9999 -9999 -9999 -9999 -9999 -9999 -9999 -9999 -9999 -9999 -9999 -9999 -9999 -9999 -9999 -9999 -9999 -9999 -9999 -9999 -9999 -9999 -9999 -9999 -9999 -9999 -9999 -9999 -9999 -9999 -9999 -9999 -9999 -9999 -9999 -9999 -9999 -9999 -9999 -9999 -9999 -9999 -9999 -9999 -9999 -9999 -9999 -9999 -9999 -9999 -9999 -9999 -9999 -9999 -9999 -9999 -9999 -9999 -9999 -9999 -9999 -9999 -9999 -9999 -9999 -9999 -9999 -9999 -9999 -9999 -9999 -9999 -9999 -9999 -9999 -9999 -9999 -9999 -9999 -9999 -9999 -9999 -9999 -9999 -9999 -9999 -9999 -9999 -9999 -9999 -9999 -9999 -9999 -9999 -9999 -9999 -9999 -9999 -9999 -9999 -9999 -9999 -9999 -9999 -9999 -9999 -9999 -9999 -9999 -9999 -9999 -9999 -9999 -9999 -9999 -9999 -9999 -9999 -9999 -9999 -9999 -9999 -9999 -9999 -9999 -9999 -9999 -9999 -9999 -9999 -9999 -9999 -9999 -9999 -9999 -9999 -9999 -9999 -9999 -9999 -9999 -9999 -9999 -9999 -9999 -9999 -9999 -9999 -9999 -9999 -9999 -9999 -9999 -9999 -9999 -9999 -9999 -9999 -9999 -9999 -9999 -9999 -9999 -9999 -9999 -9999 -9999 -9999 -9999 -9999 -9999 -9999 -9999 -9999 -9999 -9999 -9999 -9999 -9999 -9999 -9999 -9999 -9999 -9999 -9999 -9999 -9999 -9999 -9999 -9999 -9999 -9999 -9999 -9999 -9999 -9999 -9999 -9999 -9999 -9999 -9999 -9999 -9999 -9999 -9999 -9999 -9999 -9999 -9999 -9999 -9999 -9999 -9999 -9999 -9999 -9999 -9999 -9999 -9999 -9999 -9999 -9999 -9999 -9999 -9999 -9999 -9999 -9999 -9999 -9999 -9999 -9999 -9999 -9999 -9999 -9999 -9999 -9999 -9999 -9999 -9999 -9999 -9999 -9999 -9999 -9999 -9999 -9999 -9999 -9999 -9999 -9999 -9999 -9999 -9999 -9999 -9999 -9999 -9999 -9999 -9999 -9999 -9999 -9999 -9999 -9999 -9999 -9999 -9999 -9999 -9999 -9999 -9999 -9999 -9999 -9999 -9999 -9999 -9999 -9999 -9999 -9999 -9999 -9999 -9999 -9999 -9999 -9999 -9999 -9999 -9999 -9999 -9999 -9999 -9999 -9999 -9999 -9999 -9999 -9999 -9999 -9999 -9999 -9999 -9999 -9999 -9999 -9999 -9999 -9999 -9999 -9999 -9999 -9999 -9999 -9999 -9999 -9999 -9999 -9999 -9999 -9999 -9999 -9999 -9999 -9999 -9999 -9999 -9999 -9999 -9999 -9999 -9999 -9999 -9999 -9999 -9999 -9999 -9999 -9999 -9999 -9999 -9999 -9999 -9999 -9999 -9999 -9999 -9999 -9999 -9999 -9999 -9999 -9999 -9999 -9999 -9999 -9999 -9999 -9999 -9999 -9999 -9999 -9999 -9999 -9999 -9999 -9999 -9999 -9999 -9999 -9999 -9999 -9999 -9999 -9999 -9999 -9999 -9999 -9999 -9999 -9999 -9999 -9999 -9999 -9999 -9999 -9999 -9999 -9999 -9999 -9999 -9999 -9999 -9999 -9999 -9999 -9999 -9999 -9999 -9999 -9999 -9999 -9999 -9999 -9999 -9999 -9999 -9999 -9999 -9999 -9999 -9999 -9999 -9999 -9999 -9999 -9999 -9999 -9999 -9999 -9999 -9999 -9999 -9999 -9999 -9999 -9999 -9999 -9999 -9999 -9999 -9999 -9999 -9999 -9999 -9999 -9999 -9999 -9999 -9999 -9999 -9999 -9999 -9999 -9999 -9999 -9999 -9999 -9999 -9999 -9999 -9999 -9999 -9999 -9999 -9999 -9999 -9999 -9999 -9999 -9999 -9999 -9999 -9999 -9999 -9999 -9999 -9999 -9999 -9999 -9999 -9999 -9999 -9999 -9999 -9999 -9999 -9999 -9999 -9999 -9999 -9999 -9999 -9999 -9999 -9999 -9999 -9999 -9999 -9999 -9999 -9999 -9999 -9999 -9999 -9999 -9999 -9999 -9999 -9999 -9999 -9999 -9999 -9999 -9999 -9999 -9999 -9999 -9999 -9999 -9999 -9999 -9999 -9999 -9999 -9999 -9999 -9999 -9999 -9999 -9999 -9999 -9999 -9999 -9999 -9999 -9999 -9999 -9999 -9999 -9999 -9999 -9999 -9999 -9999 -9999 -9999 -9999 -9999 -9999 -9999 -9999 -9999 -9999 -9999 -9999 -9999 -9999 -9999 -9999 -9999 -9999 -9999 -9999 -9999 -9999 -9999 -9999 -9999 -9999 -9999 -9999 -9999 -9999 -9999 -9999 -9999 -9999 -9999 -9999 -9999 -9999 -9999 -9999 -9999 -9999 -9999 -9999 -9999 -9999 -9999 -9999 -9999 -9999 -9999 -9999 -9999 -9999 -9999 -9999 -9999 -9999 -9999 -9999 -9999 -9999 -9999 -9999 -9999
-9999 -9999 -9999 -9999 -9999 -9999 -9999 -9999 -9999 -9999 -9999 -9999 -9999 -9999 -9999 -9999 -9999 -9999 -9999 -9999 -9999 -9999 -9999 -9999 -9999 -9999 -9999 -9999 -9999 -9999 -9999 -9999 -9999 -9999 -9999 -9999 -9999 -9999 -9999 -9999 -9999 -9999 -9999 -9999 -9999 -9999 -9999 -9999 -9999 -9999 -9999 -9999 -9999 -9999 -9999 -9999 -9999 -9999 -9999 -9999 -9999 -9999 -9999 -9999 -9999 -9999 -9999 -9999 -9999 -9999 -9999 -9999 -9999 -9999 -9999 -9999 -9999 -9999 -9999 -9999 -9999 -9999 -9999 -9999 -9999 -9999 -9999 -9999 -9999 -9999 -9999 -9999 -9999 -9999 -9999 -9999 -9999 -9999 -9999 -9999 -9999 -9999 -9999 -9999 -9999 -9999 -9999 -9999 -9999 -9999 -9999 -9999 -9999 -9999 -9999 -9999 -9999 -9999 -9999 -9999 -9999 -9999 -9999 -9999 -9999 -9999 -9999 -9999 -9999 -9999 -9999 -9999 -9999 -9999 -9999 -9999 -9999 -9999 -9999 -9999 -9999 -9999 -9999 -9999 -9999 -9999 -9999 -9999 -9999 -9999 -9999 -9999 -9999 -9999 -9999 -9999 -9999 -9999 -9999 -9999 -9999 -9999 -9999 -9999 -9999 -9999 -9999 -9999 -9999 -9999 -9999 -9999 -9999 -9999 -9999 -9999 -9999 -9999 -9999 -9999 -9999 -9999 -9999 -9999 -9999 -9999 -9999 -9999 -9999 -9999 -9999 -9999 -9999 -9999 -9999 -9999 -9999 -9999 -9999 -9999 -9999 -9999 -9999 -9999 -9999 -9999 -9999 -9999 -9999 -9999 -9999 -9999 -9999 -9999 -9999 -9999 -9999 -9999 -9999 -9999 -9999 -9999 -9999 -9999 -9999 -9999 -9999 -9999 -9999 -9999 -9999 -9999 -9999 -9999 -9999 -9999 -9999 -9999 -9999 -9999 -9999 -9999 -9999 -9999 -9999 -9999 -9999 -9999 -9999 -9999 -9999 -9999 -9999 -9999 -9999 -9999 -9999 -9999 -9999 -9999 -9999 -9999 -9999 -9999 -9999 -9999 -9999 -9999 -9999 -9999 -9999 -9999 -9999 -9999 -9999 -9999 -9999 -9999 -9999 -9999 -9999 -9999 -9999 -9999 -9999 -9999 -9999 -9999 -9999 -9999 -9999 -9999 -9999 -9999 -9999 -9999 -9999 -9999 -9999 -9999 -9999 -9999 -9999 -9999 -9999 -9999 -9999 -9999 -9999 -9999 -9999 -9999 -9999 -9999 -9999 -9999 -9999 -9999 -9999 -9999 -9999 -9999 -9999 -9999 -9999 -9999 -9999 -9999 -9999 -9999 -9999 -9999 -9999 -9999 -9999 -9999 -9999 -9999 -9999 -9999 -9999 -9999 -9999 -9999 -9999 -9999 -9999 -9999 -9999 -9999 -9999 -9999 -9999 -9999 -9999 -9999 -9999 -9999 -9999 -9999 -9999 -9999 -9999 -9999 -9999 -9999 -9999 -9999 -9999 -9999 -9999 -9999 -9999 -9999 -9999 -9999 -9999 -9999 -9999 -9999 -9999 -9999 -9999 -9999 -9999 -9999 -9999 -9999 -9999 -9999 -9999 -9999 -9999 -9999 -9999 -9999 -9999 -9999 -9999 -9999 -9999 -9999 -9999 -9999 -9999 -9999 -9999 -9999 -9999 -9999 -9999 -9999 -9999 -9999 -9999 -9999 -9999 -9999 -9999 -9999 -9999 -9999 -9999 -9999 -9999 -9999 -9999 -9999 -9999 -9999 -9999 -9999 6.1314E-7 6.51384E-7 6.0647E-7 6.52601E-7 6.48591E-7 6.38624E-7 6.22002E-7 6.02234E-7 5.79498E-7 6.03476E-7 5.85175E-7 5.91351E-7 6.16724E-7 6.42467E-7 6.13919E-7 8.59829E-7 9.12176E-7 9.08066E-7 5.49928E-7 5.30268E-7 5.01195E-7 5.09335E-7 4.77161E-7 4.71971E-7 4.99279E-7 5.21528E-7 5.13479E-7 5.11532E-7 5.08504E-7 8.83752E-7 4.55363E-7 4.31609E-7 4.52754E-7 4.46224E-7 4.45346E-7 4.32445E-7 4.11517E-7 3.94859E-7 4.15168E-7 3.8803E-7 3.95001E-7 4.21816E-7 4.09252E-7 5.23871E-7 5.39493E-7 3.89523E-7 3.67336E-7 3.65682E-7 3.62394E-7 3.65434E-7 3.65927E-7 3.65052E-7 3.66396E-7 3.75574E-7 3.46225E-7 3.45515E-7 3.56922E-7 3.40605E-7 5.79188E-7 5.8132E-7 3.7274E-7 3.27319E-7 3.21347E-7 3.08333E-7 3.09697E-7 2.9405E-7 3.10685E-7 3.1656E-7 3.01113E-7 3.04604E-7 3.03238E-7 2.96996E-7 2.9777E-7 3.01819E-7 2.92162E-7 2.87755E-7 2.92016E-7 2.88623E-7 1.31363E-6 1.30578E-6 2.73843E-7 1.24563E-6 1.23964E-6 1.22622E-6 1.18763E-6 1.1944E-6 1.16776E-6 1.13432E-6 1.11877E-6 1.14539E-6 1.15268E-6 1.1371E-6 1.10707E-6 1.08042E-6 1.01624E-6 1.04536E-6 1.01717E-6 1.00628E-6 1.03788E-6 9.8196E-7 9.54881E-7 9.74588E-7 9.73142E-7 9.48874E-7 9.29393E-7 9.15001E-7 8.97708E-7 8.87079E-7 9.50561E-7 1.37089E-6 1.1899E-6 9.10665E-7 9.10665E-7 8.99707E-7 8.82273E-7 8.77388E-7 8.62626E-7 8.59085E-7 8.43341E-7 8.23764E-7 7.89719E-7 7.6507E-7 7.32674E-7 7.61252E-7 7.54579E-7 7.57804E-7 7.06856E-7 7.03656E-7 7.55072E-7 7.37315E-7 7.39374E-7 7.39216E-7 7.64078E-7 7.84021E-7 8.21123E-7 9.35674E-7 9.21435E-7 9.10919E-7 8.98539E-7 8.8747E-7 1.2988E-6 9.26775E-7 7.15775E-7 7.15617E-7 6.85317E-7 7.06353E-7 7.93116E-7 8.19571E-7 8.21627E-7 8.00822E-7 7.93375E-7 7.86856E-7 7.85222E-7 7.71241E-7 7.70778E-7 7.24617E-7 6.92575E-7 6.82864E-7 6.79277E-7 7.03293E-7 7.59682E-7 8.00569E-7 6.97598E-7 5.83601E-7 5.53803E-7 5.66769E-7 5.48178E-7 5.35481E-7 1.3519E-6 8.36497E-7 5.50847E-7 5.48582E-7 5.95044E-7 5.65081E-7 5.70166E-7 5.45928E-7 5.31498E-7 5.436E-7 5.34442E-7 5.21384E-7 5.18986E-7 8.6562E-7 9.06363E-7 7.36209E-7 6.11022E-7 6.05109E-7 6.02347E-7 5.75721E-7 5.05429E-7 4.9461E-7 4.83678E-7 4.5254E-7 4.24589E-7 4.23818E-7 4.13679E-7 4.18988E-7 4.40122E-7 4.34452E-7 5.25939E-7 6.20579E-7 5.5107E-7 4.35506E-7 4.22576E-7 4.15551E-7 4.09279E-7 4.07388E-7 3.96391E-7 4.07109E-7 4.23224E-7 4.20812E-7 4.16039E-7 4.30163E-7 8.74258E-7 4.81537E-7 3.87944E-7 4.11939E-7 3.77001E-7 3.71779E-7 3.78074E-7 3.61249E-7 3.65496E-7 3.67647E-7 3.66006E-7 3.67535E-7 3.69755E-7 3.71454E-7 3.68064E-7 3.21315E-7 3.15969E-7 3.23826E-7 3.11977E-7 3.0104E-7 2.80562E-7 2.7498E-7 2.77277E-7 2.7485E-7 2.74294E-7 2.81661E-7 2.97154E-7 2.99068E-7 3.27128E-7 3.32533E-7 3.31906E-7 3.17055E-7 3.9916E-7 3.97365E-7 3.05946E-7 2.85924E-7 2.79798E-7 2.70908E-7 2.73088E-7 2.72286E-7 2.65622E-7 2.70587E-7 2.64867E-7 2.86413E-7 2.83918E-7 2.81931E-7 2.83431E-7 2.97685E-7 2.88773E-7 2.82973E-7 2.70374E-7 2.68546E-7 2.70189E-7 3.42953E-7 4.02496E-7 3.76651E-7 3.94474E-7 4.34319E-7 4.18212E-7 3.20161E-7 3.19203E-7 3.14277E-7 3.12202E-7 3.03513E-7 3.0569E-7 2.39932E-7 2.09674E-7 2.17524E-7 2.21914E-7 2.13144E-7 2.13876E-7 2.26409E-7 2.75335E-7 2.91459E-7 2.4653E-7 2.43928E-7 3.07652E-7 3.15804E-7 2.98905E-7 2.84113E-7 2.32869E-7 1.85645E-7 1.84092E-7 1.81118E-7 1.80124E-7 1.80155E-7 1.80001E-7 3.04213E-5 4.32972E-5 1.48917E-5 1.78745E-7 3.18118E-7 3.11596E-7 1.91268E-7 1.71004E-7 1.68598E-7 1.78622E-7 1.78135E-7 1.72622E-7 1.71043E-7 1.71389E-7 1.65359E-7 1.67455E-7 1.62236E-7 1.61712E-7 1.59214E-7 1.52351E-7 1.40231E-7 1.43935E-7 1.48582E-7 1.40377E-7 1.56058E-7 1.58811E-7 1.60265E-7 1.57107E-7 1.32351E-7 1.19362E-7 1.18285E-7 1.2858E-7 1.28722E-7 1.32904E-7 1.27222E-7 1.33747E-7 1.27588E-7 1.35839E-7 1.42917E-7 1.58406E-7 1.55269E-7 1.58093E-7 1.78863E-7 1.73147E-7 1.51758E-7 1.80525E-7 2.42256E-7 2.11534E-7 1.31038E-7 1.34499E-7 1.6197E-7 1.58724E-7 1.35211E-7 1.41064E-7 1.33832E-7 1.33364E-7 1.29566E-7 1.32129E-7 1.34812E-7 1.43209E-7 1.42708E-7 1.25708E-7 1.22192E-7 1.28729E-7 1.32388E-7 1.3E-7 -9999 -9999 -9999 -9999 -9999 -9999 -9999 -9999 -9999 -9999 -9999 -9999 -9999 -9999 -9999 -9999 -9999 -9999 -9999 -9999 -9999 -9999 -9999 -9999 -9999 -9999 -9999 -9999 -9999 -9999 -9999 -9999 -9999 -9999 -9999 -9999 -9999 -9999 -9999 -9999 -9999 -9999 -9999 -9999 -9999 -9999 -9999 -9999 -9999 -9999 -9999 -9999 -9999 -9999 -9999 -9999 -9999 -9999 -9999 -9999 -9999 -9999 -9999 -9999 -9999 -9999 -9999 -9999 -9999 -9999 -9999 -9999 -9999 -9999 -9999 -9999 -9999 -9999 -9999 -9999 -9999 -9999 -9999 -9999 -9999 -9999 -9999 -9999 -9999 -9999 -9999 -9999 -9999 -9999 -9999 -9999 -9999 -9999 -9999 -9999 -9999 -9999 -9999 -9999 -9999 -9999 -9999 -9999 -9999 -9999 -9999 -9999 -9999 -9999 -9999 -9999 -9999 -9999 -9999 -9999 -9999 -9999 -9999 -9999 -9999 -9999 -9999 -9999 -9999 -9999 -9999 -9999 -9999 -9999 -9999 -9999 -9999 -9999 -9999 -9999 -9999 -9999 -9999 -9999 -9999 -9999 -9999 -9999 -9999 -9999 -9999 -9999 -9999 -9999 -9999 -9999 -9999 -9999 -9999 -9999 -9999 -9999 -9999 -9999 -9999 -9999 -9999 -9999 -9999 -9999 -9999 -9999 -9999 -9999 -9999 -9999 -9999 -9999 -9999 -9999 -9999 -9999 -9999 -9999 -9999 -9999 -9999 -9999 -9999 -9999 -9999 -9999 -9999 -9999 -9999 -9999 -9999 -9999 -9999 -9999 -9999 -9999 -9999 -9999 -9999 -9999 -9999 -9999 -9999 -9999 -9999 -9999 -9999 -9999 -9999 -9999 -9999 -9999 -9999 -9999 -9999 -9999 -9999 -9999 -9999 -9999 -9999 -9999 -9999 -9999 -9999 -9999 -9999 -9999 -9999 -9999 -9999 -9999 -9999 -9999 -9999 -9999 -9999 -9999 -9999 -9999 -9999 -9999 -9999 -9999 -9999 -9999 -9999 -9999 -9999 -9999 -9999 -9999 -9999 -9999 -9999 -9999 -9999 -9999 -9999 -9999 -9999 -9999 -9999 -9999 -9999 -9999 -9999 -9999 -9999 -9999 -9999 -9999 -9999 -9999 -9999 -9999 -9999 -9999 -9999 -9999 -9999 -9999 -9999 -9999 -9999 -9999 -9999 -9999 -9999 -9999 -9999 -9999 -9999 -9999 -9999 -9999 -9999 -9999 -9999 -9999 -9999 -9999 -9999 -9999 -9999 -9999 -9999 -9999 -9999 -9999 -9999 -9999 -9999 -9999 -9999 -9999 -9999 -9999 -9999 -9999 -9999 -9999 -9999 -9999 -9999 -9999 -9999 -9999 -9999 -9999 -9999 -9999 -9999 -9999 -9999 -9999 -9999 -9999 -9999 -9999 -9999 -9999 -9999 -9999 -9999 -9999 -9999 -9999 -9999 -9999 -9999 -9999 -9999 -9999 -9999 -9999 -9999 -9999 -9999 -9999 -9999 -9999 -9999 -9999 -9999 -9999 -9999 -9999 -9999 -9999 -9999 -9999 -9999 -9999 -9999 -9999 -9999 -9999 -9999 -9999 -9999 -9999 -9999 -9999 -9999 -9999 -9999 -9999 -9999 -9999 -9999 -9999 -9999 -9999 -9999 -9999 -9999 -9999 -9999 -9999 -9999 -9999 -9999 -9999 -9999 -9999 -9999 -9999 -9999 -9999 -9999 -9999 -9999 -9999 -9999 -9999 -9999 -9999 -9999 -9999 -9999 -9999 -9999 -9999 -9999 -9999 -9999 -9999 -9999 -9999 -9999 -9999 -9999 -9999 -9999 -9999 -9999 -9999 -9999 -9999 -9999 -9999 -9999 -9999 -9999 -9999 -9999 -9999 -9999 -9999 -9999 -9999 -9999 -9999 -9999 -9999 -9999 -9999 -9999 -9999 -9999 -9999 -9999 -9999 -9999 -9999 -9999 -9999 -9999 -9999 -9999 -9999 -9999 -9999 -9999 -9999 -9999 -9999 -9999 -9999 -9999 -9999 -9999 -9999 -9999 -9999 -9999 -9999 -9999 -9999 -9999 -9999 -9999 -9999 -9999 -9999 -9999 -9999 -9999 -9999 -9999 -9999 -9999 -9999 -9999 -9999 -9999 -9999 -9999 -9999 -9999 -9999 -9999 -9999 -9999 -9999 -9999 -9999 -9999 -9999 -9999 -9999 -9999 -9999 -9999 -9999 -9999 -9999 -9999 -9999 -9999 -9999 -9999 -9999 -9999 -9999 -9999 -9999 -9999 -9999 -9999 -9999 -9999 -9999 -9999 -9999 -9999 -9999 -9999 -9999 -9999 -9999 -9999 -9999 -9999 -9999 -9999 -9999 -9999 -9999 -9999 -9999 -9999 -9999 -9999 -9999 -9999 -9999 -9999 -9999 -9999 -9999 -9999 -9999 -9999 -9999 -9999 -9999 -9999 -9999 -9999 -9999 -9999 -9999 -9999 -9999 -9999 -9999 -9999 -9999 -9999 -9999 -9999 -9999 -9999 -9999 -9999 -9999 -9999 -9999 -9999 -9999 -9999 -9999 -9999 -9999 -9999 -9999 -9999 -9999 -9999 -9999 -9999 -9999 -9999 -9999 -9999 -9999 -9999 -9999 -9999 -9999 -9999 -9999 -9999 -9999 -9999 -9999 -9999 -9999 -9999 -9999 -9999 -9999 -9999 -9999 -9999 -9999 -9999 -9999 -9999 -9999 -9999 -9999 -9999 -9999 -9999 -9999 -9999 -9999 -9999 -9999 -9999 -9999 -9999 -9999 -9999 -9999 -9999 -9999 -9999 -9999 -9999 -9999 -9999 -9999 -9999 -9999 -9999 -9999 -9999 -9999 -9999 -9999 -9999 -9999 -9999 -9999 -9999 -9999 -9999 -9999 -9999 -9999 -9999 -9999 -9999 -9999 -9999 -9999 -9999 -9999 -9999 -9999 -9999 -9999 -9999 -9999 -9999 -9999 -9999 -9999 -9999 -9999 -9999 -9999 -9999 -9999 -9999 -9999 -9999 -9999 -9999 -9999 -9999 -9999 -9999 -9999 -9999 -9999 -9999 -9999 -9999 -9999 -9999 -9999 -9999 -9999 -9999 -9999 -9999 -9999 -9999 -9999 -9999 -9999 -9999 -9999 -9999 -9999 -9999 -9999 -9999 -9999 -9999 -9999 -9999 -9999 -9999 -9999 -9999 -9999 -9999 -9999 -9999 -9999 -9999 -9999 -9999 -9999 -9999 -9999 -9999 -9999 -9999 -9999 -9999 -9999 -9999 -9999 -9999 -9999 -9999
-9999 -9999 -9999 -9999 -9999 -9999 -9999 -9999 -9999 -9999 -9999 -9999 -9999 -9999 -9999 -9999 -9999 -9999 -9999 -9999 -9999 -9999 -9999 -9999 -9999 -9999 -9999 -9999 -9999 -9999 -9999 -9999 -9999 -9999 -9999 -9999 -9999 -9999 -9999 -9999 -9999 -9999 -9999 -9999 -9999 -9999 -9999 -9999 -9999 -9999 -9999 -9999 -9999 -9999 -9999 -9999 -9999 -9999 -9999 -9999 -9999 -9999 -9999 -9999 -9999 -9999 -9999 -9999 -9999 -9999 -9999 -9999 -9999 -9999 -9999 -9999 -9999 -9999 -9999 -9999 -9999 -9999 -9999 -9999 -9999 -9999 -9999 -9999 -9999 -9999 -9999 -9999 -9999 -9999 -9999 -9999 -9999 -9999 -9999 -9999 -9999 -9999 -9999 -9999 -9999 -9999 -9999 -9999 -9999 -9999 -9999 -9999 -9999 -9999 -9999 -9999 -9999 -9999 -9999 -9999 -9999 -9999 -9999 -9999 -9999 -9999 -9999 -9999 -9999 -9999 -9999 -9999 -9999 -9999 -9999 -9999 -9999 -9999 -9999 -9999 -9999 -9999 -9999 -9999 -9999 -9999 -9999 -9999 -9999 -9999 -9999 -9999 -9999 -9999 -9999 -9999 -9999 -9999 -9999 -9999 -9999 -9999 -9999 -9999 -9999 -9999 -9999 -9999 -9999 -9999 -9999 -9999 -9999 -9999 -9999 -9999 -9999 -9999 -9999 -9999 -9999 -9999 -9999 -9999 -9999 -9999 -9999 -9999 -9999 -9999 -9999 -9999 -9999 -9999 -9999 -9999 -9999 -9999 -9999 -9999 -9999 -9999 -9999 -9999 -9999 -9999 -9999 -9999 -9999 -9999 -9999 -9999 -9999 -9999 -9999 -9999 -9999 -9999 -9999 -9999 -9999 -9999 -9999 -9999 -9999 -9999 -9999 -9999 -9999 -9999 -9999 -9999 -9999 -9999 -9999 -9999 -9999 -9999 -9999 -9999 -9999 -9999 -9999 -9999 -9999 -9999 -9999 -9999 -9999 -9999 -9999 -9999 -9999 -9999 -9999 -9999 -9999 -9999 -9999 -9999 -9999 -9999 -9999 -9999 -9999 -9999 -9999 -9999 -9999 -9999 -9999 -9999 -9999 -9999 -9999 -9999 -9999 -9999 -9999 -9999 -9999 -9999 -9999 -9999 -9999 -9999 -9999 -9999 -9999 -9999 -9999 -9999 -9999 -9999 -9999 -9999 -9999 -9999 -9999 -9999 -9999 -9999 -9999 -9999 -9999 -9999 -9999 -9999 -9999 -9999 -9999 -9999 -9999 -9999 -9999 -9999 -9999 -9999 -9999 -9999 -9999 -9999 -9999 -9999 -9999 -9999 -9999 -9999 -9999 -9999 -9999 -9999 -9999 -9999 -9999 -9999 -9999 -9999 -9999 -9999 -9999 -9999 -9999 -9999 -9999 -9999 -9999 -9999 -9999 -9999 -9999 -9999 -9999 -9999 -9999 -9999 -9999 -9999 -9999 -9999 -9999 -9999 -9999 -9999 -9999 -9999 -9999 -9999 -9999 -9999 -9999 -9999 -9999 -9999 -9999 -9999 -9999 -9999 -9999 -9999 -9999 -9999 -9999 -9999 -9999 -9999 -9999 -9999 -9999 -9999 -9999 -9999 -9999 -9999 -9999 -9999 -9999 -9999 -9999 -9999 -9999 -9999 -9999 -9999 -9999 -9999 -9999 -9999 -9999 -9999 -9999 -9999 -9999 -9999 -9999 -9999 -9999 -9999 -9999 -9999 -9999 -9999 -9999 -9999 -9999 -9999 -9999 -9999 -9999 -9999 -9999 -9999 6.44338E-7 6.59799E-7 7.18395E-7 7.21556E-7 6.46894E-7 6.30329E-7 6.14252E-7 6.14012E-7 6.14428E-7 6.78522E-7 6.67289E-7 6.47799E-7 6.25035E-7 6.16429E-7 6.27184E-7 6.15147E-7 5.78055E-7 6.20708E-7 5.17003E-7 5.30114E-7 5.25973E-7 5.13779E-7 4.94187E-7 4.83265E-7 4.73789E-7 4.90332E-7 4.97832E-7 4.86585E-7 4.92467E-7 5.99822E-7 5.49241E-7 4.95628E-7 4.52183E-7 4.41274E-7 4.44222E-7 4.35477E-7 4.21319E-7 4.02899E-7 3.91846E-7 4.02808E-7 4.0223E-7 3.78411E-7 3.87282E-7 3.7318E-7 3.61334E-7 3.57105E-7 3.68429E-7 3.64106E-7 3.59532E-7 3.60437E-7 3.70465E-7 3.67946E-7 3.66291E-7 3.56049E-7 3.36236E-7 3.35102E-7 3.32093E-7 3.29111E-7 4.52997E-7 4.63345E-7 3.51287E-7 3.27836E-7 3.23317E-7 3.14613E-7 3.15095E-7 3.13682E-7 3.0929E-7 3.11557E-7 3.01113E-7 2.95086E-7 3.00425E-7 2.97367E-7 3.02756E-7 3.0314E-7 2.97518E-7 2.96995E-7 2.94344E-7 2.86178E-7 1.31279E-6 1.32004E-6 1.26317E-6 1.2414E-6 1.21214E-6 1.22053E-6 1.2056E-6 1.18714E-6 1.1527E-6 1.13489E-6 1.11489E-6 1.14179E-6 1.1456E-6 1.10763E-6 1.0533E-6 1.0384E-6 1.01389E-6 1.04274E-6 1.02979E-6 1.05505E-6 9.90672E-7 9.85399E-7 9.76358E-7 9.82407E-7 9.78989E-7 9.5603E-7 9.33593E-7 9.19133E-7 9.32807E-7 9.50941E-7 1.00172E-6 1.13567E-6 9.5231E-7 9.4277E-7 9.24576E-7 9.00381E-7 8.69891E-7 8.80649E-7 8.70066E-7 8.39314E-7 8.1729E-7 8.21922E-7 7.94228E-7 7.71615E-7 7.76865E-7 7.68755E-7 7.51792E-7 7.15367E-7 7.52378E-7 7.36991E-7 7.33368E-7 7.32683E-7 7.45645E-7 7.41041E-7 7.6138E-7 7.82628E-7 8.27397E-7 9.39951E-7 9.28459E-7 9.23914E-7 8.62741E-7 7.72224E-7 7.05897E-7 7.06178E-7 6.99918E-7 6.80341E-7 7.03912E-7 7.23538E-7 8.18134E-7 8.31677E-7 8.07364E-7 7.8914E-7 7.90008E-7 7.71269E-7 7.80625E-7 7.63562E-7 7.43236E-7 6.7914E-7 6.74518E-7 6.6154E-7 6.79496E-7 6.59753E-7 6.70373E-7 6.52167E-7 6.32708E-7 5.58803E-7 5.43401E-7 5.34767E-7 5.55023E-7 5.56238E-7 1.45479E-6 1.3765E-6 6.49429E-7 5.52217E-7 5.5976E-7 5.68736E-7 5.56632E-7 5.48312E-7 5.46111E-7 5.39395E-7 5.23793E-7 5.23793E-7 5.16312E-7 8.59385E-7 9.05813E-7 7.42157E-7 6.12131E-7 6.18406E-7 6.22996E-7 5.96862E-7 4.57074E-7 4.4637E-7 4.36505E-7 4.33228E-7 4.27943E-7 4.19858E-7 4.17729E-7 4.29931E-7 4.34452E-7 4.32642E-7 4.47787E-7 4.44341E-7 4.20528E-7 4.20528E-7 4.28237E-7 4.48074E-7 4.21726E-7 4.0355E-7 4.017E-7 3.95689E-7 4.03302E-7 4.07076E-7 4.18507E-7 4.05148E-7 6.89768E-7 4.20821E-7 3.88282E-7 4.50607E-7 4.07474E-7 3.95795E-7 3.6803E-7 3.71301E-7 3.70555E-7 3.67175E-7 3.64703E-7 3.67661E-7 3.69363E-7 3.70147E-7 3.32507E-7 3.3371E-7 3.29038E-7 3.23437E-7 3.03131E-7 2.99104E-7 2.75187E-7 2.73018E-7 2.94724E-7 2.87384E-7 2.87259E-7 2.83182E-7 3.03907E-7 3.08205E-7 3.2093E-7 3.24879E-7 3.22858E-7 3.09146E-7 5.13702E-7 5.26605E-7 2.92097E-7 2.9748E-7 2.8971E-7 2.87554E-7 2.88766E-7 2.85886E-7 2.6812E-7 2.71285E-7 2.75171E-7 2.8341E-7 2.74138E-7 2.7091E-7 2.79122E-7 2.87963E-7 2.95449E-7 2.83945E-7 2.71841E-7 2.68496E-7 2.68496E-7 3.26626E-7 4.02722E-7 3.7589E-7 3.98268E-7 4.36334E-7 4.18761E-7 3.21119E-7 3.18157E-7 3.13141E-7 3.25718E-7 3.25718E-7 3.26509E-7 3.73291E-7 3.72758E-7 3.09181E-7 2.4227E-7 2.55932E-7 2.79624E-7 2.95092E-7 3.35165E-7 3.32204E-7 2.34915E-7 2.33051E-7 3.38021E-7 3.51786E-7 2.58541E-7 2.02311E-7 1.94021E-7 1.86506E-7 1.84947E-7 1.8252E-7 1.86714E-7 2.30259E-7 2.31248E-7 1.69698E-6 3.02428E-5 4.32764E-6 1.78745E-7 2.23498E-7 2.56918E-7 2.14964E-7 1.74366E-7 1.92361E-7 2.57406E-7 2.32321E-7 2.10689E-7 1.85142E-7 1.7021E-7 1.65957E-7 1.65195E-7 1.62236E-7 1.62894E-7 1.60968E-7 1.80718E-7 2.11475E-7 2.00036E-7 1.84808E-7 1.75981E-7 1.4793E-7 1.68089E-7 1.72659E-5 1.70467E-5 1.28176E-7 1.19265E-7 1.30866E-7 1.31998E-7 1.39255E-7 1.35143E-7 1.32276E-7 1.36974E-7 1.34065E-7 1.35724E-7 1.49567E-7 1.58278E-7 1.57405E-7 1.48707E-7 1.45355E-7 1.48811E-7 1.52976E-7 1.57341E-7 1.61848E-7 1.69364E-7 1.99251E-7 2.00329E-7 1.98811E-7 2.0874E-7 1.46956E-7 1.41355E-7 1.32227E-7 1.27638E-7 1.28353E-7 1.25177E-7 1.26315E-7 1.24197E-7 1.24433E-7 1.19125E-7 1.20608E-7 1.23722E-7 1.28729E-7 1.28145E-7 -9999 -9999 -9999 -9999 -9999 -9999 -9999 -9999 -9999 -9999 -9999 -9999 -9999 -9999 -9999 -9999 -9999 -9999 -9999 -9999 -9999 -9999 -9999 -9999 -9999 -9999 -9999 -9999 -9999 -9999 -9999 -9999 -9999 -9999 -9999 -9999 -9999 -9999 -9999 -9999 -9999 -9999 -9999 -9999 -9999 -9999 -9999 -9999 -9999 -9999 -9999 -9999 -9999 -9999 -9999 -9999 -9999 -9999 -9999 -9999 -9999 -9999 -9999 -9999 -9999 -9999 -9999 -9999 -9999 -9999 -9999 -9999 -9999 -9999 -9999 -9999 -9999 -9999 -9999 -9999 -9999 -9999 -9999 -9999 -9999 -9999 -9999 -9999 -9999 -9999 -9999 -9999 -9999 -9999 -9999 -9999 -9999 -9999 -9999 -9999 -9999 -9999 -9999 -9999 -9999 -9999 -9999 -9999 -9999 -9999 -9999 -9999 -9999 -9999 -9999 -9999 -9999 -9999 -9999 -9999 -9999 -9999 -9999 -9999 -9999 -9999 -9999 -9999 -9999 -9999 -9999 -9999 -9999 -9999 -9999 -9999 -9999 -9999 -9999 -9999 -9999 -9999 -9999 -9999 -9999 -9999 -9999 -9999 -9999 -9999 -9999 -9999 -9999 -9999 -9999 -9999 -9999 -9999 -9999 -9999 -9999 -9999 -9999 -9999 -9999 -9999 -9999 -9999 -9999 -9999 -9999 -9999 -9999 -9999 -9999 -9999 -9999 -9999 -9999 -9999 -9999 -9999 -9999 -9999 -9999 -9999 -9999 -9999 -9999 -9999 -9999 -9999 -9999 -9999 -9999 -9999 -9999 -9999 -9999 -9999 -9999 -9999 -9999 -9999 -9999 -9999 -9999 -9999 -9999 -9999 -9999 -9999 -9999 -9999 -9999 -9999 -9999 -9999 -9999 -9999 -9999 -9999 -9999 -9999 -9999 -9999 -9999 -9999 -9999 -9999 -9999 -9999 -9999 -9999 -9999 -9999 -9999 -9999 -9999 -9999 -9999 -9999 -9999 -9999 -9999 -9999 -9999 -9999 -9999 -9999 -9999 -9999 -9999 -9999 -9999 -9999 -9999 -9999 -9999 -9999 -9999 -9999 -9999 -9999 -9999 -9999 -9999 -9999 -9999 -9999 -9999 -9999 -9999 -9999 -9999 -9999 -9999 -9999 -9999 -9999 -9999 -9999 -9999 -9999 -9999 -9999 -9999 -9999 -9999 -9999 -9999 -9999 -9999 -9999 -9999 -9999 -9999 -9999 -9999 -9999 -9999 -9999 -9999 -9999 -9999 -9999 -9999 -9999 -9999 -9999 -9999 -9999 -9999 -9999 -9999 -9999 -9999 -9999 -9999 -9999 -9999 -9999 -9999 -9999 -9999 -9999 -9999 -9999 -9999 -9999 -9999 -9999 -9999 -9999 -9999 -9999 -9999 -9999 -9999 -9999 -9999 -9999 -9999 -9999 -9999 -9999 -9999 -9999 -9999 -9999 -9999 -9999 -9999 -9999 -9999 -9999 -9999 -9999 -9999 -9999 -9999 -9999 -9999 -9999 -9999 -9999 -9999 -9999 -9999 -9999 -9999 -9999 -9999 -9999 -9999 -9999 -9999 -9999 -9999 -9999 -9999 -9999 -9999 -9999 -9999 -9999 -9999 -9999 -9999 -9999 -9999 -9999 -9999 -9999 -9999 -9999 -9999 -9999 -9999 -9999 -9999 -9999 -9999 -9999 -9999 -9999 -9999 -9999 -9999 -9999 -9999 -9999 -9999 -9999 -9999 -9999 -9999 -9999 -9999 -9999 -9999 -9999 -9999 -9999 -9999 -9999 -9999 -9999 -9999 -9999 -9999 -9999 -9999 -9999 -9999 -9999 -9999 -9999 -9999 -9999 -9999 -9999 -9999 -9999 -9999 -9999 -9999 -9999 -9999 -9999 -9999 -9999 -9999 -9999 -9999 -9999 -9999 -9999 -9999 -9999 -9999 -9999 -9999 -9999 -9999 -9999 -9999 -9999 -9999 -9999 -9999 -9999 -9999 -9999 -9999 -9999 -9999 -9999 -9999 -9999 -9999 -9999 -9999 -9999 -9999 -9999 -9999 -9999 -9999 -9999 -9999 -9999 -9999 -9999 -9999 -9999 -9999 -9999 -9999 -9999 -9999 -9999 -9999 -9999 -9999 -9999 -9999 -9999 -9999 -9999 -9999 -9999 -9999 -9999 -9999 -9999 -9999 -9999 -9999 -9999 -9999 -9999 -9999 -9999 -9999 -9999 -9999 -9999 -9999 -9999 -9999 -9999 -9999 -9999 -9999 -9999 -9999 -9999 -9999 -9999 -9999 -9999 -9999 -9999 -9999 -9999 -9999 -9999 -9999 -9999 -9999 -9999 -9999 -9999 -9999 -9999 -9999 -9999 -9999 -9999 -9999 -9999 -9999 -9999 -9999 -9999 -9999 -9999 -9999 -9999 -9999 -9999 -9999 -9999 -9999 -9999 -9999 -9999 -9999 -9999 -9999 -9999 -9999 -9999 -9999 -9999 -9999 -9999 -9999 -9999 -9999 -9999 -9999 -9999 -9999 -9999 -9999 -9999 -9999 -9999 -9999 -9999 -9999 -9999 -9999 -9999 -9999 -9999 -9999 -9999 -9999 -9999 -9999 -9999 -9999 -9999 -9999 -9999 -9999 -9999 -9999 -9999 -9999 -9999 -9999 -9999 -9999 -9999 -9999 -9999 -9999 -9999 -9999 -9999 -9999 -9999 -9999 -9999 -9999 -9999 -9999 -9999 -9999 -9999 -9999 -9999 -9999 -9999 -9999 -9999 -9999 -9999 -9999 -9999 -9999 -9999 -9999 -9999 -9999 -9999 -9999 -9999 -9999 -9999 -9999 -9999 -9999 -9999 -9999 -9999 -9999 -9999 -9999 -9999 -9999 -9999 -9999 -9999 -9999 -9999 -9999 -9999 -9999 -9999 -9999 -9999 -9999 -9999 -9999 -9999 -9999 -9999 -9999 -9999 -9999 -9999 -9999 -9999 -9999 -9999 -9999 -9999 -9999 -9999 -9999 -9999 -9999 -9999 -9999 -9999 -9999 -9999 -9999 -9999 -9999 -9999 -9999 -9999 -9999 -9999 -9999 -9999 -9999 -9999 -9999 -9999 -9999 -9999 -9999 -9999 -9999 -9999 -9999 -9999 -9999 -9999 -9999 -9999 -9999 -9999 -9999 -9999 -9999 -9999 -9999 -9999 -9999 -9999 -9999 -9999 -9999 -9999 -9999 -9999 -9999 -9999 -9999 -9999 -9999 -9999 -9999 -9999 -9999 -9999 -9999 -9999 -9999 -9999 -9999 -9999 -9999 -9999 -9999 -9999 -9999 -9999 -9999 -9999 -9999
-9999 -9999 -9999 -9999 -9999 -9999 -9999 -9999 -9999 -9999 -9999 -9999 -9999 -9999 -9999 -9999 -9999 -9999 -9999 -9999 -9999 -9999 -9999 -9999 -9999 -9999 -9999 -9999 -9999 -9999 -9999 -9999 -9999 -9999 -9999 -9999 -9999 -9999 -9999 -9999 -9999 -9999 -9999 -9999 -9999 -9999 -9999 -9999 -9999 -9999 -9999 -9999 -9999 -9999 -9999 -9999 -9999 -9999 -9999 -9999 -9999 -9999 -9999 -9999 -9999 -9999 -9999 -9999 -9999 -9999 -9999 -9999 -9999 -9999 -9999 -9999 -9999 -9999 -9999 -9999 -9999 -9999 -9999 -9999 -9999 -9999 -9999 -9999 -9999 -9999 -9999 -9999 -9999 -9999 -9999 -9999 -9999 -9999 -9999 -9999 -9999 -9999 -9999 -9999 -9999 -9999 -9999 -9999 -9999 -9999 -9999 -9999 -9999 -9999 -9999 -9999 -9999 -9999 -9999 -9999 -9999 -9999 -9999 -9999 -9999 -9999 -9999 -9999 -9999 -9999 -9999 -9999 -9999 -9999 -9999 -9999 -9999 -9999 -9999 -9999 -9999 -9999 -9999 -9999 -9999 -9999 -9999 -9999 -9999 -9999 -9999 -9999 -9999 -9999 -9999 -9999 -9999 -9999 -9999 -9999 -9999 -9999 -9999 -9999 -9999 -9999 -9999 -9999 -9999 -9999 -9999 -9999 -9999 -9999 -9999 -9999 -9999 -9999 -9999 -9999 -9999 -9999 -9999 -9999 -9999 -9999 -9999 -9999 -9999 -9999 -9999 -9999 -9999 -9999 -9999 -9999 -9999 -9999 -9999 -9999 -9999 -9999 -9999 -9999 -9999 -9999 -9999 -9999 -9999 -9999 -9999 -9999 -9999 -9999 -9999 -9999 -9999 -9999 -9999 -9999 -9999 -9999 -9999 -9999 -9999 -9999 -9999 -9999 -9999 -9999 -9999 -9999 -9999 -9999 -9999 -9999 -9999 -9999 -9999 -9999 -9999 -9999 -9999 -9999 -9999 -9999 -9999 -9999 -9999 -9999 -9999 -9999 -9999 -9999 -9999 -9999 -9999 -9999 -9999 -9999 -9999 -9999 -9999 -9999 -9999 -9999 -9999 -9999 -9999 -9999 -9999 -9999 -9999 -9999 -9999 -9999 -9999 -9999 -9999 -9999 -9999 -9999 -9999 -9999 -9999 -9999 -9999 -9999 -9999 -9999 -9999 -9999 -9999 -9999 -9999 -9999 -9999 -9999 -9999 -9999 -9999 -9999 -9999 -9999 -9999 -9999 -9999 -9999 -9999 -9999 -9999 -9999 -9999 -9999 -9999 -9999 -9999 -9999 -9999 -9999 -9999 -9999 -9999 -9999 -9999 -9999 -9999 -9999 -9999 -9999 -9999 -9999 -9999 -9999 -9999 -9999 -9999 -9999 -9999 -9999 -9999 -9999 -9999 -9999 -9999 -9999 -9999 -9999 -9999 -9999 -9999 -9999 -9999 -9999 -9999 -9999 -9999 -9999 -9999 -9999 -9999 -9999 -9999 -9999 -9999 -9999 -9999 -9999 -9999 -9999 -9999 -9999 -9999 -9999 -9999 -9999 -9999 -9999 -9999 -9999 -9999 -9999 -9999 -9999 -9999 -9999 -9999 -9999 -9999 -9999 -9999 -9999 -9999 -9999 -9999 -9999 -9999 -9999 -9999 -9999 -9999 -9999 -9999 -9999 -9999 -9999 -9999 -9999 -9999 -9999 -9999 -9999 -9999 -9999 -9999 -9999 -9999 -9999 -9999 -9999 -9999 -9999 -9999 -9999 -9999 -9999 -9999 -9999 -9999 -9999 -9999 -9999 6.43713E-7 6.51384E-7 6.95378E-7 6.9281E-7 6.67767E-7 6.74941E-7 6.71316E-7 6.33103E-7 6.09126E-7 6.79725E-7 6.82175E-7 6.79949E-7 6.43985E-7 6.11588E-7 6.39533E-7 6.27026E-7 6.19791E-7 5.71223E-7 5.32399E-7 5.17426E-7 5.12821E-7 5.02387E-7 4.85434E-7 4.95675E-7 4.90888E-7 4.68012E-7 4.73751E-7 4.75712E-7 4.73669E-7 5.36438E-7 6.09978E-7 5.91875E-7 4.37731E-7 4.41274E-7 4.44383E-7 4.50564E-7 4.17393E-7 3.98306E-7 3.95222E-7 3.87282E-7 4.0011E-7 3.97792E-7 3.96504E-7 3.93064E-7 3.66062E-7 3.5614E-7 3.6256E-7 3.65746E-7 3.59532E-7 3.73387E-7 3.69296E-7 3.68498E-7 3.66291E-7 3.50748E-7 3.33594E-7 3.32862E-7 3.29469E-7 3.24609E-7 3.22723E-7 3.34358E-7 3.31845E-7 3.28304E-7 3.25341E-7 3.18394E-7 3.14407E-7 3.10698E-7 3.0613E-7 2.99052E-7 3.04319E-7 2.93031E-7 2.94936E-7 3.10789E-7 3.05948E-7 3.0868E-7 3.02183E-7 2.9833E-7 2.94061E-7 1.35676E-6 1.34461E-6 1.32288E-6 1.30251E-6 1.2216E-6 1.19516E-6 1.21655E-6 1.23071E-6 1.12887E-6 1.13874E-6 1.12496E-6 1.07769E-6 1.07954E-6 1.12146E-6 1.09655E-6 1.03007E-6 1.04179E-6 1.05246E-6 1.00935E-6 1.02882E-6 1.01567E-6 1.01836E-6 9.86531E-7 9.86832E-7 9.99181E-7 9.87537E-7 9.63241E-7 9.51727E-7 9.30225E-7 1.0244E-6 1.152E-6 1.0695E-6 9.18943E-7 9.31808E-7 8.96804E-7 9.04952E-7 8.59302E-7 8.41773E-7 8.49678E-7 8.38227E-7 8.17916E-7 8.12186E-7 7.94228E-7 7.90639E-7 7.74255E-7 7.64014E-7 7.75981E-7 7.5987E-7 7.51949E-7 7.51949E-7 7.69922E-7 7.51984E-7 7.47474E-7 7.54456E-7 7.59611E-7 7.64859E-7 7.85988E-7 8.26545E-7 9.39951E-7 8.92811E-7 8.76877E-7 8.56762E-7 7.57196E-7 7.15922E-7 6.87332E-7 6.80341E-7 6.98282E-7 7.26842E-7 7.38397E-7 8.25601E-7 8.41685E-7 8.21627E-7 7.90008E-7 7.67615E-7 7.22892E-7 7.25989E-7 7.20069E-7 7.05411E-7 6.81632E-7 6.65166E-7 6.69616E-7 6.50425E-7 6.66011E-7 6.02752E-7 6.04385E-7 5.88453E-7 5.77787E-7 6.15356E-7 5.90391E-7 5.90824E-7 6.00826E-7 1.46561E-6 1.4397E-6 7.04589E-7 5.71934E-7 5.7179E-7 5.51873E-7 5.51873E-7 5.56275E-7 5.47576E-7 5.33411E-7 5.30046E-7 5.1849E-7 5.15896E-7 8.63625E-7 8.94092E-7 7.36666E-7 6.07064E-7 6.05995E-7 6.03826E-7 5.73387E-7 5.74543E-7 5.12142E-7 4.53853E-7 4.23162E-7 4.42245E-7 4.25681E-7 4.24085E-7 4.39748E-7 4.64925E-7 4.36563E-7 4.50967E-7 4.44341E-7 4.26419E-7 4.29343E-7 5.36057E-7 8.02951E-7 4.57956E-7 4.12467E-7 4.10825E-7 4.14488E-7 4.01685E-7 4.10915E-7 4.12938E-7 4.05425E-7 4.15559E-7 3.89827E-7 4.12501E-7 4.16406E-7 3.87688E-7 3.81167E-7 3.78966E-7 3.5796E-7 3.70817E-7 3.70077E-7 3.65257E-7 3.6205E-7 3.65818E-7 3.71138E-7 3.36618E-7 3.27736E-7 3.26215E-7 3.1063E-7 2.90135E-7 2.84797E-7 2.75187E-7 2.74835E-7 2.8469E-7 3.02553E-7 3.16446E-7 3.17013E-7 3.0041E-7 3.05051E-7 3.12829E-7 3.18625E-7 3.3046E-7 3.27199E-7 5.26645E-7 5.27718E-7 2.91921E-7 2.99717E-7 3.05207E-7 2.91885E-7 2.96746E-7 2.93969E-7 2.77469E-7 2.72038E-7 2.73761E-7 2.83805E-7 2.82118E-7 2.7122E-7 2.7003E-7 2.87153E-7 2.92751E-7 2.82274E-7 2.80622E-7 2.69986E-7 2.67264E-7 3.23844E-7 4.02571E-7 3.86669E-7 3.97671E-7 4.40599E-7 9.81433E-7 9.56165E-7 2.98832E-7 2.93626E-7 2.93224E-7 3.05386E-7 3.04485E-7 4.90692E-7 4.96947E-6 3.76993E-6 2.99155E-7 2.96396E-7 2.9699E-7 2.99779E-7 3.37537E-7 3.35537E-7 2.41469E-7 2.42603E-7 3.37166E-7 3.36866E-7 2.39616E-7 1.88982E-7 1.88109E-7 1.85516E-7 1.84947E-7 1.83368E-7 1.87648E-7 2.32E-7 2.33269E-7 2.47508E-7 3.07658E-7 2.19406E-7 1.8689E-7 1.99747E-7 2.10185E-7 1.96939E-7 1.76785E-7 2.39891E-7 3.86607E-7 3.8464E-7 4.10906E-7 4.062E-7 2.00078E-7 1.72873E-7 1.72163E-7 1.72754E-7 1.69171E-7 1.54541E-7 1.77069E-7 2.19875E-7 2.14359E-7 2.03289E-7 2.05641E-7 1.68375E-7 1.5046E-7 2.97295E-7 1.39474E-7 1.25703E-7 1.24112E-7 1.29548E-7 1.37792E-7 1.41725E-7 1.46397E-7 1.42647E-7 1.38404E-7 1.45895E-7 1.46728E-7 1.47313E-7 1.43244E-7 1.46153E-7 1.45896E-7 1.44297E-7 1.47644E-7 1.49571E-7 2.10059E-7 2.64824E-7 1.11374E-6 1.38536E-5 1.83215E-5 2.87865E-7 2.25726E-7 1.50815E-7 1.44779E-7 1.41047E-7 1.40877E-7 1.34444E-7 1.38312E-7 1.30653E-7 1.25223E-7 1.17455E-7 1.12311E-7 1.19868E-7 1.20377E-7 1.2605E-7 1.24652E-7 -9999 -9999 -9999 -9999 -9999 -9999 -9999 -9999 -9999 -9999 -9999 -9999 -9999 -9999 -9999 -9999 -9999 -9999 -9999 -9999 -9999 -9999 -9999 -9999 -9999 -9999 -9999 -9999 -9999 -9999 -9999 -9999 -9999 -9999 -9999 -9999 -9999 -9999 -9999 -9999 -9999 -9999 -9999 -9999 -9999 -9999 -9999 -9999 -9999 -9999 -9999 -9999 -9999 -9999 -9999 -9999 -9999 -9999 -9999 -9999 -9999 -9999 -9999 -9999 -9999 -9999 -9999 -9999 -9999 -9999 -9999 -9999 -9999 -9999 -9999 -9999 -9999 -9999 -9999 -9999 -9999 -9999 -9999 -9999 -9999 -9999 -9999 -9999 -9999 -9999 -9999 -9999 -9999 -9999 -9999 -9999 -9999 -9999 -9999 -9999 -9999 -9999 -9999 -9999 -9999 -9999 -9999 -9999 -9999 -9999 -9999 -9999 -9999 -9999 -9999 -9999 -9999 -9999 -9999 -9999 -9999 -9999 -9999 -9999 -9999 -9999 -9999 -9999 -9999 -9999 -9999 -9999 -9999 -9999 -9999 -9999 -9999 -9999 -9999 -9999 -9999 -9999 -9999 -9999 -9999 -9999 -9999 -9999 -9999 -9999 -9999 -9999 -9999 -9999 -9999 -9999 -9999 -9999 -9999 -9999 -9999 -9999 -9999 -9999 -9999 -9999 -9999 -9999 -9999 -9999 -9999 -9999 -9999 -9999 -9999 -9999 -9999 -9999 -9999 -9999 -9999 -9999 -9999 -9999 -9999 -9999 -9999 -9999 -9999 -9999 -9999 -9999 -9999 -9999 -9999 -9999 -9999 -9999 -9999 -9999 -9999 -9999 -9999 -9999 -9999 -9999 -9999 -9999 -9999 -9999 -9999 -9999 -9999 -9999 -9999 -9999 -9999 -9999 -9999 -9999 -9999 -9999 -9999 -9999 -9999 -9999 -9999 -9999 -9999 -9999 -9999 -9999 -9999 -9999 -9999 -9999 -9999 -9999 -9999 -9999 -9999 -9999 -9999 -9999 -9999 -9999 -9999 -9999 -9999 -9999 -9999 -9999 -9999 -9999 -9999 -9999 -9999 -9999 -9999 -9999 -9999 -9999 -9999 -9999 -9999 -9999 -9999 -9999 -9999 -9999 -9999 -9999 -9999 -9999 -9999 -9999 -9999 -9999 -9999 -9999 -9999 -9999 -9999 -9999 -9999 -9999 -9999 -9999 -9999 -9999 -9999 -9999 -9999 -9999 -9999 -9999 -9999 -9999 -9999 -9999 -9999 -9999 -9999 -9999 -9999 -9999 -9999 -9999 -9999 -9999 -9999 -9999 -9999 -9999 -9999 -9999 -9999 -9999 -9999 -9999 -9999 -9999 -9999 -9999 -9999 -9999 -9999 -9999 -9999 -9999 -9999 -9999 -9999 -9999 -9999 -9999 -9999 -9999 -9999 -9999 -9999 -9999 -9999 -9999 -9999 -9999 -9999 -9999 -9999 -9999 -9999 -9999 -9999 -9999 -9999 -9999 -9999 -9999 -9999 -9999 -9999 -9999 -9999 -9999 -9999 -9999 -9999 -9999 -9999 -9999 -9999 -9999 -9999 -9999 -9999 -9999 -9999 -9999 -9999 -9999 -9999 -9999 -9999 -9999 -9999 -9999 -9999 -9999 -9999 -9999 -9999 -9999 -9999 -9999 -9999 -9999 -9999 -9999 -9999 -9999 -9999 -9999 -9999 -9999 -9999 -9999 -9999 -9999 -9999 -9999 -9999 -9999 -9999 -9999 -9999 -9999 -9999 -9999 -9999 -9999 -9999 -9999 -9999 -9999 -9999 -9999 -9999 -9999 -9999 -9999 -9999 -9999 -9999 -9999 -9999 -9999 -9999 -9999 -9999 -9999 -9999 -9999 -9999 -9999 -9999 -9999 -9999 -9999 -9999 -9999 -9999 -9999 -9999 -9999 -9999 -9999 -9999 -9999 -9999 -9999 -9999 -9999 -9999 -9999 -9999 -9999 -9999 -9999 -9999 -9999 -9999 -9999 -9999 -9999 -9999 -9999 -9999 -9999 -9999 -9999 -9999 -9999 -9999 -9999 -9999 -9999 -9999 -9999 -9999 -9999 -9999 -9999 -9999 -9999 -9999 -9999 -9999 -9999 -9999 -9999 -9999 -9999 -9999 -9999 -9999 -9999 -9999 -9999 -9999 -9999 -9999 -9999 -9999 -9999 -9999 -9999 -9999 -9999 -9999 -9999 -9999 -9999 -9999 -9999 -9999 -9999 -9999 -9999 -9999 -9999 -9999 -9999 -9999 -9999 -9999 -9999 -9999 -9999 -9999 -9999 -9999 -9999 -9999 -9999 -9999 -9999 -9999 -9999 -9999 -9999 -9999 -9999 -9999 -9999 -9999 -9999 -9999 -9999 -9999 -9999 -9999 -9999 -9999 -9999 -9999 -9999 -9999 -9999 -9999 -9999 -9999 -9999 -9999 -9999 -9999 -9999 -9999 -9999 -9999 -9999 -9999 -9999 -9999 -9999 -9999 -9999 -9999 -9999 -9999 -9999 -9999 -9999 -9999 -9999 -9999 -9999 -9999 -9999 -9999 -9999 -9999 -9999 -9999 -9999 -9999 -9999 -9999 -9999 -9999 -9999 -9999 -9999 -9999 -9999 -9999 -9999 -9999 -9999 -9999 -9999 -9999 -9999 -9999 -9999 -9999 -9999 -9999 -9999 -9999 -9999 -9999 -9999 -9999 -9999 -9999 -9999 -9999 -9999 -9999 -9999 -9999 -9999 -9999 -9999 -9999 -9999 -9999 -9999 -9999 -9999 -9999 -9999 -9999 -9999 -9999 -9999 -9999 -9999 -9999 -9999 -9999 -9999 -9999 -9999 -9999 -9999 -9999 -9999 -9999 -9999 -9999 -9999 -9999 -9999 -9999 -9999 -9999 -9999 -9999 -9999 -9999 -9999 -9999 -9999 -9999 -9999 -9999 -9999 -9999 -9999 -9999 -9999 -9999 -9999 -9999 -9999 -9999 -9999 -9999 -9999 -9999 -9999 -9999 -9999 -9999 -9999 -9999 -9999 -9999 -9999 -9999 -9999 -9999 -9999 -9999 -9999 -9999 -9999 -9999 -9999 -9999 -9999 -9999 -9999 -9999 -9999 -9999 -9999 -9999 -9999 -9999 -9999 -9999 -9999 -9999 -9999 -9999 -9999 -9999 -9999 -9999 -9999 -9999 -9999 -9999 -9999 -9999 -9999 -9999 -9999 -9999 -9999 -9999 -9999 -9999 -9999 -9999 -9999 -9999 -9999 -9999 -9999 -9999 -9999 -9999 -9999 -9999 -9999 -9999 -9999 -9999 -9999 -9999 -9999 -9999 -9999 -9999 -9999 -9999
-9999 -9999 -9999 -9999 -9999 -9999 -9999 -9999 -9999 -9999 -9999 -9999 -9999 -9999 -9999 -9999 -9999 -9999 -9999 -9999 -9999 -9999 -9999 -9999 -9999 -9999 -9999 -9999 -9999 -9999 -9999 -9999 -9999 -9999 -9999 -9999 -9999 -9999 -9999 -9999 -9999 -9999 -9999 -9999 -9999 -9999 -9999 -9999 -9999 -9999 -9999 -9999 -9999 -9999 -9999 -9999 -9999 -9999 -9999 -9999 -9999 -9999 -9999 -9999 -9999 -9999 -9999 -9999 -9999 -9999 -9999 -9999 -9999 -9999 -9999 -9999 -9999 -9999 -9999 -9999 -9999 -9999 -9999 -9999 -9999 -9999 -9999 -9999 -9999 -9999 -9999 -9999 -9999 -9999 -9999 -9999 -9999 -9999 -9999 -9999 -9999 -9999 -9999 -9999 -9999 -9999 -9999 -9999 -9999 -9999 -9999 -9999 -9999 -9999 -9999 -9999 -9999 -9999 -9999 -9999 -9999 -9999 -9999 -9999 -9999 -9999 -9999 -9999 -9999 -9999 -9999 -9999 -9999 -9999 -9999 -9999 -9999 -9999 -9999 -9999 -9999 -9999 -9999 -9999 -9999 -9999 -9999 -9999 -9999 -9999 -9999 -9999 -9999 -9999 -9999 -9999 -9999 -9999 -9999 -9999 -9999 -9999 -9999 -9999 -9999 -9999 -9999 -9999 -9999 -9999 -9999 -9999 -9999 -9999 -9999 -9999 -9999 -9999 -9999 -9999 -9999 -9999 -9999 -9999 -9999 -9999 -9999 -9999 -9999 -9999 -9999 -9999 -9999 -9999 -9999 -9999 -9999 -9999 -9999 -9999 -9999 -9999 -9999 -9999 -9999 -9999 -9999 -9999 -9999 -9999 -9999 -9999 -9999 -9999 -9999 -9999 -9999 -9999 -9999 -9999 -9999 -9999 -9999 -9999 -9999 -9999 -9999 -9999 -9999 -9999 -9999 -9999 -9999 -9999 -9999 -9999 -9999 -9999 -9999 -9999 -9999 -9999 -9999 -9999 -9999 -9999 -9999 -9999 -9999 -9999 -9999 -9999 -9999 -9999 -9999 -9999 -9999 -9999 -9999 -9999 -9999 -9999 -9999 -9999 -9999 -9999 -9999 -9999 -9999 -9999 -9999 -9999 -9999 -9999 -9999 -9999 -9999 -9999 -9999 -9999 -9999 -9999 -9999 -9999 -9999 -9999 -9999 -9999 -9999 -9999 -9999 -9999 -9999 -9999 -9999 -9999 -9999 -9999 -9999 -9999 -9999 -9999 -9999 -9999 -9999 -9999 -9999 -9999 -9999 -9999 -9999 -9999 -9999 -9999 -9999 -9999 -9999 -9999 -9999 -9999 -9999 -9999 -9999 -9999 -9999 -9999 -9999 -9999 -9999 -9999 -9999 -9999 -9999 -9999 -9999 -9999 -9999 -9999 -9999 -9999 -9999 -9999 -9999 -9999 -9999 -9999 -9999 -9999 -9999 -9999 -9999 -9999 -9999 -9999 -9999 -9999 -9999 -9999 -9999 -9999 -9999 -9999 -9999 -9999 -9999 -9999 -9999 -9999 -9999 -9999 -9999 -9999 -9999 -9999 -9999 -9999 -9999 -9999 -9999 -9999 -9999 -9999 -9999 -9999 -9999 -9999 -9999 -9999 -9999 -9999 -9999 -9999 -9999 -9999 -9999 -9999 -9999 -9999 -9999 -9999 -9999 -9999 -9999 -9999 -9999 -9999 -9999 -9999 -9999 -9999 -9999 -9999 -9999 -9999 -9999 -9999 -9999 -9999 -9999 -9999 -9999 -9999 -9999 -9999 -9999 -9999 -9999 -9999 -9999 -9999 -9999 -9999 6.66581E-7 6.39284E-7 7.06018E-7 7.10308E-7 6.91604E-7 6.97779E-7 6.9226E-7 6.83204E-7 6.98728E-7 6.56206E-7 6.93516E-7 6.67245E-7 6.32852E-7 6.23083E-7 6.06372E-7 6.72026E-7 6.316E-7 6.08831E-7 5.45288E-7 5.4474E-7 5.08858E-7 4.87614E-7 4.85542E-7 4.89774E-7 4.91251E-7 4.6778E-7 4.71288E-7 4.74168E-7 4.73584E-7 5.30092E-7 5.89458E-7 5.90431E-7 4.3044E-7 4.45346E-7 4.37716E-7 4.35366E-7 4.15663E-7 4.0904E-7 3.92083E-7 3.96639E-7 3.96504E-7 3.94713E-7 3.90845E-7 3.93773E-7 3.69349E-7 3.69822E-7 3.62845E-7 3.60153E-7 3.47847E-7 3.81677E-7 3.79018E-7 3.70217E-7 3.62816E-7 3.44076E-7 3.36554E-7 3.34499E-7 3.29216E-7 3.25995E-7 3.40932E-7 3.37694E-7 3.35569E-7 3.2929E-7 3.27807E-7 3.16861E-7 3.08429E-7 3.15746E-7 3.08716E-7 3.05859E-7 1.37326E-6 2.85932E-7 2.89452E-7 2.94523E-7 2.90571E-7 3.0288E-7 3.03239E-7 3.02768E-7 2.95383E-7 2.9359E-7 1.35159E-6 1.33256E-6 1.24854E-6 1.20797E-6 1.21123E-6 1.17521E-6 1.18391E-6 1.16994E-6 1.15692E-6 1.12163E-6 1.13844E-6 1.0753E-6 1.0651E-6 1.06424E-6 1.04816E-6 1.06066E-6 1.07905E-6 1.04619E-6 1.01235E-6 9.99919E-7 9.87498E-7 9.94605E-7 9.76358E-7 9.51157E-7 9.66635E-7 9.2301E-7 9.17494E-7 9.38935E-7 9.64571E-7 1.11809E-6 1.07172E-6 9.08402E-7 8.95605E-7 8.87986E-7 8.83735E-7 8.44347E-7 8.54129E-7 8.36873E-7 8.21896E-7 8.17916E-7 8.07583E-7 8.17912E-7 8.08037E-7 7.74255E-7 7.54533E-7 7.72468E-7 7.68752E-7 7.57715E-7 7.57715E-7 7.50678E-7 7.43672E-7 7.34393E-7 7.46358E-7 7.4334E-7 7.44221E-7 7.65705E-7 8.24822E-7 8.95281E-7 8.66395E-7 8.55322E-7 8.1357E-7 7.32169E-7 6.88221E-7 7.12659E-7 6.87332E-7 7.083E-7 7.24453E-7 7.40354E-7 8.32186E-7 8.35468E-7 8.19723E-7 7.8323E-7 7.66698E-7 7.26581E-7 6.35507E-7 6.24213E-7 6.19261E-7 6.59543E-7 6.82887E-7 6.67653E-7 6.38008E-7 6.14537E-7 6.08464E-7 6.50663E-7 6.08132E-7 6.18671E-7 6.78875E-7 6.76113E-7 6.87567E-7 6.83727E-7 9.86398E-7 9.92886E-7 7.51671E-7 7.36915E-7 7.56171E-7 7.43794E-7 7.16091E-7 7.1192E-7 6.89092E-7 6.87396E-7 6.74085E-7 6.71684E-7 6.67821E-7 7.12853E-7 7.23288E-7 6.26667E-7 5.33244E-7 5.29261E-7 4.85567E-7 5.0975E-7 4.89907E-7 4.83016E-7 4.34453E-7 4.3613E-7 4.54705E-7 4.54779E-7 4.46823E-7 4.44055E-7 4.42005E-7 4.53933E-7 4.51568E-7 4.51568E-7 4.34868E-7 4.34868E-7 5.37041E-7 7.48377E-7 4.08164E-7 4.09466E-7 4.25583E-7 4.37744E-7 4.40653E-7 4.46382E-7 4.18457E-7 4.17393E-7 3.94581E-7 3.74625E-7 4.0192E-7 3.9318E-7 3.82922E-7 3.83249E-7 6.47143E-7 6.08328E-7 3.59146E-7 3.56173E-7 3.53947E-7 3.5E-7 3.64391E-7 3.68833E-7 3.31326E-7 5.36091E-7 4.79879E-7 3.22682E-7 2.91443E-7 2.80214E-7 2.84971E-7 2.94541E-7 2.97172E-7 3.22086E-7 3.35257E-7 3.2141E-7 3.02951E-7 3.15074E-7 3.22561E-7 3.25326E-7 3.30492E-7 3.17513E-7 3.42241E-7 3.7714E-7 3.60179E-7 3.60946E-7 3.36475E-7 3.54225E-7 3.51912E-7 3.31954E-7 2.79626E-7 2.73356E-7 2.73688E-7 2.8242E-7 2.79853E-7 2.80111E-7 2.70598E-7 2.72895E-7 2.76813E-7 2.77097E-7 3.1507E-7 3.91564E-7 3.72761E-7 1.30208E-6 3.56405E-7 3.55578E-7 3.99518E-7 4.73844E-7 4.44954E-7 2.1172E-7 2.12018E-7 2.10773E-7 2.10773E-7 2.08551E-7 2.12326E-7 2.59956E-7 3.2966E-7 3.17834E-7 2.83952E-7 2.83208E-7 2.79681E-7 2.78394E-7 2.9388E-7 2.94984E-7 2.33976E-7 2.0615E-7 2.05199E-7 2.05199E-7 2.04252E-7 1.96897E-7 1.95082E-7 1.93151E-7 1.85805E-7 1.83368E-7 1.84092E-7 1.83242E-7 1.82228E-7 2.46306E-7 3.11887E-7 2.75991E-7 2.383E-7 2.36397E-7 2.3676E-7 2.28036E-7 1.8817E-7 1.8922E-7 1.97387E-7 1.95046E-7 2.49993E-7 2.65983E-7 2.30888E-7 2.10582E-7 2.20933E-7 2.22318E-7 2.01264E-7 1.49944E-7 1.54137E-7 1.66553E-7 1.64162E-7 1.59152E-7 1.58591E-7 1.57925E-7 1.50824E-7 1.33546E-7 1.42492E-7 1.25716E-7 1.28785E-7 1.26295E-7 1.30866E-7 1.36079E-7 1.91055E-7 1.84946E-7 1.60237E-7 1.68899E-7 1.54926E-7 1.52612E-7 1.47793E-7 1.46748E-7 1.40368E-7 1.4028E-7 1.58563E-7 2.16708E-7 2.34835E-7 2.66886E-7 2.5542E-7 3.12545E-6 1.99123E-5 4.04283E-6 1.78814E-7 1.73659E-7 1.63005E-7 1.5793E-7 1.60898E-7 1.57061E-7 1.37621E-7 1.31354E-7 1.26175E-7 1.23449E-7 1.4412E-7 1.33755E-7 1.40854E-7 1.44906E-7 1.40665E-7 -9999 -9999 -9999 -9999 -9999 -9999 -9999 -9999 -9999 -9999 -9999 -9999 -9999 -9999 -9999 -9999 -9999 -9999 -9999 -9999 -9999 -9999 -9999 -9999 -9999 -9999 -9999 -9999 -9999 -9999 -9999 -9999 -9999 -9999 -9999 -9999 -9999 -9999 -9999 -9999 -9999 -9999 -9999 -9999 -9999 -9999 -9999 -9999 -9999 -9999 -9999 -9999 -9999 -9999 -9999 -9999 -9999 -9999 -9999 -9999 -9999 -9999 -9999 -9999 -9999 -9999 -9999 -9999 -9999 -9999 -9999 -9999 -9999 -9999 -9999 -9999 -9999 -9999 -9999 -9999 -9999 -9999 -9999 -9999 -9999 -9999 -9999 -9999 -9999 -9999 -9999 -9999 -9999 -9999 -9999 -9999 -9999 -9999 -9999 -9999 -9999 -9999 -9999 -9999 -9999 -9999 -9999 -9999 -9999 -9999 -9999 -9999 -9999 -9999 -9999 -9999 -9999 -9999 -9999 -9999 -9999 -9999 -9999 -9999 -9999 -9999 -9999 -9999 -9999 -9999 -9999 -9999 -9999 -9999 -9999 -9999 -9999 -9999 -9999 -9999 -9999 -9999 -9999 -9999 -9999 -9999 -9999 -9999 -9999 -9999 -9999 -9999 -9999 -9999 -9999 -9999 -9999 -9999 -9999 -9999 -9999 -9999 -9999 -9999 -9999 -9999 -9999 -9999 -9999 -9999 -9999 -9999 -9999 -9999 -9999 -9999 -9999 -9999 -9999 -9999 -9999 -9999 -9999 -9999 -9999 -9999 -9999 -9999 -9999 -9999 -9999 -9999 -9999 -9999 -9999 -9999 -9999 -9999 -9999 -9999 -9999 -9999 -9999 -9999 -9999 -9999 -9999 -9999 -9999 -9999 -9999 -9999 -9999 -9999 -9999 -9999 -9999 -9999 -9999 -9999 -9999 -9999 -9999 -9999 -9999 -9999 -9999 -9999 -9999 -9999 -9999 -9999 -9999 -9999 -9999 -9999 -9999 -9999 -9999 -9999 -9999 -9999 -9999 -9999 -9999 -9999 -9999 -9999 -9999 -9999 -9999 -9999 -9999 -9999 -9999 -9999 -9999 -9999 -9999 -9999 -9999 -9999 -9999 -9999 -9999 -9999 -9999 -9999 -9999 -9999 -9999 -9999 -9999 -9999 -9999 -9999 -9999 -9999 -9999 -9999 -9999 -9999 -9999 -9999 -9999 -9999 -9999 -9999 -9999 -9999 -9999 -9999 -9999 -9999 -9999 -9999 -9999 -9999 -9999 -9999 -9999 -9999 -9999 -9999 -9999 -9999 -9999 -9999 -9999 -9999 -9999 -9999 -9999 -9999 -9999 -9999 -9999 -9999 -9999 -9999 -9999 -9999 -9999 -9999 -9999 -9999 -9999 -9999 -9999 -9999 -9999 -9999 -9999 -9999 -9999 -9999 -9999 -9999 -9999 -9999 -9999 -9999 -9999 -9999 -9999 -9999 -9999 -9999 -9999 -9999 -9999 -9999 -9999 -9999 -9999 -9999 -9999 -9999 -9999 -9999 -9999 -9999 -9999 -9999 -9999 -9999 -9999 -9999 -9999 -9999 -9999 -9999 -9999 -9999 -9999 -9999 -9999 -9999 -9999 -9999 -9999 -9999 -9999 -9999 -9999 -9999 -9999 -9999 -9999 -9999 -9999 -9999 -9999 -9999 -9999 -9999 -9999 -9999 -9999 -9999 -9999 -9999 -9999 -9999 -9999 -9999 -9999 -9999 -9999 -9999 -9999 -9999 -9999 -9999 -9999 -9999 -9999 -9999 -9999 -9999 -9999 -9999 -9999 -9999 -9999 -9999 -9999 -9999 -9999 -9999 -9999 -9999 -9999 -9999 -9999 -9999 -9999 -9999 -9999 -9999 -9999 -9999 -9999 -9999 -9999 -9999 -9999 -9999 -9999 -9999 -9999 -9999 -9999 -9999 -9999 -9999 -9999 -9999 -9999 -9999 -9999 -9999 -9999 -9999 -9999 -9999 -9999 -9999 -9999 -9999 -9999 -9999 -9999 -9999 -9999 -9999 -9999 -9999 -9999 -9999 -9999 -9999 -9999 -9999 -9999 -9999 -9999 -9999 -9999 -9999 -9999 -9999 -9999 -9999 -9999 -9999 -9999 -9999 -9999 -9999 -9999 -9999 -9999 -9999 -9999 -9999 -9999 -9999 -9999 -9999 -9999 -9999 -9999 -9999 -9999 -9999 -9999 -9999 -9999 -9999 -9999 -9999 -9999 -9999 -9999 -9999 -9999 -9999 -9999 -9999 -9999 -9999 -9999 -9999 -9999 -9999 -9999 -9999 -9999 -9999 -9999 -9999 -9999 -9999 -9999 -9999 -9999 -9999 -9999 -9999 -9999 -9999 -9999 -9999 -9999 -9999 -9999 -9999 -9999 -9999 -9999 -9999 -9999 -9999 -9999 -9999 -9999 -9999 -9999 -9999 -9999 -9999 -9999 -9999 -9999 -9999 -9999 -9999 -9999 -9999 -9999 -9999 -9999 -9999 -9999 -9999 -9999 -9999 -9999 -9999 -9999 -9999 -9999 -9999 -9999 -9999 -9999 -9999 -9999 -9999 -9999 -9999 -9999 -9999 -9999 -9999 -9999 -9999 -9999 -9999 -9999 -9999 -9999 -9999 -9999 -9999 -9999 -9999 -9999 -9999 -9999 -9999 -9999 -9999 -9999 -9999 -9999 -9999 -9999 -9999 -9999 -9999 -9999 -9999 -9999 -9999 -9999 -9999 -9999 -9999 -9999 -9999 -9999 -9999 -9999 -9999 -9999 -9999 -9999 -9999 -9999 -9999 -9999 -9999 -9999 -9999 -9999 -9999 -9999 -9999 -9999 -9999 -9999 -9999 -9999 -9999 -9999 -9999 -9999 -9999 -9999 -9999 -9999 -9999 -9999 -9999 -9999 -9999 -9999 -9999 -9999 -9999 -9999 -9999 -9999 -9999 -9999 -9999 -9999 -9999 -9999 -9999 -9999 -9999 -9999 -9999 -9999 -9999 -9999 -9999 -9999 -9999 -9999 -9999 -9999 -9999 -9999 -9999 -9999 -9999 -9999 -9999 -9999 -9999 -9999 -9999 -9999 -9999 -9999 -9999 -9999 -9999 -9999 -9999 -9999 -9999 -9999 -9999 -9999 -9999 -9999 -9999 -9999 -9999 -9999 -9999 -9999 -9999 -9999 -9999 -9999 -9999 -9999 -9999 -9999 -9999 -9999 -9999 -9999 -9999 -9999 -9999 -9999 -9999 -9999 -9999 -9999 -9999 -9999 -9999 -9999 -9999 -9999 -9999 -9999 -9999 -9999 -9999 -9999 -9999 -9999 -9999 -9999 -9999 -9999 -9999 -9999 -9999 -9999
-9999 -9999 -9999 -9999 -9999 -9999 -9999 -9999 -9999 -9999 -9999 -9999 -9999 -9999 -9999 -9999 -9999 -9999 -9999 -9999 -9999 -9999 -9999 -9999 -9999 -9999 -9999 -9999 -9999 -9999 -9999 -9999 -9999 -9999 -9999 -9999 -9999 -9999 -9999 -9999 -9999 -9999 -9999 -9999 -9999 -9999 -9999 -9999 -9999 -9999 -9999 -9999 -9999 -9999 -9999 -9999 -9999 -9999 -9999 -9999 -9999 -9999 -9999 -9999 -9999 -9999 -9999 -9999 -9999 -9999 -9999 -9999 -9999 -9999 -9999 -9999 -9999 -9999 -9999 -9999 -9999 -9999 -9999 -9999 -9999 -9999 -9999 -9999 -9999 -9999 -9999 -9999 -9999 -9999 -9999 -9999 -9999 -9999 -9999 -9999 -9999 -9999 -9999 -9999 -9999 -9999 -9999 -9999 -9999 -9999 -9999 -9999 -9999 -9999 -9999 -9999 -9999 -9999 -9999 -9999 -9999 -9999 -9999 -9999 -9999 -9999 -9999 -9999 -9999 -9999 -9999 -9999 -9999 -9999 -9999 -9999 -9999 -9999 -9999 -9999 -9999 -9999 -9999 -9999 -9999 -9999 -9999 -9999 -9999 -9999 -9999 -9999 -9999 -9999 -9999 -9999 -9999 -9999 -9999 -9999 -9999 -9999 -9999 -9999 -9999 -9999 -9999 -9999 -9999 -9999 -9999 -9999 -9999 -9999 -9999 -9999 -9999 -9999 -9999 -9999 -9999 -9999 -9999 -9999 -9999 -9999 -9999 -9999 -9999 -9999 -9999 -9999 -9999 -9999 -9999 -9999 -9999 -9999 -9999 -9999 -9999 -9999 -9999 -9999 -9999 -9999 -9999 -9999 -9999 -9999 -9999 -9999 -9999 -9999 -9999 -9999 -9999 -9999 -9999 -9999 -9999 -9999 -9999 -9999 -9999 -9999 -9999 -9999 -9999 -9999 -9999 -9999 -9999 -9999 -9999 -9999 -9999 -9999 -9999 -9999 -9999 -9999 -9999 -9999 -9999 -9999 -9999 -9999 -9999 -9999 -9999 -9999 -9999 -9999 -9999 -9999 -9999 -9999 -9999 -9999 -9999 -9999 -9999 -9999 -9999 -9999 -9999 -9999 -9999 -9999 -9999 -9999 -9999 -9999 -9999 -9999 -9999 -9999 -9999 -9999 -9999 -9999 -9999 -9999 -9999 -9999 -9999 -9999 -9999 -9999 -9999 -9999 -9999 -9999 -9999 -9999 -9999 -9999 -9999 -9999 -9999 -9999 -9999 -9999 -9999 -9999 -9999 -9999 -9999 -9999 -9999 -9999 -9999 -9999 -9999 -9999 -9999 -9999 -9999 -9999 -9999 -9999 -9999 -9999 -9999 -9999 -9999 -9999 -9999 -9999 -9999 -9999 -9999 -9999 -9999 -9999 -9999 -9999 -9999 -9999 -9999 -9999 -9999 -9999 -9999 -9999 -9999 -9999 -9999 -9999 -9999 -9999 -9999 -9999 -9999 -9999 -9999 -9999 -9999 -9999 -9999 -9999 -9999 -9999 -9999 -9999 -9999 -9999 -9999 -9999 -9999 -9999 -9999 -9999 -9999 -9999 -9999 -9999 -9999 -9999 -9999 -9999 -9999 -9999 -9999 -9999 -9999 -9999 -9999 -9999 -9999 -9999 -9999 -9999 -9999 -9999 -9999 -9999 -9999 -9999 -9999 -9999 -9999 -9999 -9999 -9999 -9999 -9999 -9999 -9999 -9999 -9999 -9999 -9999 -9999 -9999 -9999 -9999 -9999 -9999 -9999 -9999 -9999 -9999 -9999 -9999 -9999 -9999 -9999 -9999 -9999 -9999 6.68011E-7 6.38317E-7 7.12076E-7 7.15119E-7 6.34167E-7 6.133E-7 6.39783E-7 6.76091E-7 6.77755E-7 7.06974E-7 6.83046E-7 6.29772E-7 6.13461E-7 5.8734E-7 6.24212E-7 7.10336E-7 6.69927E-7 5.83861E-7 5.18169E-7 5.14242E-7 5.18266E-7 5.01936E-7 4.98901E-7 4.79045E-7 4.87583E-7 4.91251E-7 4.73409E-7 4.59179E-7 4.69509E-7 5.34114E-7 8.05162E-7 8.30298E-7 4.70324E-7 4.48396E-7 4.43348E-7 4.27918E-7 4.1984E-7 4.02902E-7 3.94578E-7 3.95828E-7 3.95386E-7 3.77039E-7 3.75336E-7 3.79799E-7 3.71015E-7 3.90119E-7 3.77367E-7 3.77367E-7 3.68672E-7 3.87463E-7 3.91602E-7 3.88759E-7 3.7624E-7 3.72656E-7 3.71898E-7 3.74835E-7 3.63806E-7 3.82452E-7 3.79009E-7 3.68972E-7 3.4325E-7 3.29634E-7 3.27014E-7 3.18289E-7 3.01314E-7 2.99962E-7 2.96037E-7 2.90759E-7 2.88059E-7 1.35003E-6 2.85111E-7 2.85111E-7 2.83017E-7 2.92766E-7 2.97663E-7 3.0054E-7 2.99864E-7 1.35901E-6 1.35467E-6 1.32877E-6 1.26874E-6 1.20858E-6 1.15197E-6 1.19127E-6 1.16954E-6 1.16686E-6 1.15801E-6 1.14132E-6 1.13844E-6 1.10176E-6 1.07858E-6 1.09183E-6 1.05333E-6 1.01452E-6 1.00267E-6 9.98174E-7 1.00688E-6 9.77212E-7 9.59764E-7 9.5545E-7 9.60732E-7 9.3074E-7 9.24618E-7 9.33126E-7 8.99377E-7 9.02896E-7 9.87865E-7 1.09507E-6 1.03797E-6 9.20426E-7 8.55387E-7 8.53278E-7 8.60113E-7 8.57996E-7 8.47787E-7 8.22852E-7 8.43499E-7 8.31655E-7 8.24158E-7 8.17912E-7 8.05478E-7 7.67912E-7 7.5347E-7 7.57715E-7 7.57715E-7 7.51949E-7 7.42211E-7 7.45583E-7 7.43672E-7 7.36859E-7 7.30187E-7 7.40888E-7 7.40836E-7 7.48892E-7 8.268E-7 7.81951E-7 7.43852E-7 7.13703E-7 7.06742E-7 6.96435E-7 7.12659E-7 7.11884E-7 7.01543E-7 7.083E-7 7.22269E-7 7.34431E-7 8.26757E-7 8.23459E-7 7.96014E-7 7.85222E-7 7.28017E-7 7.08755E-7 6.62429E-7 6.46616E-7 6.27088E-7 6.5848E-7 6.33904E-7 6.40127E-7 6.51916E-7 6.22128E-7 6.5909E-7 6.06646E-7 5.91577E-7 6.89663E-7 7.57658E-7 7.46496E-7 7.39295E-7 7.24387E-7 7.06501E-7 7.04118E-7 7.55663E-7 8.39066E-7 8.35197E-7 8.2998E-7 7.95356E-7 7.82896E-7 7.76086E-7 7.71197E-7 7.59457E-7 7.53962E-7 7.42391E-7 6.33873E-7 5.89859E-7 5.14265E-7 4.74942E-7 4.66123E-7 4.47379E-7 4.48185E-7 4.48457E-7 4.45468E-7 4.45084E-7 4.45512E-7 4.63677E-7 4.7201E-7 4.70516E-7 4.64346E-7 4.58183E-7 4.56038E-7 4.55048E-7 4.3421E-7 4.36423E-7 5.63417E-7 7.91792E-7 5.64171E-7 4.30394E-7 4.38063E-7 4.32758E-7 5.00852E-7 6.03936E-7 4.36053E-7 4.18811E-7 4.09869E-7 3.85115E-7 3.73141E-7 3.86373E-7 3.86373E-7 3.86456E-7 3.83865E-7 3.80206E-7 3.78591E-7 3.55195E-7 3.57884E-7 3.55571E-7 3.53947E-7 3.53222E-7 3.45149E-7 3.3852E-7 3.34755E-7 3.03564E-7 2.92791E-7 2.95791E-7 2.84515E-7 2.94259E-7 3.01562E-7 3.21436E-7 3.36219E-7 3.46213E-7 3.33389E-7 3.19937E-7 3.15614E-7 3.24197E-7 3.27699E-7 3.30492E-7 3.31108E-7 3.36612E-7 3.65758E-7 3.62044E-7 3.57914E-7 3.5014E-7 3.59444E-7 3.57006E-7 3.51434E-7 2.84153E-7 2.73955E-7 2.62647E-7 2.91719E-7 2.79894E-7 2.78618E-7 2.79166E-7 2.68595E-7 2.66143E-7 2.50448E-7 3.80208E-7 4.89224E-7 4.72362E-7 4.06532E-7 2.56732E-7 2.55126E-7 4.68587E-7 5.73445E-7 1.72992E-6 2.12659E-7 2.13001E-7 2.10197E-7 2.09779E-7 2.10773E-7 2.11537E-7 2.50493E-7 3.19823E-7 3.17131E-7 2.83433E-7 2.82125E-7 2.78597E-7 2.78394E-7 2.94497E-7 2.94955E-7 2.32494E-7 2.04759E-7 2.02696E-7 2.01941E-7 2.06995E-7 2.10907E-7 2.08757E-7 2.07733E-7 1.9978E-7 2.03418E-7 1.98723E-7 1.97865E-7 1.96752E-7 2.24771E-7 2.57659E-7 2.3474E-7 2.14571E-7 2.11877E-7 2.11444E-7 2.1028E-7 1.91965E-7 1.92627E-7 1.96556E-7 1.97226E-7 2.26643E-7 2.18002E-7 2.03458E-7 1.92794E-7 2.04825E-7 2.13995E-7 1.89307E-7 1.44466E-7 1.43552E-7 1.67427E-7 1.6245E-7 1.6332E-7 1.56244E-7 1.54591E-7 1.47123E-7 1.43947E-7 1.39711E-7 1.26877E-7 1.35129E-7 1.40309E-7 1.34623E-7 1.48832E-7 1.86331E-7 1.89861E-7 1.72203E-7 1.66659E-7 1.55871E-7 1.53918E-7 1.41675E-7 1.48486E-7 1.38917E-7 1.40896E-7 1.5363E-7 2.10548E-7 2.15572E-7 2.3316E-7 2.26255E-7 1.86902E-7 2.33096E-7 2.38318E-7 2.12652E-7 1.78611E-7 1.69693E-7 1.67022E-7 1.66708E-7 1.58972E-7 1.42157E-7 1.39689E-7 1.38227E-7 1.32273E-7 1.37181E-7 1.28132E-7 1.40574E-7 1.44946E-7 1.50333E-7 -9999 -9999 -9999 -9999 -9999 -9999 -9999 -9999 -9999 -9999 -9999 -9999 -9999 -9999 -9999 -9999 -9999 -9999 -9999 -9999 -9999 -9999 -9999 -9999 -9999 -9999 -9999 -9999 -9999 -9999 -9999 -9999 -9999 -9999 -9999 -9999 -9999 -9999 -9999 -9999 -9999 -9999 -9999 -9999 -9999 -9999 -9999 -9999 -9999 -9999 -9999 -9999 -9999 -9999 -9999 -9999 -9999 -9999 -9999 -9999 -9999 -9999 -9999 -9999 -9999 -9999 -9999 -9999 -9999 -9999 -9999 -9999 -9999 -9999 -9999 -9999 -9999 -9999 -9999 -9999 -9999 -9999 -9999 -9999 -9999 -9999 -9999 -9999 -9999 -9999 -9999 -9999 -9999 -9999 -9999 -9999 -9999 -9999 -9999 -9999 -9999 -9999 -9999 -9999 -9999 -9999 -9999 -9999 -9999 -9999 -9999 -9999 -9999 -9999 -9999 -9999 -9999 -9999 -9999 -9999 -9999 -9999 -9999 -9999 -9999 -9999 -9999 -9999 -9999 -9999 -9999 -9999 -9999 -9999 -9999 -9999 -9999 -9999 -9999 -9999 -9999 -9999 -9999 -9999 -9999 -9999 -9999 -9999 -9999 -9999 -9999 -9999 -9999 -9999 -9999 -9999 -9999 -9999 -9999 -9999 -9999 -9999 -9999 -9999 -9999 -9999 -9999 -9999 -9999 -9999 -9999 -9999 -9999 -9999 -9999 -9999 -9999 -9999 -9999 -9999 -9999 -9999 -9999 -9999 -9999 -9999 -9999 -9999 -9999 -9999 -9999 -9999 -9999 -9999 -9999 -9999 -9999 -9999 -9999 -9999 -9999 -9999 -9999 -9999 -9999 -9999 -9999 -9999 -9999 -9999 -9999 -9999 -9999 -9999 -9999 -9999 -9999 -9999 -9999 -9999 -9999 -9999 -9999 -9999 -9999 -9999 -9999 -9999 -9999 -9999 -9999 -9999 -9999 -9999 -9999 -9999 -9999 -9999 -9999 -9999 -9999 -9999 -9999 -9999 -9999 -9999 -9999 -9999 -9999 -9999 -9999 -9999 -9999 -9999 -9999 -9999 -9999 -9999 -9999 -9999 -9999 -9999 -9999 -9999 -9999 -9999 -9999 -9999 -9999 -9999 -9999 -9999 -9999 -9999 -9999 -9999 -9999 -9999 -9999 -9999 -9999 -9999 -9999 -9999 -9999 -9999 -9999 -9999 -9999 -9999 -9999 -9999 -9999 -9999 -9999 -9999 -9999 -9999 -9999 -9999 -9999 -9999 -9999 -9999 -9999 -9999 -9999 -9999 -9999 -9999 -9999 -9999 -9999 -9999 -9999 -9999 -9999 -9999 -9999 -9999 -9999 -9999 -9999 -9999 -9999 -9999 -9999 -9999 -9999 -9999 -9999 -9999 -9999 -9999 -9999 -9999 -9999 -9999 -9999 -9999 -9999 -9999 -9999 -9999 -9999 -9999 -9999 -9999 -9999 -9999 -9999 -9999 -9999 -9999 -9999 -9999 -9999 -9999 -9999 -9999 -9999 -9999 -9999 -9999 -9999 -9999 -9999 -9999 -9999 -9999 -9999 -9999 -9999 -9999 -9999 -9999 -9999 -9999 -9999 -9999 -9999 -9999 -9999 -9999 -9999 -9999 -9999 -9999 -9999 -9999 -9999 -9999 -9999 -9999 -9999 -9999 -9999 -9999 -9999 -9999 -9999 -9999 -9999 -9999 -9999 -9999 -9999 -9999 -9999 -9999 -9999 -9999 -9999 -9999 -9999 -9999 -9999 -9999 -9999 -9999 -9999 -9999 -9999 -9999 -9999 -9999 -9999 -9999 -9999 -9999 -9999 -9999 -9999 -9999 -9999 -9999 -9999 -9999 -9999 -9999 -9999 -9999 -9999 -9999 -9999 -9999 -9999 -9999 -9999 -9999 -9999 -9999 -9999 -9999 -9999 -9999 -9999 -9999 -9999 -9999 -9999 -9999 -9999 -9999 -9999 -9999 -9999 -9999 -9999 -9999 -9999 -9999 -9999 -9999 -9999 -9999 -9999 -9999 -9999 -9999 -9999 -9999 -9999 -9999 -9999 -9999 -9999 -9999 -9999 -9999 -9999 -9999 -9999 -9999 -9999 -9999 -9999 -9999 -9999 -9999 -9999 -9999 -9999 -9999 -9999 -9999 -9999 -9999 -9999 -9999 -9999 -9999 -9999 -9999 -9999 -9999 -9999 -9999 -9999 -9999 -9999 -9999 -9999 -9999 -9999 -9999 -9999 -9999 -9999 -9999 -9999 -9999 -9999 -9999 -9999 -9999 -9999 -9999 -9999 -9999 -9999 -9999 -9999 -9999 -9999 -9999 -9999 -9999 -9999 -9999 -9999 -9999 -9999 -9999 -9999 -9999 -9999 -9999 -9999 -9999 -9999 -9999 -9999 -9999 -9999 -9999 -9999 -9999 -9999 -9999 -9999 -9999 -9999 -9999 -9999 -9999 -9999 -9999 -9999 -9999 -9999 -9999 -9999 -9999 -9999 -9999 -9999 -9999 -9999 -9999 -9999 -9999 -9999 -9999 -9999 -9999 -9999 -9999 -9999 -9999 -9999 -9999 -9999 -9999 -9999 -9999 -9999 -9999 -9999 -9999 -9999 -9999 -9999 -9999 -9999 -9999 -9999 -9999 -9999 -9999 -9999 -9999 -9999 -9999 -9999 -9999 -9999 -9999 -9999 -9999 -9999 -9999 -9999 -9999 -9999 -9999 -9999 -9999 -9999 -9999 -9999 -9999 -9999 -9999 -9999 -9999 -9999 -9999 -9999 -9999 -9999 -9999 -9999 -9999 -9999 -9999 -9999 -9999 -9999 -9999 -9999 -9999 -9999 -9999 -9999 -9999 -9999 -9999 -9999 -9999 -9999 -9999 -9999 -9999 -9999 -9999 -9999 -9999 -9999 -9999 -9999 -9999 -9999 -9999 -9999 -9999 -9999 -9999 -9999 -9999 -9999 -9999 -9999 -9999 -9999 -9999 -9999 -9999 -9999 -9999 -9999 -9999 -9999 -9999 -9999 -9999 -9999 -9999 -9999 -9999 -9999 -9999 -9999 -9999 -9999 -9999 -9999 -9999 -9999 -9999 -9999 -9999 -9999 -9999 -9999 -9999 -9999 -9999 -9999 -9999 -9999 -9999 -9999 -9999 -9999 -9999 -9999 -9999 -9999 -9999 -9999 -9999 -9999 -9999 -9999 -9999 -9999 -9999 -9999 -9999 -9999 -9999 -9999 -9999 -9999 -9999 -9999 -9999 -9999 -9999 -9999 -9999 -9999 -9999 -9999 -9999 -9999 -9999 -9999 -9999 -9999 -9999 -9999 -9999 -9999 -9999 -9999 -9999 -9999
-9999 -9999 -9999 -9999 -9999 -9999 -9999 -9999 -9999 -9999 -9999 -9999 -9999 -9999 -9999 -9999 -9999 -9999 -9999 -9999 -9999 -9999 -9999 -9999 -9999 -9999 -9999 -9999 -9999 -9999 -9999 -9999 -9999 -9999 -9999 -9999 -9999 -9999 -9999 -9999 -9999 -9999 -9999 -9999 -9999 -9999 -9999 -9999 -9999 -9999 -9999 -9999 -9999 -9999 -9999 -9999 -9999 -9999 -9999 -9999 -9999 -9999 -9999 -9999 -9999 -9999 -9999 -9999 -9999 -9999 -9999 -9999 -9999 -9999 -9999 -9999 -9999 -9999 -9999 -9999 -9999 -9999 -9999 -9999 -9999 -9999 -9999 -9999 -9999 -9999 -9999 -9999 -9999 -9999 -9999 -9999 -9999 -9999 -9999 -9999 -9999 -9999 -9999 -9999 -9999 -9999 -9999 -9999 -9999 -9999 -9999 -9999 -9999 -9999 -9999 -9999 -9999 -9999 -9999 -9999 -9999 -9999 -9999 -9999 -9999 -9999 -9999 -9999 -9999 -9999 -9999 -9999 -9999 -9999 -9999 -9999 -9999 -9999 -9999 -9999 -9999 -9999 -9999 -9999 -9999 -9999 -9999 -9999 -9999 -9999 -9999 -9999 -9999 -9999 -9999 -9999 -9999 -9999 -9999 -9999 -9999 -9999 -9999 -9999 -9999 -9999 -9999 -9999 -9999 -9999 -9999 -9999 -9999 -9999 -9999 -9999 -9999 -9999 -9999 -9999 -9999 -9999 -9999 -9999 -9999 -9999 -9999 -9999 -9999 -9999 -9999 -9999 -9999 -9999 -9999 -9999 -9999 -9999 -9999 -9999 -9999 -9999 -9999 -9999 -9999 -9999 -9999 -9999 -9999 -9999 -9999 -9999 -9999 -9999 -9999 -9999 -9999 -9999 -9999 -9999 -9999 -9999 -9999 -9999 -9999 -9999 -9999 -9999 -9999 -9999 -9999 -9999 -9999 -9999 -9999 -9999 -9999 -9999 -9999 -9999 -9999 -9999 -9999 -9999 -9999 -9999 -9999 -9999 -9999 -9999 -9999 -9999 -9999 -9999 -9999 -9999 -9999 -9999 -9999 -9999 -9999 -9999 -9999 -9999 -9999 -9999 -9999 -9999 -9999 -9999 -9999 -9999 -9999 -9999 -9999 -9999 -9999 -9999 -9999 -9999 -9999 -9999 -9999 -9999 -9999 -9999 -9999 -9999 -9999 -9999 -9999 -9999 -9999 -9999 -9999 -9999 -9999 -9999 -9999 -9999 -9999 -9999 -9999 -9999 -9999 -9999 -9999 -9999 -9999 -9999 -9999 -9999 -9999 -9999 -9999 -9999 -9999 -9999 -9999 -9999 -9999 -9999 -9999 -9999 -9999 -9999 -9999 -9999 -9999 -9999 -9999 -9999 -9999 -9999 -9999 -9999 -9999 -9999 -9999 -9999 -9999 -9999 -9999 -9999 -9999 -9999 -9999 -9999 -9999 -9999 -9999 -9999 -9999 -9999 -9999 -9999 -9999 -9999 -9999 -9999 -9999 -9999 -9999 -9999 -9999 -9999 -9999 -9999 -9999 -9999 -9999 -9999 -9999 -9999 -9999 -9999 -9999 -9999 -9999 -9999 -9999 -9999 -9999 -9999 -9999 -9999 -9999 -9999 -9999 -9999 -9999 -9999 -9999 -9999 -9999 -9999 -9999 -9999 -9999 -9999 -9999 -9999 -9999 -9999 -9999 -9999 -9999 -9999 -9999 -9999 -9999 -9999 -9999 -9999 -9999 -9999 -9999 -9999 -9999 -9999 -9999 -9999 -9999 -9999 -9999 -9999 -9999 -9999 -9999 -9999 -9999 -9999 6.86703E-7 6.44182E-7 7.45858E-7 6.55754E-7 6.21082E-7 6.25941E-7 5.99619E-7 6.05596E-7 6.12242E-7 6.38882E-7 6.3402E-7 6.2182E-7 6.34491E-7 7.6711E-7 5.37432E-7 6.88985E-7 7.00568E-7 6.72165E-7 6.63197E-7 6.52478E-7 6.36797E-7 6.3477E-7 6.83529E-7 6.85131E-7 6.50501E-7 6.50274E-7 6.44965E-7 6.34183E-7 6.49165E-7 5.47237E-7 5.11078E-7 6.28297E-7 4.48116E-7 4.38457E-7 4.33414E-7 4.21689E-7 4.21147E-7 4.09474E-7 3.79042E-7 3.79267E-7 3.83957E-7 3.8775E-7 3.8498E-7 3.81518E-7 3.90389E-7 3.71493E-7 3.83108E-7 3.90463E-7 3.83089E-7 3.91195E-7 3.9833E-7 3.7747E-7 3.88144E-7 4.00584E-7 3.83211E-7 3.76353E-7 3.7161E-7 3.88446E-7 3.78239E-7 3.76533E-7 3.23644E-7 3.2002E-7 3.10382E-7 3.06684E-7 3.01412E-7 3.00059E-7 2.94709E-7 3.02826E-7 2.98073E-7 2.83445E-7 1.31363E-6 1.30956E-6 2.90298E-7 1.34104E-6 2.99453E-7 1.3651E-6 1.35988E-6 1.35378E-6 1.30314E-6 1.30082E-6 1.27973E-6 1.16799E-6 1.18768E-6 1.13947E-6 1.18527E-6 1.16598E-6 1.14417E-6 1.13385E-6 1.1021E-6 1.09712E-6 1.06816E-6 1.05615E-6 1.00013E-6 1.02937E-6 1.02249E-6 1.00944E-6 1.11263E-6 1.086E-6 9.80486E-7 9.65074E-7 9.48682E-7 9.39035E-7 9.22481E-7 9.69958E-7 9.63578E-7 9.44065E-7 1.17875E-6 1.24416E-6 1.05819E-6 8.98082E-7 8.4514E-7 8.47627E-7 8.55978E-7 8.62135E-7 8.52325E-7 8.4611E-7 8.40928E-7 8.27898E-7 8.24158E-7 8.1257E-7 7.71176E-7 7.59916E-7 7.74658E-7 7.58581E-7 7.44535E-7 7.47916E-7 8.26252E-7 8.46497E-7 8.39064E-7 8.35457E-7 1.08879E-6 1.23332E-6 1.05075E-6 8.91615E-7 8.84999E-7 8.05756E-7 7.99841E-7 7.88578E-7 7.79309E-7 7.95009E-7 8.32117E-7 8.39737E-7 8.27496E-7 8.38488E-7 8.42048E-7 8.48981E-7 8.20288E-7 8.0817E-7 7.86514E-7 7.60099E-7 7.73923E-7 7.25164E-7 6.66171E-7 6.39665E-7 6.39665E-7 6.22106E-7 6.05824E-7 6.12885E-7 6.42614E-7 6.76672E-7 6.2861E-7 6.27782E-7 6.44797E-7 6.61327E-7 7.5704E-7 7.45971E-7 7.31034E-7 7.20154E-7 5.95723E-7 5.94413E-7 5.72009E-7 5.94634E-7 5.86613E-7 5.66602E-7 5.53029E-7 5.42006E-7 5.54152E-7 5.55808E-7 6.34898E-7 6.30284E-7 6.20998E-7 5.7036E-7 5.72104E-7 4.98969E-7 4.55252E-7 4.67466E-7 4.538E-7 4.76946E-7 4.76315E-7 4.43342E-7 4.6711E-7 4.48229E-7 4.76003E-7 4.7595E-7 4.83706E-7 6.53355E-7 1.26281E-6 4.58152E-7 4.5904E-7 4.55171E-7 4.30449E-7 4.56338E-7 5.12E-7 4.38329E-7 4.33281E-7 4.1624E-7 4.13756E-7 5.76089E-7 8.4646E-7 4.86958E-7 4.22612E-7 4.01396E-7 3.8374E-7 3.89404E-7 3.90275E-7 3.88486E-7 3.90023E-7 3.83701E-7 3.80206E-7 3.78471E-7 3.55195E-7 3.53573E-7 4.98667E-7 4.28758E-7 3.43727E-7 3.21557E-7 3.22643E-7 3.17025E-7 3.01133E-7 3.04444E-7 3.27617E-7 3.13384E-7 3.07278E-7 2.9753E-7 2.96168E-7 3.29244E-7 3.49756E-7 3.37489E-7 3.28044E-7 3.32905E-7 3.35254E-7 3.33453E-7 3.25873E-7 3.32625E-7 3.36292E-7 3.68294E-7 3.58992E-7 3.3607E-7 3.15955E-7 3.05275E-7 3.63834E-7 3.5197E-7 2.8157E-7 2.80287E-7 2.71344E-7 2.82465E-7 2.89691E-7 2.78618E-7 2.76732E-7 2.75468E-7 2.65837E-7 2.63967E-7 3.91461E-7 4.89598E-7 4.87633E-7 4.10238E-7 2.66312E-7 2.56301E-7 5.34864E-7 7.84148E-7 3.87206E-6 2.19005E-7 2.1172E-7 2.12018E-7 2.12018E-7 2.11193E-7 2.11308E-7 2.50636E-7 3.19498E-7 3.05965E-7 2.75174E-7 2.83381E-7 2.79121E-7 2.79223E-7 2.94767E-7 2.95061E-7 2.3074E-7 2.03018E-7 2.01333E-7 1.98636E-7 2.11183E-7 2.23474E-7 2.13238E-7 2.11165E-7 2.11796E-7 2.27191E-7 2.20125E-7 2.2189E-7 2.19418E-7 1.92319E-7 1.81947E-7 1.8111E-7 1.80277E-7 1.77711E-7 1.73388E-7 1.7784E-7 1.89689E-7 1.89946E-7 1.89946E-7 1.90098E-7 1.81177E-7 1.66348E-7 1.83548E-7 1.9051E-7 2.01423E-7 2.19719E-7 1.92091E-7 1.44917E-7 1.51613E-7 1.71447E-7 1.70658E-7 1.60126E-7 1.54875E-7 1.54163E-7 1.6854E-7 1.48138E-7 1.34061E-7 1.37558E-7 1.42498E-7 1.54605E-7 1.53849E-7 1.60797E-7 1.8463E-7 2.02932E-7 1.70435E-7 1.60835E-7 1.51533E-7 1.49443E-7 1.4704E-7 1.43657E-7 1.48672E-7 1.49663E-7 1.60518E-7 2.04057E-7 1.99875E-7 1.76391E-7 1.71971E-7 1.70303E-7 1.76719E-7 2.1107E-7 2.17965E-7 1.72441E-7 1.52364E-7 1.67011E-7 1.77062E-7 1.66248E-7 1.53667E-7 1.52273E-7 1.44979E-7 1.41381E-7 1.22847E-7 1.20222E-7 1.33318E-7 1.49153E-7 1.55469E-7 -9999 -9999 -9999 -9999 -9999 -9999 -9999 -9999 -9999 -9999 -9999 -9999 -9999 -9999 -9999 -9999 -9999 -9999 -9999 -9999 -9999 -9999 -9999 -9999 -9999 -9999 -9999 -9999 -9999 -9999 -9999 -9999 -9999 -9999 -9999 -9999 -9999 -9999 -9999 -9999 -9999 -9999 -9999 -9999 -9999 -9999 -9999 -9999 -9999 -9999 -9999 -9999 -9999 -9999 -9999 -9999 -9999 -9999 -9999 -9999 -9999 -9999 -9999 -9999 -9999 -9999 -9999 -9999 -9999 -9999 -9999 -9999 -9999 -9999 -9999 -9999 -9999 -9999 -9999 -9999 -9999 -9999 -9999 -9999 -9999 -9999 -9999 -9999 -9999 -9999 -9999 -9999 -9999 -9999 -9999 -9999 -9999 -9999 -9999 -9999 -9999 -9999 -9999 -9999 -9999 -9999 -9999 -9999 -9999 -9999 -9999 -9999 -9999 -9999 -9999 -9999 -9999 -9999 -9999 -9999 -9999 -9999 -9999 -9999 -9999 -9999 -9999 -9999 -9999 -9999 -9999 -9999 -9999 -9999 -9999 -9999 -9999 -9999 -9999 -9999 -9999 -9999 -9999 -9999 -9999 -9999 -9999 -9999 -9999 -9999 -9999 -9999 -9999 -9999 -9999 -9999 -9999 -9999 -9999 -9999 -9999 -9999 -9999 -9999 -9999 -9999 -9999 -9999 -9999 -9999 -9999 -9999 -9999 -9999 -9999 -9999 -9999 -9999 -9999 -9999 -9999 -9999 -9999 -9999 -9999 -9999 -9999 -9999 -9999 -9999 -9999 -9999 -9999 -9999 -9999 -9999 -9999 -9999 -9999 -9999 -9999 -9999 -9999 -9999 -9999 -9999 -9999 -9999 -9999 -9999 -9999 -9999 -9999 -9999 -9999 -9999 -9999 -9999 -9999 -9999 -9999 -9999 -9999 -9999 -9999 -9999 -9999 -9999 -9999 -9999 -9999 -9999 -9999 -9999 -9999 -9999 -9999 -9999 -9999 -9999 -9999 -9999 -9999 -9999 -9999 -9999 -9999 -9999 -9999 -9999 -9999 -9999 -9999 -9999 -9999 -9999 -9999 -9999 -9999 -9999 -9999 -9999 -9999 -9999 -9999 -9999 -9999 -9999 -9999 -9999 -9999 -9999 -9999 -9999 -9999 -9999 -9999 -9999 -9999 -9999 -9999 -9999 -9999 -9999 -9999 -9999 -9999 -9999 -9999 -9999 -9999 -9999 -9999 -9999 -9999 -9999 -9999 -9999 -9999 -9999 -9999 -9999 -9999 -9999 -9999 -9999 -9999 -9999 -9999 -9999 -9999 -9999 -9999 -9999 -9999 -9999 -9999 -9999 -9999 -9999 -9999 -9999 -9999 -9999 -9999 -9999 -9999 -9999 -9999 -9999 -9999 -9999 -9999 -9999 -9999 -9999 -9999 -9999 -9999 -9999 -9999 -9999 -9999 -9999 -9999 -9999 -9999 -9999 -9999 -9999 -9999 -9999 -9999 -9999 -9999 -9999 -9999 -9999 -9999 -9999 -9999 -9999 -9999 -9999 -9999 -9999 -9999 -9999 -9999 -9999 -9999 -9999 -9999 -9999 -9999 -9999 -9999 -9999 -9999 -9999 -9999 -9999 -9999 -9999 -9999 -9999 -9999 -9999 -9999 -9999 -9999 -9999 -9999 -9999 -9999 -9999 -9999 -9999 -9999 -9999 -9999 -9999 -9999 -9999 -9999 -9999 -9999 -9999 -9999 -9999 -9999 -9999 -9999 -9999 -9999 -9999 -9999 -9999 -9999 -9999 -9999 -9999 -9999 -9999 -9999 -9999 -9999 -9999 -9999 -9999 -9999 -9999 -9999 -9999 -9999 -9999 -9999 -9999 -9999 -9999 -9999 -9999 -9999 -9999 -9999 -9999 -9999 -9999 -9999 -9999 -9999 -9999 -9999 -9999 -9999 -9999 -9999 -9999 -9999 -9999 -9999 -9999 -9999 -9999 -9999 -9999 -9999 -9999 -9999 -9999 -9999 -9999 -9999 -9999 -9999 -9999 -9999 -9999 -9999 -9999 -9999 -9999 -9999 -9999 -9999 -9999 -9999 -9999 -9999 -9999 -9999 -9999 -9999 -9999 -9999 -9999 -9999 -9999 -9999 -9999 -9999 -9999 -9999 -9999 -9999 -9999 -9999 -9999 -9999 -9999 -9999 -9999 -9999 -9999 -9999 -9999 -9999 -9999 -9999 -9999 -9999 -9999 -9999 -9999 -9999 -9999 -9999 -9999 -9999 -9999 -9999 -9999 -9999 -9999 -9999 -9999 -9999 -9999 -9999 -9999 -9999 -9999 -9999 -9999 -9999 -9999 -9999 -9999 -9999 -9999 -9999 -9999 -9999 -9999 -9999 -9999 -9999 -9999 -9999 -9999 -9999 -9999 -9999 -9999 -9999 -9999 -9999 -9999 -9999 -9999 -9999 -9999 -9999 -9999 -9999 -9999 -9999 -9999 -9999 -9999 -9999 -9999 -9999 -9999 -9999 -9999 -9999 -9999 -9999 -9999 -9999 -9999 -9999 -9999 -9999 -9999 -9999 -9999 -9999 -9999 -9999 -9999 -9999 -9999 -9999 -9999 -9999 -9999 -9999 -9999 -9999 -9999 -9999 -9999 -9999 -9999 -9999 -9999 -9999 -9999 -9999 -9999 -9999 -9999 -9999 -9999 -9999 -9999 -9999 -9999 -9999 -9999 -9999 -9999 -9999 -9999 -9999 -9999 -9999 -9999 -9999 -9999 -9999 -9999 -9999 -9999 -9999 -9999 -9999 -9999 -9999 -9999 -9999 -9999 -9999 -9999 -9999 -9999 -9999 -9999 -9999 -9999 -9999 -9999 -9999 -9999 -9999 -9999 -9999 -9999 -9999 -9999 -9999 -9999 -9999 -9999 -9999 -9999 -9999 -9999 -9999 -9999 -9999 -9999 -9999 -9999 -9999 -9999 -9999 -9999 -9999 -9999 -9999 -9999 -9999 -9999 -9999 -9999 -9999 -9999 -9999 -9999 -9999 -9999 -9999 -9999 -9999 -9999 -9999 -9999 -9999 -9999 -9999 -9999 -9999 -9999 -9999 -9999 -9999 -9999 -9999 -9999 -9999 -9999 -9999 -9999 -9999 -9999 -9999 -9999 -9999 -9999 -9999 -9999 -9999 -9999 -9999 -9999 -9999 -9999 -9999 -9999 -9999 -9999 -9999 -9999 -9999 -9999 -9999 -9999 -9999 -9999 -9999 -9999 -9999 -9999 -9999 -9999 -9999 -9999 -9999 -9999 -9999 -9999 -9999 -9999 -9999 -9999 -9999 -9999 -9999 -9999 -9999 -9999 -9999 -9999 -9999 -9999 -9999
-9999 -9999 -9999 -9999 -9999 -9999 -9999 -9999 -9999 -9999 -9999 -9999 -9999 -9999 -9999 -9999 -9999 -9999 -9999 -9999 -9999 -9999 -9999 -9999 -9999 -9999 -9999 -9999 -9999 -9999 -9999 -9999 -9999 -9999 -9999 -9999 -9999 -9999 -9999 -9999 -9999 -9999 -9999 -9999 -9999 -9999 -9999 -9999 -9999 -9999 -9999 -9999 -9999 -9999 -9999 -9999 -9999 -9999 -9999 -9999 -9999 -9999 -9999 -9999 -9999 -9999 -9999 -9999 -9999 -9999 -9999 -9999 -9999 -9999 -9999 -9999 -9999 -9999 -9999 -9999 -9999 -9999 -9999 -9999 -9999 -9999 -9999 -9999 -9999 -9999 -9999 -9999 -9999 -9999 -9999 -9999 -9999 -9999 -9999 -9999 -9999 -9999 -9999 -9999 -9999 -9999 -9999 -9999 -9999 -9999 -9999 -9999 -9999 -9999 -9999 -9999 -9999 -9999 -9999 -9999 -9999 -9999 -9999 -9999 -9999 -9999 -9999 -9999 -9999 -9999 -9999 -9999 -9999 -9999 -9999 -9999 -9999 -9999 -9999 -9999 -9999 -9999 -9999 -9999 -9999 -9999 -9999 -9999 -9999 -9999 -9999 -9999 -9999 -9999 -9999 -9999 -9999 -9999 -9999 -9999 -9999 -9999 -9999 -9999 -9999 -9999 -9999 -9999 -9999 -9999 -9999 -9999 -9999 -9999 -9999 -9999 -9999 -9999 -9999 -9999 -9999 -9999 -9999 -9999 -9999 -9999 -9999 -9999 -9999 -9999 -9999 -9999 -9999 -9999 -9999 -9999 -9999 -9999 -9999 -9999 -9999 -9999 -9999 -9999 -9999 -9999 -9999 -9999 -9999 -9999 -9999 -9999 -9999 -9999 -9999 -9999 -9999 -9999 -9999 -9999 -9999 -9999 -9999 -9999 -9999 -9999 -9999 -9999 -9999 -9999 -9999 -9999 -9999 -9999 -9999 -9999 -9999 -9999 -9999 -9999 -9999 -9999 -9999 -9999 -9999 -9999 -9999 -9999 -9999 -9999 -9999 -9999 -9999 -9999 -9999 -9999 -9999 -9999 -9999 -9999 -9999 -9999 -9999 -9999 -9999 -9999 -9999 -9999 -9999 -9999 -9999 -9999 -9999 -9999 -9999 -9999 -9999 -9999 -9999 -9999 -9999 -9999 -9999 -9999 -9999 -9999 -9999 -9999 -9999 -9999 -9999 -9999 -9999 -9999 -9999 -9999 -9999 -9999 -9999 -9999 -9999 -9999 -9999 -9999 -9999 -9999 -9999 -9999 -9999 -9999 -9999 -9999 -9999 -9999 -9999 -9999 -9999 -9999 -9999 -9999 -9999 -9999 -9999 -9999 -9999 -9999 -9999 -9999 -9999 -9999 -9999 -9999 -9999 -9999 -9999 -9999 -9999 -9999 -9999 -9999 -9999 -9999 -9999 -9999 -9999 -9999 -9999 -9999 -9999 -9999 -9999 -9999 -9999 -9999 -9999 -9999 -9999 -9999 -9999 -9999 -9999 -9999 -9999 -9999 -9999 -9999 -9999 -9999 -9999 -9999 -9999 -9999 -9999 -9999 -9999 -9999 -9999 -9999 -9999 -9999 -9999 -9999 -9999 -9999 -9999 -9999 -9999 -9999 -9999 -9999 -9999 -9999 -9999 -9999 -9999 -9999 -9999 -9999 -9999 -9999 -9999 -9999 -9999 -9999 -9999 -9999 -9999 -9999 -9999 -9999 -9999 -9999 -9999 -9999 -9999 -9999 -9999 -9999 -9999 -9999 -9999 -9999 -9999 -9999 -9999 -9999 -9999 -9999 -9999 -9999 -9999 -9999 7.04744E-7 6.57838E-7 6.49346E-7 6.08427E-7 6.19203E-7 5.95036E-7 6.13706E-7 6.01879E-7 6.06761E-7 6.36722E-7 6.28232E-7 6.17265E-7 6.35297E-7 8.90464E-7 5.34574E-7 6.95088E-7 6.97675E-7 6.93442E-7 7.82812E-7 9.07364E-7 9.10383E-7 8.80233E-7 7.7543E-7 7.71414E-7 7.58927E-7 7.41411E-7 7.10947E-7 7.08693E-7 6.99458E-7 5.267E-7 4.53144E-7 4.52982E-7 4.34266E-7 4.37575E-7 4.24724E-7 4.13455E-7 3.97427E-7 3.90005E-7 3.83273E-7 3.88576E-7 3.93092E-7 4.01359E-7 4.01755E-7 3.94227E-7 3.84835E-7 3.84835E-7 3.83108E-7 3.72393E-7 3.64884E-7 3.956E-7 3.76175E-7 3.93254E-7 3.85528E-7 3.84938E-7 3.83786E-7 3.94722E-7 3.93741E-7 3.74417E-7 3.60461E-7 3.54313E-7 3.38928E-7 3.15168E-7 3.1287E-7 3.15896E-7 3.05386E-7 2.98712E-7 3.01025E-7 3.0342E-7 2.99493E-7 1.28004E-6 2.9002E-7 1.24826E-6 1.30118E-6 1.30003E-6 1.33796E-6 2.93684E-7 1.35897E-6 1.31487E-6 1.25998E-6 1.25433E-6 1.24355E-6 1.15627E-6 1.14463E-6 1.13947E-6 1.11989E-6 1.10513E-6 1.149E-6 1.09913E-6 1.08604E-6 1.06816E-6 1.0564E-6 1.05043E-6 1.0294E-6 1.04818E-6 1.01798E-6 1.01952E-6 1.13979E-6 1.12959E-6 1.01143E-6 9.56384E-7 9.52093E-7 9.46122E-7 9.7169E-7 9.43903E-7 9.49473E-7 9.41221E-7 1.26849E-6 1.81727E-6 1.09004E-6 8.68572E-7 8.54461E-7 8.45459E-7 8.8436E-7 8.45798E-7 8.68064E-7 8.4494E-7 8.37137E-7 8.33439E-7 8.33338E-7 7.82508E-7 7.75749E-7 7.66358E-7 7.7354E-7 7.62027E-7 7.45603E-7 7.28417E-7 8.25306E-7 8.29856E-7 8.52692E-7 8.46118E-7 9.84464E-7 8.14802E-7 8.28408E-7 8.78208E-7 8.70755E-7 8.02509E-7 7.9463E-7 7.89395E-7 7.9342E-7 8.14633E-7 8.59053E-7 8.32321E-7 8.41806E-7 8.51796E-7 8.48417E-7 8.55459E-7 8.14496E-7 8.11852E-7 7.96672E-7 7.65681E-7 7.3757E-7 7.34238E-7 7.37408E-7 7.0479E-7 6.03075E-7 6.02433E-7 6.02433E-7 6.55389E-7 6.20353E-7 6.42547E-7 5.96952E-7 6.33269E-7 6.42022E-7 6.70366E-7 7.5746E-7 7.5566E-7 7.24231E-7 7.16468E-7 5.82017E-7 5.67219E-7 5.5721E-7 5.70744E-7 5.67046E-7 5.58324E-7 5.40443E-7 5.38161E-7 5.18286E-7 5.41532E-7 5.91803E-7 6.17693E-7 5.94365E-7 5.74522E-7 5.67051E-7 4.9655E-7 4.74625E-7 4.80789E-7 5.1009E-7 4.80236E-7 4.45417E-7 4.68176E-7 4.6724E-7 4.75466E-7 4.86137E-7 4.77943E-7 9.55069E-7 4.64869E-7 4.69456E-7 4.6947E-7 4.65114E-7 4.57287E-7 4.3448E-7 4.4999E-7 5.01723E-7 4.3797E-7 4.33281E-7 4.33852E-7 4.07926E-7 4.1213E-7 4.20572E-7 4.21803E-7 4.24104E-7 3.91199E-7 3.8452E-7 4.00874E-7 3.92073E-7 3.91815E-7 3.87228E-7 3.85047E-7 3.82522E-7 3.80288E-7 3.60104E-7 3.49926E-7 3.62455E-7 3.43306E-7 3.49119E-7 3.49275E-7 3.20332E-7 3.09638E-7 3.00475E-7 3.14195E-7 3.3001E-7 3.19787E-7 3.11462E-7 3.4132E-7 3.42545E-7 4.1699E-7 3.32783E-7 3.3161E-7 3.47783E-7 3.48241E-7 3.48652E-7 3.45805E-7 3.50754E-7 3.83351E-7 3.71871E-7 3.70261E-7 3.64867E-7 3.32775E-7 3.26705E-7 3.38739E-7 3.77522E-7 3.63744E-7 2.81797E-7 2.8157E-7 2.81158E-7 2.83765E-7 2.79398E-7 2.78618E-7 2.78001E-7 2.76732E-7 2.7421E-7 2.62558E-7 3.91511E-7 4.8913E-7 4.89598E-7 4.46883E-7 2.8141E-5 3.43879E-5 3.97122E-5 2.9482E-5 6.82136E-7 3.80913E-7 3.79945E-7 3.24591E-7 3.10453E-7 2.38145E-7 2.09437E-7 2.21756E-7 2.4052E-7 2.38117E-7 2.29637E-7 2.27983E-7 2.25388E-7 2.24163E-7 3.1193E-7 3.24365E-7 2.48822E-7 2.17542E-7 2.14765E-7 2.1252E-7 2.1632E-7 2.20405E-7 2.16791E-7 2.17549E-7 2.18099E-7 2.2564E-7 2.2598E-7 2.27307E-7 2.24937E-7 1.92115E-7 1.81234E-7 1.96045E-7 2.15184E-7 2.00081E-7 1.72936E-7 1.7699E-7 1.86867E-7 1.84381E-7 1.91654E-7 1.91582E-7 1.76625E-7 1.71674E-7 1.81807E-7 1.84394E-7 1.99419E-7 2.16086E-7 1.97036E-7 1.68339E-7 1.62272E-7 1.62092E-7 1.66505E-7 1.56311E-7 1.54404E-7 1.57534E-7 1.66179E-7 1.47651E-7 1.33608E-7 1.45296E-7 1.57315E-7 1.57816E-7 1.6202E-7 1.65458E-7 1.87652E-7 1.93699E-7 1.60338E-7 1.52927E-7 1.54338E-7 1.51779E-7 1.52082E-7 1.37213E-7 1.35318E-7 1.32447E-7 1.3993E-7 1.69299E-7 1.73073E-7 2.00424E-7 1.97188E-7 1.5044E-7 1.50264E-7 1.87741E-7 2.09713E-7 1.68723E-7 1.35665E-7 1.40697E-7 1.57781E-7 1.60746E-7 1.49974E-7 1.47599E-7 1.45952E-7 1.40736E-7 1.24105E-7 1.13253E-7 1.14912E-7 1.22572E-7 1.53663E-7 -9999 -9999 -9999 -9999 -9999 -9999 -9999 -9999 -9999 -9999 -9999 -9999 -9999 -9999 -9999 -9999 -9999 -9999 -9999 -9999 -9999 -9999 -9999 -9999 -9999 -9999 -9999 -9999 -9999 -9999 -9999 -9999 -9999 -9999 -9999 -9999 -9999 -9999 -9999 -9999 -9999 -9999 -9999 -9999 -9999 -9999 -9999 -9999 -9999 -9999 -9999 -9999 -9999 -9999 -9999 -9999 -9999 -9999 -9999 -9999 -9999 -9999 -9999 -9999 -9999 -9999 -9999 -9999 -9999 -9999 -9999 -9999 -9999 -9999 -9999 -9999 -9999 -9999 -9999 -9999 -9999 -9999 -9999 -9999 -9999 -9999 -9999 -9999 -9999 -9999 -9999 -9999 -9999 -9999 -9999 -9999 -9999 -9999 -9999 -9999 -9999 -9999 -9999 -9999 -9999 -9999 -9999 -9999 -9999 -9999 -9999 -9999 -9999 -9999 -9999 -9999 -9999 -9999 -9999 -9999 -9999 -9999 -9999 -9999 -9999 -9999 -9999 -9999 -9999 -9999 -9999 -9999 -9999 -9999 -9999 -9999 -9999 -9999 -9999 -9999 -9999 -9999 -9999 -9999 -9999 -9999 -9999 -9999 -9999 -9999 -9999 -9999 -9999 -9999 -9999 -9999 -9999 -9999 -9999 -9999 -9999 -9999 -9999 -9999 -9999 -9999 -9999 -9999 -9999 -9999 -9999 -9999 -9999 -9999 -9999 -9999 -9999 -9999 -9999 -9999 -9999 -9999 -9999 -9999 -9999 -9999 -9999 -9999 -9999 -9999 -9999 -9999 -9999 -9999 -9999 -9999 -9999 -9999 -9999 -9999 -9999 -9999 -9999 -9999 -9999 -9999 -9999 -9999 -9999 -9999 -9999 -9999 -9999 -9999 -9999 -9999 -9999 -9999 -9999 -9999 -9999 -9999 -9999 -9999 -9999 -9999 -9999 -9999 -9999 -9999 -9999 -9999 -9999 -9999 -9999 -9999 -9999 -9999 -9999 -9999 -9999 -9999 -9999 -9999 -9999 -9999 -9999 -9999 -9999 -9999 -9999 -9999 -9999 -9999 -9999 -9999 -9999 -9999 -9999 -9999 -9999 -9999 -9999 -9999 -9999 -9999 -9999 -9999 -9999 -9999 -9999 -9999 -9999 -9999 -9999 -9999 -9999 -9999 -9999 -9999 -9999 -9999 -9999 -9999 -9999 -9999 -9999 -9999 -9999 -9999 -9999 -9999 -9999 -9999 -9999 -9999 -9999 -9999 -9999 -9999 -9999 -9999 -9999 -9999 -9999 -9999 -9999 -9999 -9999 -9999 -9999 -9999 -9999 -9999 -9999 -9999 -9999 -9999 -9999 -9999 -9999 -9999 -9999 -9999 -9999 -9999 -9999 -9999 -9999 -9999 -9999 -9999 -9999 -9999 -9999 -9999 -9999 -9999 -9999 -9999 -9999 -9999 -9999 -9999 -9999 -9999 -9999 -9999 -9999 -9999 -9999 -9999 -9999 -9999 -9999 -9999 -9999 -9999 -9999 -9999 -9999 -9999 -9999 -9999 -9999 -9999 -9999 -9999 -9999 -9999 -9999 -9999 -9999 -9999 -9999 -9999 -9999 -9999 -9999 -9999 -9999 -9999 -9999 -9999 -9999 -9999 -9999 -9999 -9999 -9999 -9999 -9999 -9999 -9999 -9999 -9999 -9999 -9999 -9999 -9999 -9999 -9999 -9999 -9999 -9999 -9999 -9999 -9999 -9999 -9999 -9999 -9999 -9999 -9999 -9999 -9999 -9999 -9999 -9999 -9999 -9999 -9999 -9999 -9999 -9999 -9999 -9999 -9999 -9999 -9999 -9999 -9999 -9999 -9999 -9999 -9999 -9999 -9999 -9999 -9999 -9999 -9999 -9999 -9999 -9999 -9999 -9999 -9999 -9999 -9999 -9999 -9999 -9999 -9999 -9999 -9999 -9999 -9999 -9999 -9999 -9999 -9999 -9999 -9999 -9999 -9999 -9999 -9999 -9999 -9999 -9999 -9999 -9999 -9999 -9999 -9999 -9999 -9999 -9999 -9999 -9999 -9999 -9999 -9999 -9999 -9999 -9999 -9999 -9999 -9999 -9999 -9999 -9999 -9999 -9999 -9999 -9999 -9999 -9999 -9999 -9999 -9999 -9999 -9999 -9999 -9999 -9999 -9999 -9999 -9999 -9999 -9999 -9999 -9999 -9999 -9999 -9999 -9999 -9999 -9999 -9999 -9999 -9999 -9999 -9999 -9999 -9999 -9999 -9999 -9999 -9999 -9999 -9999 -9999 -9999 -9999 -9999 -9999 -9999 -9999 -9999 -9999 -9999 -9999 -9999 -9999 -9999 -9999 -9999 -9999 -9999 -9999 -9999 -9999 -9999 -9999 -9999 -9999 -9999 -9999 -9999 -9999 -9999 -9999 -9999 -9999 -9999 -9999 -9999 -9999 -9999 -9999 -9999 -9999 -9999 -9999 -9999 -9999 -9999 -9999 -9999 -9999 -9999 -9999 -9999 -9999 -9999 -9999 -9999 -9999 -9999 -9999 -9999 -9999 -9999 -9999 -9999 -9999 -9999 -9999 -9999 -9999 -9999 -9999 -9999 -9999 -9999 -9999 -9999 -9999 -9999 -9999 -9999 -9999 -9999 -9999 -9999 -9999 -9999 -9999 -9999 -9999 -9999 -9999 -9999 -9999 -9999 -9999 -9999 -9999 -9999 -9999 -9999 -9999 -9999 -9999 -9999 -9999 -9999 -9999 -9999 -9999 -9999 -9999 -9999 -9999 -9999 -9999 -9999 -9999 -9999 -9999 -9999 -9999 -9999 -9999 -9999 -9999 -9999 -9999 -9999 -9999 -9999 -9999 -9999 -9999 -9999 -9999 -9999 -9999 -9999 -9999 -9999 -9999 -9999 -9999 -9999 -9999 -9999 -9999 -9999 -9999 -9999 -9999 -9999 -9999 -9999 -9999 -9999 -9999 -9999 -9999 -9999 -9999 -9999 -9999 -9999 -9999 -9999 -9999 -9999 -9999 -9999 -9999 -9999 -9999 -9999 -9999 -9999 -9999 -9999 -9999 -9999 -9999 -9999 -9999 -9999 -9999 -9999 -9999 -9999 -9999 -9999 -9999 -9999 -9999 -9999 -9999 -9999 -9999 -9999 -9999 -9999 -9999 -9999 -9999 -9999 -9999 -9999 -9999 -9999 -9999 -9999 -9999 -9999 -9999 -9999 -9999 -9999 -9999 -9999 -9999 -9999 -9999 -9999 -9999 -9999 -9999 -9999 -9999 -9999 -9999 -9999 -9999 -9999 -9999 -9999 -9999 -9999 -9999 -9999 -9999 -9999 -9999 -9999 -9999 -9999 -9999 -9999
-9999 -9999 -9999 -9999 -9999 -9999 -9999 -9999 -9999 -9999 -9999 -9999 -9999 -9999 -9999 -9999 -9999 -9999 -9999 -9999 -9999 -9999 -9999 -9999 -9999 -9999 -9999 -9999 -9999 -9999 -9999 -9999 -9999 -9999 -9999 -9999 -9999 -9999 -9999 -9999 -9999 -9999 -9999 -9999 -9999 -9999 -9999 -9999 -9999 -9999 -9999 -9999 -9999 -9999 -9999 -9999 -9999 -9999 -9999 -9999 -9999 -9999 -9999 -9999 -9999 -9999 -9999 -9999 -9999 -9999 -9999 -9999 -9999 -9999 -9999 -9999 -9999 -9999 -9999 -9999 -9999 -9999 -9999 -9999 -9999 -9999 -9999 -9999 -9999 -9999 -9999 -9999 -9999 -9999 -9999 -9999 -9999 -9999 -9999 -9999 -9999 -9999 -9999 -9999 -9999 -9999 -9999 -9999 -9999 -9999 -9999 -9999 -9999 -9999 -9999 -9999 -9999 -9999 -9999 -9999 -9999 -9999 -9999 -9999 -9999 -9999 -9999 -9999 -9999 -9999 -9999 -9999 -9999 -9999 -9999 -9999 -9999 -9999 -9999 -9999 -9999 -9999 -9999 -9999 -9999 -9999 -9999 -9999 -9999 -9999 -9999 -9999 -9999 -9999 -9999 -9999 -9999 -9999 -9999 -9999 -9999 -9999 -9999 -9999 -9999 -9999 -9999 -9999 -9999 -9999 -9999 -9999 -9999 -9999 -9999 -9999 -9999 -9999 -9999 -9999 -9999 -9999 -9999 -9999 -9999 -9999 -9999 -9999 -9999 -9999 -9999 -9999 -9999 -9999 -9999 -9999 -9999 -9999 -9999 -9999 -9999 -9999 -9999 -9999 -9999 -9999 -9999 -9999 -9999 -9999 -9999 -9999 -9999 -9999 -9999 -9999 -9999 -9999 -9999 -9999 -9999 -9999 -9999 -9999 -9999 -9999 -9999 -9999 -9999 -9999 -9999 -9999 -9999 -9999 -9999 -9999 -9999 -9999 -9999 -9999 -9999 -9999 -9999 -9999 -9999 -9999 -9999 -9999 -9999 -9999 -9999 -9999 -9999 -9999 -9999 -9999 -9999 -9999 -9999 -9999 -9999 -9999 -9999 -9999 -9999 -9999 -9999 -9999 -9999 -9999 -9999 -9999 -9999 -9999 -9999 -9999 -9999 -9999 -9999 -9999 -9999 -9999 -9999 -9999 -9999 -9999 -9999 -9999 -9999 -9999 -9999 -9999 -9999 -9999 -9999 -9999 -9999 -9999 -9999 -9999 -9999 -9999 -9999 -9999 -9999 -9999 -9999 -9999 -9999 -9999 -9999 -9999 -9999 -9999 -9999 -9999 -9999 -9999 -9999 -9999 -9999 -9999 -9999 -9999 -9999 -9999 -9999 -9999 -9999 -9999 -9999 -9999 -9999 -9999 -9999 -9999 -9999 -9999 -9999 -9999 -9999 -9999 -9999 -9999 -9999 -9999 -9999 -9999 -9999 -9999 -9999 -9999 -9999 -9999 -9999 -9999 -9999 -9999 -9999 -9999 -9999 -9999 -9999 -9999 -9999 -9999 -9999 -9999 -9999 -9999 -9999 -9999 -9999 -9999 -9999 -9999 -9999 -9999 -9999 -9999 -9999 -9999 -9999 -9999 -9999 -9999 -9999 -9999 -9999 -9999 -9999 -9999 -9999 -9999 -9999 -9999 -9999 -9999 -9999 -9999 -9999 -9999 -9999 -9999 -9999 -9999 -9999 -9999 -9999 -9999 -9999 -9999 -9999 -9999 -9999 -9999 -9999 -9999 -9999 -9999 -9999 -9999 -9999 -9999 -9999 -9999 -9999 -9999 -9999 -9999 -9999 -9999 7.0986E-7 6.8185E-7 6.3939E-7 6.00293E-7 5.97503E-7 6.09961E-7 6.14514E-7 6.31015E-7 6.55492E-7 6.42347E-7 6.29469E-7 6.25637E-7 6.56832E-7 8.45091E-7 5.27594E-7 5.35032E-7 5.30805E-7 5.20319E-7 9.35145E-7 9.50923E-7 9.52402E-7 8.81014E-7 7.63861E-7 7.6656E-7 7.84439E-7 7.69452E-7 7.21737E-7 6.99599E-7 7.14877E-7 5.34248E-7 4.49371E-7 4.47354E-7 4.51731E-7 4.45081E-7 4.31834E-7 4.172E-7 3.97427E-7 3.85036E-7 3.92086E-7 4.01861E-7 3.94329E-7 4.08976E-7 4.00862E-7 3.96697E-7 3.88838E-7 3.77313E-7 3.71493E-7 3.66142E-7 3.64742E-7 3.63853E-7 3.76116E-7 3.65288E-7 3.60632E-7 3.70232E-7 3.94099E-7 3.82313E-7 3.52832E-7 3.48E-7 3.45248E-7 3.43661E-7 3.32973E-7 3.22138E-7 3.13588E-7 3.03787E-7 3.04486E-7 3.04836E-7 3.12046E-7 2.91506E-7 3.11708E-7 2.97771E-7 2.89642E-7 1.31638E-6 1.27107E-6 1.29846E-6 1.27881E-6 1.33712E-6 1.33095E-6 1.32498E-6 1.27568E-6 1.2391E-6 1.23355E-6 1.17858E-6 1.15388E-6 1.13522E-6 1.12497E-6 1.15187E-6 1.11913E-6 1.08759E-6 1.0827E-6 1.06117E-6 1.05518E-6 1.0401E-6 9.97989E-7 1.03208E-6 1.0388E-6 1.02014E-6 1.16595E-6 1.13651E-6 1.00865E-6 9.74333E-7 9.65316E-7 9.82816E-7 9.28691E-7 9.27542E-7 9.55637E-7 9.51031E-7 8.87765E-7 8.89353E-7 8.99779E-7 1.04944E-6 1.05612E-6 1.09227E-6 1.08139E-6 1.06864E-6 1.0609E-6 8.99049E-7 8.31058E-7 8.87621E-7 9.3204E-7 8.85404E-7 8.74238E-7 8.45082E-7 7.68965E-7 7.62027E-7 7.35101E-7 7.36372E-7 7.77961E-7 7.87686E-7 8.38367E-7 8.29349E-7 7.72024E-7 7.22334E-7 7.18924E-7 7.28538E-7 7.27364E-7 7.2846E-7 7.27364E-7 7.4042E-7 7.49653E-7 7.70466E-7 8.38137E-7 8.51597E-7 8.54576E-7 8.46748E-7 8.48764E-7 8.52168E-7 8.03951E-7 7.89886E-7 7.97769E-7 7.74999E-7 7.49535E-7 7.39107E-7 7.23545E-7 6.63616E-7 6.00943E-7 5.95967E-7 6.37189E-7 6.29048E-7 6.21007E-7 6.14509E-7 6.21886E-7 6.13004E-7 6.13004E-7 6.84412E-7 7.50133E-7 7.31095E-7 7.1987E-7 6.44543E-7 5.66559E-7 5.59686E-7 5.5202E-7 5.50993E-7 5.51329E-7 5.66108E-7 5.55889E-7 5.37031E-7 5.26153E-7 5.36417E-7 5.18E-7 5.10312E-7 5.7982E-7 5.6449E-7 5.61909E-7 5.08474E-7 4.77043E-7 5.05101E-7 4.78009E-7 4.82894E-7 4.8472E-7 4.83523E-7 4.77668E-7 4.86206E-7 4.91396E-7 4.82273E-7 4.68123E-7 4.68028E-7 5.11179E-7 5.3241E-7 4.79819E-7 4.48746E-7 4.42836E-7 4.52074E-7 1.04331E-6 4.36338E-7 4.33852E-7 4.11159E-7 4.1017E-7 4.25529E-7 4.2366E-7 4.28595E-7 4.21216E-7 3.91313E-7 4.02356E-7 4.01309E-7 4.03164E-7 3.93454E-7 3.8546E-7 3.8546E-7 3.87228E-7 3.83783E-7 3.78713E-7 3.58004E-7 3.54744E-7 3.55571E-7 3.60054E-7 3.23106E-7 3.21744E-7 3.09793E-7 3.17255E-7 3.16437E-7 3.1632E-7 3.06312E-7 3.10046E-7 3.21206E-7 3.52774E-7 6.17941E-7 3.28542E-7 3.28886E-7 3.59905E-7 3.65954E-7 3.66018E-7 3.60174E-7 3.92031E-7 4.62727E-7 4.24921E-7 3.79806E-7 3.78071E-7 3.747E-7 3.79287E-7 3.89201E-7 3.90228E-7 3.80054E-7 3.52619E-7 3.12591E-7 2.7074E-7 2.85912E-7 3.44999E-7 4.30968E-7 4.29771E-7 4.23812E-7 4.13326E-7 4.14601E-7 4.22236E-7 4.50432E-7 4.508E-7 4.06928E-7 2.86439E-5 4.9701E-5 6.90991E-5 5.44207E-5 1.8909E-6 4.37935E-7 4.35942E-7 3.75889E-7 3.6611E-7 2.62386E-7 2.15175E-7 2.15175E-7 2.09777E-7 2.0955E-7 2.0955E-7 2.08245E-7 2.0606E-7 2.05113E-7 3.26226E-7 3.38531E-7 2.64337E-7 2.31742E-7 2.27344E-7 2.32992E-7 2.10847E-7 2.20916E-7 2.08307E-7 2.15116E-7 2.15792E-7 2.31987E-7 2.33154E-7 2.24741E-7 2.29941E-7 2.03771E-7 1.85494E-7 2.03939E-7 2.34445E-7 2.1489E-7 1.70698E-7 1.71117E-7 1.83822E-7 1.7933E-7 1.87678E-7 1.85313E-7 1.7573E-7 1.66676E-7 1.81539E-7 1.83406E-7 1.9209E-7 2.15057E-7 2.00141E-7 1.78524E-7 1.71447E-7 1.67972E-7 1.60314E-7 1.5842E-7 1.67485E-7 1.71168E-7 1.74497E-7 1.55325E-7 1.48214E-7 1.51812E-7 1.61384E-7 1.63129E-7 1.63403E-7 1.65515E-7 1.96524E-7 2.05942E-7 1.6055E-7 1.55414E-7 1.47621E-7 1.53177E-7 1.39793E-7 1.37802E-7 1.39736E-7 1.37444E-7 1.3044E-7 1.33095E-7 1.47087E-7 2.07471E-7 2.10632E-7 1.35861E-7 1.30728E-7 1.7552E-7 2.0515E-7 1.59506E-7 1.34509E-7 1.29146E-7 1.33276E-7 1.35272E-7 1.35678E-7 1.37729E-7 1.44318E-7 1.40736E-7 1.22274E-7 1.15361E-7 1.12357E-7 1.39526E-7 1.50716E-7 -9999 -9999 -9999 -9999 -9999 -9999 -9999 -9999 -9999 -9999 -9999 -9999 -9999 -9999 -9999 -9999 -9999 -9999 -9999 -9999 -9999 -9999 -9999 -9999 -9999 -9999 -9999 -9999 -9999 -9999 -9999 -9999 -9999 -9999 -9999 -9999 -9999 -9999 -9999 -9999 -9999 -9999 -9999 -9999 -9999 -9999 -9999 -9999 -9999 -9999 -9999 -9999 -9999 -9999 -9999 -9999 -9999 -9999 -9999 -9999 -9999 -9999 -9999 -9999 -9999 -9999 -9999 -9999 -9999 -9999 -9999 -9999 -9999 -9999 -9999 -9999 -9999 -9999 -9999 -9999 -9999 -9999 -9999 -9999 -9999 -9999 -9999 -9999 -9999 -9999 -9999 -9999 -9999 -9999 -9999 -9999 -9999 -9999 -9999 -9999 -9999 -9999 -9999 -9999 -9999 -9999 -9999 -9999 -9999 -9999 -9999 -9999 -9999 -9999 -9999 -9999 -9999 -9999 -9999 -9999 -9999 -9999 -9999 -9999 -9999 -9999 -9999 -9999 -9999 -9999 -9999 -9999 -9999 -9999 -9999 -9999 -9999 -9999 -9999 -9999 -9999 -9999 -9999 -9999 -9999 -9999 -9999 -9999 -9999 -9999 -9999 -9999 -9999 -9999 -9999 -9999 -9999 -9999 -9999 -9999 -9999 -9999 -9999 -9999 -9999 -9999 -9999 -9999 -9999 -9999 -9999 -9999 -9999 -9999 -9999 -9999 -9999 -9999 -9999 -9999 -9999 -9999 -9999 -9999 -9999 -9999 -9999 -9999 -9999 -9999 -9999 -9999 -9999 -9999 -9999 -9999 -9999 -9999 -9999 -9999 -9999 -9999 -9999 -9999 -9999 -9999 -9999 -9999 -9999 -9999 -9999 -9999 -9999 -9999 -9999 -9999 -9999 -9999 -9999 -9999 -9999 -9999 -9999 -9999 -9999 -9999 -9999 -9999 -9999 -9999 -9999 -9999 -9999 -9999 -9999 -9999 -9999 -9999 -9999 -9999 -9999 -9999 -9999 -9999 -9999 -9999 -9999 -9999 -9999 -9999 -9999 -9999 -9999 -9999 -9999 -9999 -9999 -9999 -9999 -9999 -9999 -9999 -9999 -9999 -9999 -9999 -9999 -9999 -9999 -9999 -9999 -9999 -9999 -9999 -9999 -9999 -9999 -9999 -9999 -9999 -9999 -9999 -9999 -9999 -9999 -9999 -9999 -9999 -9999 -9999 -9999 -9999 -9999 -9999 -9999 -9999 -9999 -9999 -9999 -9999 -9999 -9999 -9999 -9999 -9999 -9999 -9999 -9999 -9999 -9999 -9999 -9999 -9999 -9999 -9999 -9999 -9999 -9999 -9999 -9999 -9999 -9999 -9999 -9999 -9999 -9999 -9999 -9999 -9999 -9999 -9999 -9999 -9999 -9999 -9999 -9999 -9999 -9999 -9999 -9999 -9999 -9999 -9999 -9999 -9999 -9999 -9999 -9999 -9999 -9999 -9999 -9999 -9999 -9999 -9999 -9999 -9999 -9999 -9999 -9999 -9999 -9999 -9999 -9999 -9999 -9999 -9999 -9999 -9999 -9999 -9999 -9999 -9999 -9999 -9999 -9999 -9999 -9999 -9999 -9999 -9999 -9999 -9999 -9999 -9999 -9999 -9999 -9999 -9999 -9999 -9999 -9999 -9999 -9999 -9999 -9999 -9999 -9999 -9999 -9999 -9999 -9999 -9999 -9999 -9999 -9999 -9999 -9999 -9999 -9999 -9999 -9999 -9999 -9999 -9999 -9999 -9999 -9999 -9999 -9999 -9999 -9999 -9999 -9999 -9999 -9999 -9999 -9999 -9999 -9999 -9999 -9999 -9999 -9999 -9999 -9999 -9999 -9999 -9999 -9999 -9999 -9999 -9999 -9999 -9999 -9999 -9999 -9999 -9999 -9999 -9999 -9999 -9999 -9999 -9999 -9999 -9999 -9999 -9999 -9999 -9999 -9999 -9999 -9999 -9999 -9999 -9999 -9999 -9999 -9999 -9999 -9999 -9999 -9999 -9999 -9999 -9999 -9999 -9999 -9999 -9999 -9999 -9999 -9999 -9999 -9999 -9999 -9999 -9999 -9999 -9999 -9999 -9999 -9999 -9999 -9999 -9999 -9999 -9999 -9999 -9999 -9999 -9999 -9999 -9999 -9999 -9999 -9999 -9999 -9999 -9999 -9999 -9999 -9999 -9999 -9999 -9999 -9999 -9999 -9999 -9999 -9999 -9999 -9999 -9999 -9999 -9999 -9999 -9999 -9999 -9999 -9999 -9999 -9999 -9999 -9999 -9999 -9999 -9999 -9999 -9999 -9999 -9999 -9999 -9999 -9999 -9999 -9999 -9999 -9999 -9999 -9999 -9999 -9999 -9999 -9999 -9999 -9999 -9999 -9999 -9999 -9999 -9999 -9999 -9999 -9999 -9999 -9999 -9999 -9999 -9999 -9999 -9999 -9999 -9999 -9999 -9999 -9999 -9999 -9999 -9999 -9999 -9999 -9999 -9999 -9999 -9999 -9999 -9999 -9999 -9999 -9999 -9999 -9999 -9999 -9999 -9999 -9999 -9999 -9999 -9999 -9999 -9999 -9999 -9999 -9999 -9999 -9999 -9999 -9999 -9999 -9999 -9999 -9999 -9999 -9999 -9999 -9999 -9999 -9999 -9999 -9999 -9999 -9999 -9999 -9999 -9999 -9999 -9999 -9999 -9999 -9999 -9999 -9999 -9999 -9999 -9999 -9999 -9999 -9999 -9999 -9999 -9999 -9999 -9999 -9999 -9999 -9999 -9999 -9999 -9999 -9999 -9999 -9999 -9999 -9999 -9999 -9999 -9999 -9999 -9999 -9999 -9999 -9999 -9999 -9999 -9999 -9999 -9999 -9999 -9999 -9999 -9999 -9999 -9999 -9999 -9999 -9999 -9999 -9999 -9999 -9999 -9999 -9999 -9999 -9999 -9999 -9999 -9999 -9999 -9999 -9999 -9999 -9999 -9999 -9999 -9999 -9999 -9999 -9999 -9999 -9999 -9999 -9999 -9999 -9999 -9999 -9999 -9999 -9999 -9999 -9999 -9999 -9999 -9999 -9999 -9999 -9999 -9999 -9999 -9999 -9999 -9999 -9999 -9999 -9999 -9999 -9999 -9999 -9999 -9999 -9999 -9999 -9999 -9999 -9999 -9999 -9999 -9999 -9999 -9999 -9999 -9999 -9999 -9999 -9999 -9999 -9999 -9999 -9999 -9999 -9999 -9999 -9999 -9999 -9999 -9999 -9999 -9999 -9999 -9999 -9999 -9999 -9999 -9999 -9999 -9999 -9999 -9999 -9999 -9999 -9999 -9999 -9999 -9999 -9999 -9999 -9999 -9999
-9999 -9999 -9999 -9999 -9999 -9999 -9999 -9999 -9999 -9999 -9999 -9999 -9999 -9999 -9999 -9999 -9999 -9999 -9999 -9999 -9999 -9999 -9999 -9999 -9999 -9999 -9999 -9999 -9999 -9999 -9999 -9999 -9999 -9999 -9999 -9999 -9999 -9999 -9999 -9999 -9999 -9999 -9999 -9999 -9999 -9999 -9999 -9999 -9999 -9999 -9999 -9999 -9999 -9999 -9999 -9999 -9999 -9999 -9999 -9999 -9999 -9999 -9999 -9999 -9999 -9999 -9999 -9999 -9999 -9999 -9999 -9999 -9999 -9999 -9999 -9999 -9999 -9999 -9999 -9999 -9999 -9999 -9999 -9999 -9999 -9999 -9999 -9999 -9999 -9999 -9999 -9999 -9999 -9999 -9999 -9999 -9999 -9999 -9999 -9999 -9999 -9999 -9999 -9999 -9999 -9999 -9999 -9999 -9999 -9999 -9999 -9999 -9999 -9999 -9999 -9999 -9999 -9999 -9999 -9999 -9999 -9999 -9999 -9999 -9999 -9999 -9999 -9999 -9999 -9999 -9999 -9999 -9999 -9999 -9999 -9999 -9999 -9999 -9999 -9999 -9999 -9999 -9999 -9999 -9999 -9999 -9999 -9999 -9999 -9999 -9999 -9999 -9999 -9999 -9999 -9999 -9999 -9999 -9999 -9999 -9999 -9999 -9999 -9999 -9999 -9999 -9999 -9999 -9999 -9999 -9999 -9999 -9999 -9999 -9999 -9999 -9999 -9999 -9999 -9999 -9999 -9999 -9999 -9999 -9999 -9999 -9999 -9999 -9999 -9999 -9999 -9999 -9999 -9999 -9999 -9999 -9999 -9999 -9999 -9999 -9999 -9999 -9999 -9999 -9999 -9999 -9999 -9999 -9999 -9999 -9999 -9999 -9999 -9999 -9999 -9999 -9999 -9999 -9999 -9999 -9999 -9999 -9999 -9999 -9999 -9999 -9999 -9999 -9999 -9999 -9999 -9999 -9999 -9999 -9999 -9999 -9999 -9999 -9999 -9999 -9999 -9999 -9999 -9999 -9999 -9999 -9999 -9999 -9999 -9999 -9999 -9999 -9999 -9999 -9999 -9999 -9999 -9999 -9999 -9999 -9999 -9999 -9999 -9999 -9999 -9999 -9999 -9999 -9999 -9999 -9999 -9999 -9999 -9999 -9999 -9999 -9999 -9999 -9999 -9999 -9999 -9999 -9999 -9999 -9999 -9999 -9999 -9999 -9999 -9999 -9999 -9999 -9999 -9999 -9999 -9999 -9999 -9999 -9999 -9999 -9999 -9999 -9999 -9999 -9999 -9999 -9999 -9999 -9999 -9999 -9999 -9999 -9999 -9999 -9999 -9999 -9999 -9999 -9999 -9999 -9999 -9999 -9999 -9999 -9999 -9999 -9999 -9999 -9999 -9999 -9999 -9999 -9999 -9999 -9999 -9999 -9999 -9999 -9999 -9999 -9999 -9999 -9999 -9999 -9999 -9999 -9999 -9999 -9999 -9999 -9999 -9999 -9999 -9999 -9999 -9999 -9999 -9999 -9999 -9999 -9999 -9999 -9999 -9999 -9999 -9999 -9999 -9999 -9999 -9999 -9999 -9999 -9999 -9999 -9999 -9999 -9999 -9999 -9999 -9999 -9999 -9999 -9999 -9999 -9999 -9999 -9999 -9999 -9999 -9999 -9999 -9999 -9999 -9999 -9999 -9999 -9999 -9999 -9999 -9999 -9999 -9999 -9999 -9999 -9999 -9999 -9999 -9999 -9999 -9999 -9999 -9999 -9999 -9999 -9999 -9999 -9999 -9999 -9999 -9999 -9999 -9999 -9999 -9999 -9999 -9999 -9999 -9999 -9999 -9999 -9999 -9999 1.25198E-6 6.78934E-7 7.39699E-6 8.98271E-7 6.44522E-7 6.68605E-7 6.58628E-7 6.38859E-7 6.3843E-7 6.23143E-7 6.26867E-7 6.42435E-7 6.89932E-7 1.11706E-6 5.37009E-7 5.30096E-7 5.22007E-7 5.12158E-7 3.0048E-6 9.26832E-7 7.77631E-7 7.8104E-7 5.4385E-7 5.42082E-7 3.85914E-6 9.02535E-7 1.04146E-6 5.76955E-7 5.76125E-7 5.10677E-7 4.49371E-7 4.47354E-7 4.49695E-7 4.39496E-7 4.41143E-7 4.34647E-7 4.10746E-7 3.97427E-7 3.97427E-7 4.09952E-7 4.04373E-7 4.08976E-7 4.03318E-7 4.00168E-7 3.90589E-7 3.77313E-7 3.68425E-7 3.80518E-7 3.75673E-7 3.73426E-7 3.62354E-7 3.50315E-7 3.46056E-7 3.67184E-7 3.96579E-7 3.84303E-7 3.3721E-7 3.30895E-7 3.22313E-7 3.17468E-7 3.18628E-7 3.2124E-7 3.07083E-7 3.07806E-7 3.11024E-7 3.02083E-7 3.02854E-7 3.09355E-7 3.09935E-7 2.99493E-7 2.96433E-7 1.30131E-6 1.32857E-6 1.31023E-6 1.27616E-6 1.2317E-6 1.29647E-6 1.26602E-6 1.24523E-6 1.20884E-6 1.19816E-6 1.15786E-6 1.15909E-6 1.1423E-6 1.16326E-6 1.13437E-6 1.10239E-6 1.08037E-6 1.07068E-6 1.06587E-6 1.05285E-6 1.00247E-6 1.00278E-6 1.03913E-6 1.02986E-6 1.03191E-6 1.11666E-6 1.12368E-6 1.00813E-6 1.00228E-6 9.71892E-7 9.81057E-7 9.5822E-7 9.56876E-7 9.25497E-7 9.13737E-7 9.00142E-7 9.04748E-7 8.82458E-7 8.99446E-7 1.11453E-6 1.04789E-6 1.07485E-6 1.06121E-6 1.01047E-6 1.02127E-6 1.00494E-6 9.66607E-7 8.83891E-7 8.75943E-7 8.65617E-7 8.60701E-7 7.64393E-7 7.6397E-7 7.60518E-7 7.45603E-7 7.37432E-7 7.38874E-7 8.26417E-7 8.48381E-7 7.71552E-7 7.14491E-7 7.31649E-7 7.29928E-7 7.18972E-7 7.24052E-7 7.24052E-7 7.05655E-7 7.05655E-7 8.60152E-7 8.51547E-7 7.87263E-7 7.86501E-7 7.80758E-7 7.76188E-7 7.70829E-7 7.52266E-7 7.60348E-7 7.61165E-7 7.32264E-7 6.94216E-7 6.72259E-7 7.29099E-7 6.85361E-7 6.32239E-7 6.65094E-7 6.87177E-7 6.85386E-7 7.05509E-7 6.54955E-7 6.53293E-7 6.52031E-7 6.53174E-7 6.91472E-7 7.13999E-7 8.56866E-7 1.16806E-6 9.57736E-7 5.98014E-7 5.98118E-7 5.65496E-7 5.58512E-7 5.5581E-7 5.68727E-7 5.54818E-7 5.48244E-7 5.39518E-7 5.10422E-7 4.84918E-7 4.79541E-7 5.42226E-7 5.91909E-7 5.77129E-7 5.60405E-7 5.09707E-7 5.06749E-7 4.92919E-7 4.87917E-7 4.98951E-7 4.98951E-7 4.9676E-7 5.00386E-7 5.47351E-7 5.35816E-7 5.29254E-7 5.32346E-7 5.33956E-7 5.34878E-7 5.30838E-7 5.23622E-7 4.67236E-7 4.34725E-7 4.29128E-7 4.21646E-7 4.18433E-7 4.29386E-7 4.24766E-7 4.25622E-7 4.232E-7 4.26436E-7 4.25121E-7 4.23164E-7 4.04217E-7 3.98048E-7 3.97099E-7 3.92918E-7 3.89003E-7 3.89003E-7 3.87311E-7 3.85543E-7 3.80727E-7 3.61293E-7 3.55195E-7 3.59568E-7 3.61707E-7 3.22018E-7 3.13212E-7 3.04394E-7 3.16555E-7 3.16463E-7 3.25278E-7 3.28655E-7 3.25756E-7 3.40275E-7 4.01495E-7 6.32289E-7 3.38875E-7 3.319E-7 3.60257E-7 3.6838E-7 3.74492E-7 3.66018E-7 4.08908E-7 4.77432E-7 4.03003E-7 3.21791E-7 3.32557E-7 3.78944E-7 3.78686E-7 4.00815E-7 3.87341E-7 3.85556E-7 3.8143E-7 3.5926E-7 3.39483E-7 3.37837E-7 3.76769E-7 4.35365E-7 4.34764E-7 4.32071E-7 4.2729E-7 4.23561E-7 4.2302E-7 4.08216E-7 4.35918E-7 2.13776E-5 4.42021E-5 6.09028E-5 7.06628E-5 4.33808E-5 3.23301E-7 2.75094E-7 2.76814E-7 2.46524E-7 2.40372E-7 2.34695E-7 2.30824E-7 2.88702E-7 3.72911E-7 3.95665E-7 4.98079E-7 4.72054E-7 2.21358E-7 2.21357E-7 2.28399E-7 2.28321E-7 2.09992E-7 2.02139E-7 2.55501E-7 3.29554E-7 2.86829E-7 1.94604E-7 1.8982E-7 1.89306E-7 1.95903E-7 2.10826E-7 2.2555E-7 2.39453E-7 2.44054E-7 3.86267E-7 4.99276E-7 3.82589E-7 2.42641E-7 2.31339E-7 2.2594E-7 2.15514E-7 1.88864E-7 1.86914E-7 1.87655E-7 1.7933E-7 1.79909E-7 1.73414E-7 1.72715E-7 1.77675E-7 1.86209E-7 2.04533E-7 1.98007E-7 1.80869E-7 1.72799E-7 1.66505E-7 1.61057E-7 1.75014E-7 1.72587E-7 1.74533E-7 1.66717E-7 1.59481E-7 1.53067E-7 1.62923E-7 1.6153E-7 1.623E-7 1.63333E-7 1.59907E-7 2.00258E-7 1.94773E-7 1.59877E-7 1.56775E-7 1.52972E-7 1.46338E-7 1.34677E-7 1.33194E-7 1.52001E-7 1.74243E-7 1.76654E-7 1.8562E-7 1.84288E-7 1.32004E-7 1.34241E-7 1.30646E-7 1.25908E-7 1.34736E-7 1.43259E-7 1.36452E-7 1.31008E-7 1.31375E-7 1.29126E-7 1.31894E-7 1.33017E-7 1.32912E-7 1.34099E-7 1.16868E-7 1.16478E-7 1.16421E-7 1.13835E-7 1.10478E-7 1.14335E-7 -9999 -9999 -9999 -9999 -9999 -9999 -9999 -9999 -9999 -9999 -9999 -9999 -9999 -9999 -9999 -9999 -9999 -9999 -9999 -9999 -9999 -9999 -9999 -9999 -9999 -9999 -9999 -9999 -9999 -9999 -9999 -9999 -9999 -9999 -9999 -9999 -9999 -9999 -9999 -9999 -9999 -9999 -9999 -9999 -9999 -9999 -9999 -9999 -9999 -9999 -9999 -9999 -9999 -9999 -9999 -9999 -9999 -9999 -9999 -9999 -9999 -9999 -9999 -9999 -9999 -9999 -9999 -9999 -9999 -9999 -9999 -9999 -9999 -9999 -9999 -9999 -9999 -9999 -9999 -9999 -9999 -9999 -9999 -9999 -9999 -9999 -9999 -9999 -9999 -9999 -9999 -9999 -9999 -9999 -9999 -9999 -9999 -9999 -9999 -9999 -9999 -9999 -9999 -9999 -9999 -9999 -9999 -9999 -9999 -9999 -9999 -9999 -9999 -9999 -9999 -9999 -9999 -9999 -9999 -9999 -9999 -9999 -9999 -9999 -9999 -9999 -9999 -9999 -9999 -9999 -9999 -9999 -9999 -9999 -9999 -9999 -9999 -9999 -9999 -9999 -9999 -9999 -9999 -9999 -9999 -9999 -9999 -9999 -9999 -9999 -9999 -9999 -9999 -9999 -9999 -9999 -9999 -9999 -9999 -9999 -9999 -9999 -9999 -9999 -9999 -9999 -9999 -9999 -9999 -9999 -9999 -9999 -9999 -9999 -9999 -9999 -9999 -9999 -9999 -9999 -9999 -9999 -9999 -9999 -9999 -9999 -9999 -9999 -9999 -9999 -9999 -9999 -9999 -9999 -9999 -9999 -9999 -9999 -9999 -9999 -9999 -9999 -9999 -9999 -9999 -9999 -9999 -9999 -9999 -9999 -9999 -9999 -9999 -9999 -9999 -9999 -9999 -9999 -9999 -9999 -9999 -9999 -9999 -9999 -9999 -9999 -9999 -9999 -9999 -9999 -9999 -9999 -9999 -9999 -9999 -9999 -9999 -9999 -9999 -9999 -9999 -9999 -9999 -9999 -9999 -9999 -9999 -9999 -9999 -9999 -9999 -9999 -9999 -9999 -9999 -9999 -9999 -9999 -9999 -9999 -9999 -9999 -9999 -9999 -9999 -9999 -9999 -9999 -9999 -9999 -9999 -9999 -9999 -9999 -9999 -9999 -9999 -9999 -9999 -9999 -9999 -9999 -9999 -9999 -9999 -9999 -9999 -9999 -9999 -9999 -9999 -9999 -9999 -9999 -9999 -9999 -9999 -9999 -9999 -9999 -9999 -9999 -9999 -9999 -9999 -9999 -9999 -9999 -9999 -9999 -9999 -9999 -9999 -9999 -9999 -9999 -9999 -9999 -9999 -9999 -9999 -9999 -9999 -9999 -9999 -9999 -9999 -9999 -9999 -9999 -9999 -9999 -9999 -9999 -9999 -9999 -9999 -9999 -9999 -9999 -9999 -9999 -9999 -9999 -9999 -9999 -9999 -9999 -9999 -9999 -9999 -9999 -9999 -9999 -9999 -9999 -9999 -9999 -9999 -9999 -9999 -9999 -9999 -9999 -9999 -9999 -9999 -9999 -9999 -9999 -9999 -9999 -9999 -9999 -9999 -9999 -9999 -9999 -9999 -9999 -9999 -9999 -9999 -9999 -9999 -9999 -9999 -9999 -9999 -9999 -9999 -9999 -9999 -9999 -9999 -9999 -9999 -9999 -9999 -9999 -9999 -9999 -9999 -9999 -9999 -9999 -9999 -9999 -9999 -9999 -9999 -9999 -9999 -9999 -9999 -9999 -9999 -9999 -9999 -9999 -9999 -9999 -9999 -9999 -9999 -9999 -9999 -9999 -9999 -9999 -9999 -9999 -9999 -9999 -9999 -9999 -9999 -9999 -9999 -9999 -9999 -9999 -9999 -9999 -9999 -9999 -9999 -9999 -9999 -9999 -9999 -9999 -9999 -9999 -9999 -9999 -9999 -9999 -9999 -9999 -9999 -9999 -9999 -9999 -9999 -9999 -9999 -9999 -9999 -9999 -9999 -9999 -9999 -9999 -9999 -9999 -9999 -9999 -9999 -9999 -9999 -9999 -9999 -9999 -9999 -9999 -9999 -9999 -9999 -9999 -9999 -9999 -9999 -9999 -9999 -9999 -9999 -9999 -9999 -9999 -9999 -9999 -9999 -9999 -9999 -9999 -9999 -9999 -9999 -9999 -9999 -9999 -9999 -9999 -9999 -9999 -9999 -9999 -9999 -9999 -9999 -9999 -9999 -9999 -9999 -9999 -9999 -9999 -9999 -9999 -9999 -9999 -9999 -9999 -9999 -9999 -9999 -9999 -9999 -9999 -9999 -9999 -9999 -9999 -9999 -9999 -9999 -9999 -9999 -9999 -9999 -9999 -9999 -9999 -9999 -9999 -9999 -9999 -9999 -9999 -9999 -9999 -9999 -9999 -9999 -9999 -9999 -9999 -9999 -9999 -9999 -9999 -9999 -9999 -9999 -9999 -9999 -9999 -9999 -9999 -9999 -9999 -9999 -9999 -9999 -9999 -9999 -9999 -9999 -9999 -9999 -9999 -9999 -9999 -9999 -9999 -9999 -9999 -9999 -9999 -9999 -9999 -9999 -9999 -9999 -9999 -9999 -9999 -9999 -9999 -9999 -9999 -9999 -9999 -9999 -9999 -9999 -9999 -9999 -9999 -9999 -9999 -9999 -9999 -9999 -9999 -9999 -9999 -9999 -9999 -9999 -9999 -9999 -9999 -9999 -9999 -9999 -9999 -9999 -9999 -9999 -9999 -9999 -9999 -9999 -9999 -9999 -9999 -9999 -9999 -9999 -9999 -9999 -9999 -9999 -9999 -9999 -9999 -9999 -9999 -9999 -9999 -9999 -9999 -9999 -9999 -9999 -9999 -9999 -9999 -9999 -9999 -9999 -9999 -9999 -9999 -9999 -9999 -9999 -9999 -9999 -9999 -9999 -9999 -9999 -9999 -9999 -9999 -9999 -9999 -9999 -9999 -9999 -9999 -9999 -9999 -9999 -9999 -9999 -9999 -9999 -9999 -9999 -9999 -9999 -9999 -9999 -9999 -9999 -9999 -9999 -9999 -9999 -9999 -9999 -9999 -9999 -9999 -9999 -9999 -9999 -9999 -9999 -9999 -9999 -9999 -9999 -9999 -9999 -9999 -9999 -9999 -9999 -9999 -9999 -9999 -9999 -9999 -9999 -9999 -9999 -9999 -9999 -9999 -9999 -9999 -9999 -9999 -9999 -9999 -9999 -9999 -9999 -9999 -9999 -9999 -9999 -9999 -9999 -9999 -9999 -9999 -9999 -9999 -9999 -9999 -9999 -9999 -9999 -9999 -9999 -9999 -9999 -9999 -9999 -9999 -9999 -9999 -9999
-9999 -9999 -9999 -9999 -9999 -9999 -9999 -9999 -9999 -9999 -9999 -9999 -9999 -9999 -9999 -9999 -9999 -9999 -9999 -9999 -9999 -9999 -9999 -9999 -9999 -9999 -9999 -9999 -9999 -9999 -9999 -9999 -9999 -9999 -9999 -9999 -9999 -9999 -9999 -9999 -9999 -9999 -9999 -9999 -9999 -9999 -9999 -9999 -9999 -9999 -9999 -9999 -9999 -9999 -9999 -9999 -9999 -9999 -9999 -9999 -9999 -9999 -9999 -9999 -9999 -9999 -9999 -9999 -9999 -9999 -9999 -9999 -9999 -9999 -9999 -9999 -9999 -9999 -9999 -9999 -9999 -9999 -9999 -9999 -9999 -9999 -9999 -9999 -9999 -9999 -9999 -9999 -9999 -9999 -9999 -9999 -9999 -9999 -9999 -9999 -9999 -9999 -9999 -9999 -9999 -9999 -9999 -9999 -9999 -9999 -9999 -9999 -9999 -9999 -9999 -9999 -9999 -9999 -9999 -9999 -9999 -9999 -9999 -9999 -9999 -9999 -9999 -9999 -9999 -9999 -9999 -9999 -9999 -9999 -9999 -9999 -9999 -9999 -9999 -9999 -9999 -9999 -9999 -9999 -9999 -9999 -9999 -9999 -9999 -9999 -9999 -9999 -9999 -9999 -9999 -9999 -9999 -9999 -9999 -9999 -9999 -9999 -9999 -9999 -9999 -9999 -9999 -9999 -9999 -9999 -9999 -9999 -9999 -9999 -9999 -9999 -9999 -9999 -9999 -9999 -9999 -9999 -9999 -9999 -9999 -9999 -9999 -9999 -9999 -9999 -9999 -9999 -9999 -9999 -9999 -9999 -9999 -9999 -9999 -9999 -9999 -9999 -9999 -9999 -9999 -9999 -9999 -9999 -9999 -9999 -9999 -9999 -9999 -9999 -9999 -9999 -9999 -9999 -9999 -9999 -9999 -9999 -9999 -9999 -9999 -9999 -9999 -9999 -9999 -9999 -9999 -9999 -9999 -9999 -9999 -9999 -9999 -9999 -9999 -9999 -9999 -9999 -9999 -9999 -9999 -9999 -9999 -9999 -9999 -9999 -9999 -9999 -9999 -9999 -9999 -9999 -9999 -9999 -9999 -9999 -9999 -9999 -9999 -9999 -9999 -9999 -9999 -9999 -9999 -9999 -9999 -9999 -9999 -9999 -9999 -9999 -9999 -9999 -9999 -9999 -9999 -9999 -9999 -9999 -9999 -9999 -9999 -9999 -9999 -9999 -9999 -9999 -9999 -9999 -9999 -9999 -9999 -9999 -9999 -9999 -9999 -9999 -9999 -9999 -9999 -9999 -9999 -9999 -9999 -9999 -9999 -9999 -9999 -9999 -9999 -9999 -9999 -9999 -9999 -9999 -9999 -9999 -9999 -9999 -9999 -9999 -9999 -9999 -9999 -9999 -9999 -9999 -9999 -9999 -9999 -9999 -9999 -9999 -9999 -9999 -9999 -9999 -9999 -9999 -9999 -9999 -9999 -9999 -9999 -9999 -9999 -9999 -9999 -9999 -9999 -9999 -9999 -9999 -9999 -9999 -9999 -9999 -9999 -9999 -9999 -9999 -9999 -9999 -9999 -9999 -9999 -9999 -9999 -9999 -9999 -9999 -9999 -9999 -9999 -9999 -9999 -9999 -9999 -9999 -9999 -9999 -9999 -9999 -9999 -9999 -9999 -9999 -9999 -9999 -9999 -9999 -9999 -9999 -9999 -9999 -9999 -9999 -9999 -9999 -9999 -9999 -9999 -9999 -9999 -9999 -9999 -9999 -9999 -9999 -9999 -9999 -9999 -9999 -9999 -9999 -9999 -9999 -9999 -9999 -9999 -9999 -9999 -9999 -9999 -9999 -9999 -9999 1.36132E-6 5.85704E-5 8.95167E-5 2.71817E-5 1.2905E-6 6.0284E-7 6.54283E-7 7.06377E-7 6.77399E-7 6.46271E-7 6.32083E-7 6.55046E-7 6.46211E-7 6.36545E-7 6.28668E-7 6.16662E-7 6.04251E-7 5.93146E-7 8.64046E-7 5.55141E-7 4.83539E-7 4.832E-7 4.78848E-7 4.74536E-7 5.17645E-7 5.70271E-7 5.68946E-7 5.62526E-7 5.46617E-7 5.16843E-7 4.49371E-7 4.39535E-7 4.35046E-7 4.19902E-7 4.21432E-7 4.2092E-7 4.12603E-7 4.03817E-7 4.14455E-7 4.1123E-7 4.18007E-7 4.04468E-7 4.00168E-7 3.93012E-7 3.91958E-7 3.82297E-7 3.7888E-7 3.63604E-7 3.75113E-7 3.67284E-7 3.57586E-7 3.53795E-7 3.51221E-7 3.74174E-7 3.66463E-7 3.62575E-7 3.52856E-7 3.46921E-7 3.4684E-7 3.39281E-7 3.2611E-7 3.19158E-7 3.15026E-7 3.09027E-7 3.06339E-7 3.03032E-7 3.01837E-7 2.90707E-7 3.06353E-7 3.11296E-7 2.94535E-7 3.01224E-7 1.36199E-6 1.28546E-6 1.28117E-6 1.25059E-6 1.21247E-6 1.18823E-6 1.16632E-6 1.17356E-6 1.16583E-6 1.1751E-6 1.16847E-6 1.14981E-6 1.12489E-6 1.11531E-6 1.11065E-6 1.08524E-6 1.07551E-6 1.06108E-6 1.05285E-6 1.0401E-6 9.89077E-7 9.84651E-7 1.01798E-6 1.00888E-6 1.04276E-6 1.03133E-6 1.02492E-6 1.01914E-6 9.84882E-7 9.82397E-7 9.70724E-7 9.5661E-7 9.42951E-7 9.35999E-7 9.07193E-7 8.80427E-7 8.73525E-7 8.86571E-7 9.27118E-7 1.03022E-6 1.07485E-6 1.0213E-6 1.04525E-6 1.24279E-6 1.37473E-6 1.14592E-6 8.79908E-7 8.75943E-7 8.81454E-7 8.53909E-7 7.78304E-7 7.70681E-7 7.56008E-7 7.5974E-7 7.47976E-7 7.33661E-7 8.23754E-7 8.42902E-7 7.63934E-7 7.16641E-7 7.35609E-7 7.41802E-7 8.24108E-7 1.13063E-6 1.13271E-6 1.10182E-6 1.11192E-6 1.163E-6 8.44623E-7 6.8902E-7 7.01928E-7 6.84885E-7 6.68274E-7 6.72414E-7 7.04481E-7 6.81265E-7 6.72614E-7 6.48201E-7 6.39503E-7 6.95107E-7 8.46534E-7 8.23814E-7 8.10623E-7 8.65268E-7 8.54918E-7 8.38361E-7 8.92828E-7 8.06749E-7 7.92196E-7 7.92196E-7 8.22023E-7 7.2878E-7 6.07389E-7 8.53093E-7 1.39829E-6 1.16834E-6 6.27224E-7 6.23063E-7 5.72965E-7 5.69029E-7 5.58373E-7 5.69808E-7 5.57387E-7 5.4771E-7 5.40302E-7 5.29737E-7 5.01178E-7 4.80825E-7 5.09322E-7 5.85401E-7 6.06776E-7 5.49574E-7 5.03724E-7 5.00905E-7 4.96502E-7 4.81226E-7 5.01267E-7 5.02207E-7 5.00693E-7 5.09273E-7 6.39782E-7 6.36828E-7 6.19388E-7 6.26218E-7 5.43739E-7 5.35966E-7 5.25769E-7 5.01952E-7 4.37677E-7 4.27245E-7 4.30067E-7 4.25556E-7 4.20366E-7 4.16926E-7 4.20975E-7 4.27127E-7 4.24789E-7 4.29353E-7 4.10149E-7 4.25121E-7 4.27459E-7 6.28192E-7 3.9472E-7 3.8959E-7 3.93003E-7 3.90787E-7 3.84221E-7 3.8247E-7 3.79963E-7 3.62949E-7 3.59186E-7 3.53126E-7 3.31297E-7 3.31992E-7 3.1548E-7 3.01813E-7 3.33107E-7 3.25278E-7 3.27171E-7 3.37585E-7 3.52828E-7 3.50538E-7 4.01703E-7 6.38264E-7 3.4572E-7 3.35623E-7 3.76775E-7 3.69751E-7 3.64289E-7 3.63986E-7 4.14465E-7 3.8224E-7 3.35059E-7 3.03411E-7 3.18102E-7 3.79533E-7 3.69214E-7 3.06848E-7 4.72561E-7 3.78117E-7 3.5248E-7 3.78329E-7 4.07077E-7 4.0618E-7 3.93172E-7 3.79163E-7 3.76607E-7 3.7644E-7 3.74253E-7 3.69504E-7 3.6339E-7 5.22893E-7 1.09538E-6 3.26569E-5 3.34475E-5 5.42382E-5 5.24797E-5 2.67494E-5 3.34778E-6 2.71344E-7 2.72593E-7 2.46465E-7 2.3249E-7 2.32799E-7 2.31123E-7 2.80422E-7 3.64838E-7 4.14906E-7 5.38919E-7 5.11718E-7 2.32685E-7 2.30166E-7 2.28139E-7 2.26701E-7 2.11871E-7 2.04496E-7 2.5701E-7 3.13402E-7 2.69826E-7 1.9825E-7 1.95878E-7 1.94828E-7 1.9426E-7 2.15361E-7 2.23661E-7 2.46969E-7 2.51537E-7 4.11836E-7 4.9552E-7 3.51559E-7 2.25855E-7 2.39272E-7 2.24729E-7 2.20989E-7 1.87372E-7 1.87302E-7 1.81424E-7 1.81293E-7 1.81898E-7 1.77274E-7 1.67748E-7 1.75735E-7 1.94153E-7 2.0465E-7 1.93894E-7 1.69892E-7 1.67278E-7 1.64065E-7 1.70269E-7 1.76912E-7 1.77123E-7 1.72587E-7 1.74424E-7 1.62991E-7 1.55901E-7 1.62762E-7 1.61239E-7 1.58259E-7 1.49632E-7 1.56892E-7 1.95414E-7 1.89828E-7 1.60852E-7 1.61091E-7 1.56083E-7 1.48126E-7 1.44936E-7 1.32589E-7 1.53595E-7 1.87523E-7 1.86397E-7 1.96841E-7 1.89871E-7 1.21143E-7 1.23153E-7 1.26284E-7 1.2273E-7 1.25619E-7 1.3109E-7 1.29412E-7 1.24434E-7 1.30977E-7 1.29743E-7 1.30275E-7 1.23064E-7 1.21727E-7 1.27584E-7 1.16489E-7 1.20125E-7 1.14489E-7 1.12738E-7 1.12061E-7 1.07855E-7 -9999 -9999 -9999 -9999 -9999 -9999 -9999 -9999 -9999 -9999 -9999 -9999 -9999 -9999 -9999 -9999 -9999 -9999 -9999 -9999 -9999 -9999 -9999 -9999 -9999 -9999 -9999 -9999 -9999 -9999 -9999 -9999 -9999 -9999 -9999 -9999 -9999 -9999 -9999 -9999 -9999 -9999 -9999 -9999 -9999 -9999 -9999 -9999 -9999 -9999 -9999 -9999 -9999 -9999 -9999 -9999 -9999 -9999 -9999 -9999 -9999 -9999 -9999 -9999 -9999 -9999 -9999 -9999 -9999 -9999 -9999 -9999 -9999 -9999 -9999 -9999 -9999 -9999 -9999 -9999 -9999 -9999 -9999 -9999 -9999 -9999 -9999 -9999 -9999 -9999 -9999 -9999 -9999 -9999 -9999 -9999 -9999 -9999 -9999 -9999 -9999 -9999 -9999 -9999 -9999 -9999 -9999 -9999 -9999 -9999 -9999 -9999 -9999 -9999 -9999 -9999 -9999 -9999 -9999 -9999 -9999 -9999 -9999 -9999 -9999 -9999 -9999 -9999 -9999 -9999 -9999 -9999 -9999 -9999 -9999 -9999 -9999 -9999 -9999 -9999 -9999 -9999 -9999 -9999 -9999 -9999 -9999 -9999 -9999 -9999 -9999 -9999 -9999 -9999 -9999 -9999 -9999 -9999 -9999 -9999 -9999 -9999 -9999 -9999 -9999 -9999 -9999 -9999 -9999 -9999 -9999 -9999 -9999 -9999 -9999 -9999 -9999 -9999 -9999 -9999 -9999 -9999 -9999 -9999 -9999 -9999 -9999 -9999 -9999 -9999 -9999 -9999 -9999 -9999 -9999 -9999 -9999 -9999 -9999 -9999 -9999 -9999 -9999 -9999 -9999 -9999 -9999 -9999 -9999 -9999 -9999 -9999 -9999 -9999 -9999 -9999 -9999 -9999 -9999 -9999 -9999 -9999 -9999 -9999 -9999 -9999 -9999 -9999 -9999 -9999 -9999 -9999 -9999 -9999 -9999 -9999 -9999 -9999 -9999 -9999 -9999 -9999 -9999 -9999 -9999 -9999 -9999 -9999 -9999 -9999 -9999 -9999 -9999 -9999 -9999 -9999 -9999 -9999 -9999 -9999 -9999 -9999 -9999 -9999 -9999 -9999 -9999 -9999 -9999 -9999 -9999 -9999 -9999 -9999 -9999 -9999 -9999 -9999 -9999 -9999 -9999 -9999 -9999 -9999 -9999 -9999 -9999 -9999 -9999 -9999 -9999 -9999 -9999 -9999 -9999 -9999 -9999 -9999 -9999 -9999 -9999 -9999 -9999 -9999 -9999 -9999 -9999 -9999 -9999 -9999 -9999 -9999 -9999 -9999 -9999 -9999 -9999 -9999 -9999 -9999 -9999 -9999 -9999 -9999 -9999 -9999 -9999 -9999 -9999 -9999 -9999 -9999 -9999 -9999 -9999 -9999 -9999 -9999 -9999 -9999 -9999 -9999 -9999 -9999 -9999 -9999 -9999 -9999 -9999 -9999 -9999 -9999 -9999 -9999 -9999 -9999 -9999 -9999 -9999 -9999 -9999 -9999 -9999 -9999 -9999 -9999 -9999 -9999 -9999 -9999 -9999 -9999 -9999 -9999 -9999 -9999 -9999 -9999 -9999 -9999 -9999 -9999 -9999 -9999 -9999 -9999 -9999 -9999 -9999 -9999 -9999 -9999 -9999 -9999 -9999 -9999 -9999 -9999 -9999 -9999 -9999 -9999 -9999 -9999 -9999 -9999 -9999 -9999 -9999 -9999 -9999 -9999 -9999 -9999 -9999 -9999 -9999 -9999 -9999 -9999 -9999 -9999 -9999 -9999 -9999 -9999 -9999 -9999 -9999 -9999 -9999 -9999 -9999 -9999 -9999 -9999 -9999 -9999 -9999 -9999 -9999 -9999 -9999 -9999 -9999 -9999 -9999 -9999 -9999 -9999 -9999 -9999 -9999 -9999 -9999 -9999 -9999 -9999 -9999 -9999 -9999 -9999 -9999 -9999 -9999 -9999 -9999 -9999 -9999 -9999 -9999 -9999 -9999 -9999 -9999 -9999 -9999 -9999 -9999 -9999 -9999 -9999 -9999 -9999 -9999 -9999 -9999 -9999 -9999 -9999 -9999 -9999 -9999 -9999 -9999 -9999 -9999 -9999 -9999 -9999 -9999 -9999 -9999 -9999 -9999 -9999 -9999 -9999 -9999 -9999 -9999 -9999 -9999 -9999 -9999 -9999 -9999 -9999 -9999 -9999 -9999 -9999 -9999 -9999 -9999 -9999 -9999 -9999 -9999 -9999 -9999 -9999 -9999 -9999 -9999 -9999 -9999 -9999 -9999 -9999 -9999 -9999 -9999 -9999 -9999 -9999 -9999 -9999 -9999 -9999 -9999 -9999 -9999 -9999 -9999 -9999 -9999 -9999 -9999 -9999 -9999 -9999 -9999 -9999 -9999 -9999 -9999 -9999 -9999 -9999 -9999 -9999 -9999 -9999 -9999 -9999 -9999 -9999 -9999 -9999 -9999 -9999 -9999 -9999 -9999 -9999 -9999 -9999 -9999 -9999 -9999 -9999 -9999 -9999 -9999 -9999 -9999 -9999 -9999 -9999 -9999 -9999 -9999 -9999 -9999 -9999 -9999 -9999 -9999 -9999 -9999 -9999 -9999 -9999 -9999 -9999 -9999 -9999 -9999 -9999 -9999 -9999 -9999 -9999 -9999 -9999 -9999 -9999 -9999 -9999 -9999 -9999 -9999 -9999 -9999 -9999 -9999 -9999 -9999 -9999 -9999 -9999 -9999 -9999 -9999 -9999 -9999 -9999 -9999 -9999 -9999 -9999 -9999 -9999 -9999 -9999 -9999 -9999 -9999 -9999 -9999 -9999 -9999 -9999 -9999 -9999 -9999 -9999 -9999 -9999 -9999 -9999 -9999 -9999 -9999 -9999 -9999 -9999 -9999 -9999 -9999 -9999 -9999 -9999 -9999 -9999 -9999 -9999 -9999 -9999 -9999 -9999 -9999 -9999 -9999 -9999 -9999 -9999 -9999 -9999 -9999 -9999 -9999 -9999 -9999 -9999 -9999 -9999 -9999 -9999 -9999 -9999 -9999 -9999 -9999 -9999 -9999 -9999 -9999 -9999 -9999 -9999 -9999 -9999 -9999 -9999 -9999 -9999 -9999 -9999 -9999 -9999 -9999 -9999 -9999 -9999 -9999 -9999 -9999 -9999 -9999 -9999 -9999 -9999 -9999 -9999 -9999 -9999 -9999 -9999 -9999 -9999 -9999 -9999 -9999 -9999 -9999 -9999 -9999 -9999 -9999 -9999 -9999 -9999 -9999 -9999 -9999 -9999 -9999 -9999 -9999 -9999 -9999 -9999 -9999 -9999 -9999 -9999 -9999
-9999 -9999 -9999 -9999 -9999 -9999 -9999 -9999 -9999 -9999 -9999 -9999 -9999 -9999 -9999 -9999 -9999 -9999 -9999 -9999 -9999 -9999 -9999 -9999 -9999 -9999 -9999 -9999 -9999 -9999 -9999 -9999 -9999 -9999 -9999 -9999 -9999 -9999 -9999 -9999 -9999 -9999 -9999 -9999 -9999 -9999 -9999 -9999 -9999 -9999 -9999 -9999 -9999 -9999 -9999 -9999 -9999 -9999 -9999 -9999 -9999 -9999 -9999 -9999 -9999 -9999 -9999 -9999 -9999 -9999 -9999 -9999 -9999 -9999 -9999 -9999 -9999 -9999 -9999 -9999 -9999 -9999 -9999 -9999 -9999 -9999 -9999 -9999 -9999 -9999 -9999 -9999 -9999 -9999 -9999 -9999 -9999 -9999 -9999 -9999 -9999 -9999 -9999 -9999 -9999 -9999 -9999 -9999 -9999 -9999 -9999 -9999 -9999 -9999 -9999 -9999 -9999 -9999 -9999 -9999 -9999 -9999 -9999 -9999 -9999 -9999 -9999 -9999 -9999 -9999 -9999 -9999 -9999 -9999 -9999 -9999 -9999 -9999 -9999 -9999 -9999 -9999 -9999 -9999 -9999 -9999 -9999 -9999 -9999 -9999 -9999 -9999 -9999 -9999 -9999 -9999 -9999 -9999 -9999 -9999 -9999 -9999 -9999 -9999 -9999 -9999 -9999 -9999 -9999 -9999 -9999 -9999 -9999 -9999 -9999 -9999 -9999 -9999 -9999 -9999 -9999 -9999 -9999 -9999 -9999 -9999 -9999 -9999 -9999 -9999 -9999 -9999 -9999 -9999 -9999 -9999 -9999 -9999 -9999 -9999 -9999 -9999 -9999 -9999 -9999 -9999 -9999 -9999 -9999 -9999 -9999 -9999 -9999 -9999 -9999 -9999 -9999 -9999 -9999 -9999 -9999 -9999 -9999 -9999 -9999 -9999 -9999 -9999 -9999 -9999 -9999 -9999 -9999 -9999 -9999 -9999 -9999 -9999 -9999 -9999 -9999 -9999 -9999 -9999 -9999 -9999 -9999 -9999 -9999 -9999 -9999 -9999 -9999 -9999 -9999 -9999 -9999 -9999 -9999 -9999 -9999 -9999 -9999 -9999 -9999 -9999 -9999 -9999 -9999 -9999 -9999 -9999 -9999 -9999 -9999 -9999 -9999 -9999 -9999 -9999 -9999 -9999 -9999 -9999 -9999 -9999 -9999 -9999 -9999 -9999 -9999 -9999 -9999 -9999 -9999 -9999 -9999 -9999 -9999 -9999 -9999 -9999 -9999 -9999 -9999 -9999 -9999 -9999 -9999 -9999 -9999 -9999 -9999 -9999 -9999 -9999 -9999 -9999 -9999 -9999 -9999 -9999 -9999 -9999 -9999 -9999 -9999 -9999 -9999 -9999 -9999 -9999 -9999 -9999 -9999 -9999 -9999 -9999 -9999 -9999 -9999 -9999 -9999 -9999 -9999 -9999 -9999 -9999 -9999 -9999 -9999 -9999 -9999 -9999 -9999 -9999 -9999 -9999 -9999 -9999 -9999 -9999 -9999 -9999 -9999 -9999 -9999 -9999 -9999 -9999 -9999 -9999 -9999 -9999 -9999 -9999 -9999 -9999 -9999 -9999 -9999 -9999 -9999 -9999 -9999 -9999 -9999 -9999 -9999 -9999 -9999 -9999 -9999 -9999 -9999 -9999 -9999 -9999 -9999 -9999 -9999 -9999 -9999 -9999 -9999 -9999 -9999 -9999 -9999 -9999 -9999 -9999 -9999 -9999 -9999 -9999 -9999 -9999 -9999 -9999 -9999 -9999 -9999 -9999 -9999 -9999 -9999 -9999 -9999 -9999 -9999 -9999 1.23181E-6 4.97301E-5 8.90182E-6 8.96503E-6 6.52811E-7 6.12527E-7 6.46307E-7 6.74346E-7 6.68312E-7 6.65441E-7 6.59526E-7 6.28127E-7 6.18069E-7 6.12282E-7 6.14563E-7 6.15938E-7 6.02423E-7 5.94355E-7 4.88505E-7 4.89659E-7 4.832E-7 4.78848E-7 4.84207E-7 4.98361E-7 5.03348E-7 5.21951E-7 5.40598E-7 5.50971E-7 5.54368E-7 5.05812E-7 4.61063E-7 4.57601E-7 4.30448E-7 4.20899E-7 4.23447E-7 4.36452E-7 4.26475E-7 4.22665E-7 4.18129E-7 4.17934E-7 4.22004E-7 4.2992E-7 4.04468E-7 3.98373E-7 3.8723E-7 3.79011E-7 3.7394E-7 3.66773E-7 3.65369E-7 3.60428E-7 3.59306E-7 3.68697E-7 3.81047E-7 3.79337E-7 3.67616E-7 3.5581E-7 3.6072E-7 3.51425E-7 3.48297E-7 3.45865E-7 3.26747E-7 3.14405E-7 3.19158E-7 3.13623E-7 3.10937E-7 3.18398E-7 3.02019E-7 2.98787E-7 3.02083E-7 3.10061E-7 3.11711E-7 3.06552E-7 1.32191E-6 1.29677E-6 1.29529E-6 1.20861E-6 1.26551E-6 1.22183E-6 1.19929E-6 1.19009E-6 1.13136E-6 1.15744E-6 1.10841E-6 1.11139E-6 1.07705E-6 1.06456E-6 1.0564E-6 1.06947E-6 1.07584E-6 1.0662E-6 1.05419E-6 9.93523E-7 9.82407E-7 9.66368E-7 9.76519E-7 1.00168E-6 1.02648E-6 1.01328E-6 9.81635E-7 9.70805E-7 9.89578E-7 9.84112E-7 9.65544E-7 9.60921E-7 9.50047E-7 9.23663E-7 9.09376E-7 8.92062E-7 8.94594E-7 9.13843E-7 8.9028E-7 9.02517E-7 9.45175E-7 1.31791E-6 1.38803E-6 1.41518E-6 1.37567E-6 1.15921E-6 8.97309E-7 8.88731E-7 8.80206E-7 8.53231E-7 7.55412E-7 7.65896E-7 7.69954E-7 7.53952E-7 7.36604E-7 7.33661E-7 7.58486E-7 7.6088E-7 7.50095E-7 7.30658E-7 7.34282E-7 7.35609E-7 7.50525E-7 8.144E-7 8.5038E-7 1.05969E-6 1.15154E-6 1.08385E-6 7.33007E-7 6.41037E-7 6.68152E-7 6.67058E-7 6.67236E-7 6.61163E-7 6.76025E-7 6.96527E-7 6.84447E-7 7.39742E-7 7.94982E-7 7.79327E-7 8.25101E-7 8.35987E-7 8.45998E-7 8.74203E-7 8.61326E-7 8.42192E-7 8.59693E-7 8.14324E-7 8.02226E-7 8.30795E-7 8.10003E-7 7.17006E-7 6.04778E-7 7.72169E-7 1.19135E-6 9.6967E-7 6.53869E-7 6.39392E-7 5.62241E-7 5.77745E-7 5.53396E-7 5.75087E-7 5.61595E-7 5.56842E-7 5.37271E-7 5.19127E-7 5.30276E-7 4.92734E-7 5.35354E-7 5.46291E-7 6.0306E-7 5.42092E-7 5.09225E-7 5.06875E-7 5.06875E-7 5.05815E-7 5.05233E-7 5.08162E-7 5.03016E-7 4.99641E-7 5.32738E-7 5.19478E-7 5.15457E-7 5.09708E-7 6.97264E-7 7.41755E-7 8.10287E-7 7.51287E-7 5.06593E-7 4.34058E-7 4.34058E-7 4.26206E-7 4.20184E-7 4.18857E-7 4.259E-7 4.20975E-7 4.21889E-7 4.19313E-7 4.27033E-7 1.25593E-6 1.67527E-6 8.61769E-7 4.01691E-7 3.9614E-7 3.93609E-7 3.92154E-7 3.87748E-7 3.83372E-7 3.81134E-7 3.64875E-7 3.62485E-7 3.73075E-7 3.69949E-7 3.44714E-7 3.63922E-7 3.42239E-7 3.24579E-7 3.47651E-7 3.4098E-7 3.39194E-7 3.40232E-7 3.49786E-7 3.60511E-7 3.98826E-7 3.48051E-7 9.29476E-7 4.92027E-7 3.23951E-7 3.28599E-7 3.14826E-7 3.19984E-7 3.1961E-7 3.1767E-7 3.19335E-7 3.10147E-7 3.0873E-7 2.9547E-7 2.93586E-7 2.92557E-7 2.93111E-7 2.83866E-7 3.02692E-7 3.31563E-7 3.89864E-7 3.94968E-7 3.92327E-7 3.77126E-7 3.73742E-7 3.66336E-7 3.32119E-7 3.07378E-7 3.04091E-7 4.37146E-7 4.99779E-7 2.70416E-6 3.17428E-5 4.26114E-5 7.34259E-6 4.12723E-7 3.3287E-7 3.37374E-7 2.45112E-7 2.32533E-7 2.33311E-7 2.33268E-7 2.61214E-7 3.3123E-7 3.55786E-7 3.28561E-7 3.2E-7 2.37898E-7 2.36806E-7 2.35154E-7 2.34074E-7 2.17185E-7 2.05883E-7 2.04936E-7 2.05846E-7 2.14745E-7 2.35693E-7 2.32414E-7 2.30523E-7 2.30806E-7 2.28446E-7 2.21416E-7 2.36883E-7 2.37159E-7 4.98034E-7 2.51521E-7 2.47263E-7 2.47758E-7 2.2411E-7 1.82202E-7 1.79394E-7 1.7479E-7 1.81613E-7 1.81257E-7 1.89301E-7 1.8556E-7 1.81871E-7 1.76376E-7 1.66238E-7 1.88501E-7 2.00818E-7 1.97746E-7 1.82356E-7 1.76915E-7 1.7563E-7 1.71421E-7 1.75823E-7 1.80944E-7 1.80086E-7 1.78411E-7 1.56863E-7 1.46449E-7 1.62877E-7 1.77987E-7 1.76894E-7 1.73581E-7 1.47933E-7 1.47249E-7 1.47951E-7 1.53955E-7 1.52492E-7 1.51075E-7 1.5265E-7 1.39243E-7 1.30895E-7 1.43444E-7 1.61734E-7 1.57862E-7 1.45107E-7 1.39628E-7 1.1974E-7 1.19935E-7 1.17624E-7 1.19704E-7 1.23766E-7 1.24951E-7 1.25681E-7 1.224E-7 1.2769E-7 1.27523E-7 1.26363E-7 1.21554E-7 1.19592E-7 1.17864E-7 1.16774E-7 1.25799E-7 1.2352E-7 1.19474E-7 1.16203E-7 1.18857E-7 -9999 -9999 -9999 -9999 -9999 -9999 -9999 -9999 -9999 -9999 -9999 -9999 -9999 -9999 -9999 -9999 -9999 -9999 -9999 -9999 -9999 -9999 -9999 -9999 -9999 -9999 -9999 -9999 -9999 -9999 -9999 -9999 -9999 -9999 -9999 -9999 -9999 -9999 -9999 -9999 -9999 -9999 -9999 -9999 -9999 -9999 -9999 -9999 -9999 -9999 -9999 -9999 -9999 -9999 -9999 -9999 -9999 -9999 -9999 -9999 -9999 -9999 -9999 -9999 -9999 -9999 -9999 -9999 -9999 -9999 -9999 -9999 -9999 -9999 -9999 -9999 -9999 -9999 -9999 -9999 -9999 -9999 -9999 -9999 -9999 -9999 -9999 -9999 -9999 -9999 -9999 -9999 -9999 -9999 -9999 -9999 -9999 -9999 -9999 -9999 -9999 -9999 -9999 -9999 -9999 -9999 -9999 -9999 -9999 -9999 -9999 -9999 -9999 -9999 -9999 -9999 -9999 -9999 -9999 -9999 -9999 -9999 -9999 -9999 -9999 -9999 -9999 -9999 -9999 -9999 -9999 -9999 -9999 -9999 -9999 -9999 -9999 -9999 -9999 -9999 -9999 -9999 -9999 -9999 -9999 -9999 -9999 -9999 -9999 -9999 -9999 -9999 -9999 -9999 -9999 -9999 -9999 -9999 -9999 -9999 -9999 -9999 -9999 -9999 -9999 -9999 -9999 -9999 -9999 -9999 -9999 -9999 -9999 -9999 -9999 -9999 -9999 -9999 -9999 -9999 -9999 -9999 -9999 -9999 -9999 -9999 -9999 -9999 -9999 -9999 -9999 -9999 -9999 -9999 -9999 -9999 -9999 -9999 -9999 -9999 -9999 -9999 -9999 -9999 -9999 -9999 -9999 -9999 -9999 -9999 -9999 -9999 -9999 -9999 -9999 -9999 -9999 -9999 -9999 -9999 -9999 -9999 -9999 -9999 -9999 -9999 -9999 -9999 -9999 -9999 -9999 -9999 -9999 -9999 -9999 -9999 -9999 -9999 -9999 -9999 -9999 -9999 -9999 -9999 -9999 -9999 -9999 -9999 -9999 -9999 -9999 -9999 -9999 -9999 -9999 -9999 -9999 -9999 -9999 -9999 -9999 -9999 -9999 -9999 -9999 -9999 -9999 -9999 -9999 -9999 -9999 -9999 -9999 -9999 -9999 -9999 -9999 -9999 -9999 -9999 -9999 -9999 -9999 -9999 -9999 -9999 -9999 -9999 -9999 -9999 -9999 -9999 -9999 -9999 -9999 -9999 -9999 -9999 -9999 -9999 -9999 -9999 -9999 -9999 -9999 -9999 -9999 -9999 -9999 -9999 -9999 -9999 -9999 -9999 -9999 -9999 -9999 -9999 -9999 -9999 -9999 -9999 -9999 -9999 -9999 -9999 -9999 -9999 -9999 -9999 -9999 -9999 -9999 -9999 -9999 -9999 -9999 -9999 -9999 -9999 -9999 -9999 -9999 -9999 -9999 -9999 -9999 -9999 -9999 -9999 -9999 -9999 -9999 -9999 -9999 -9999 -9999 -9999 -9999 -9999 -9999 -9999 -9999 -9999 -9999 -9999 -9999 -9999 -9999 -9999 -9999 -9999 -9999 -9999 -9999 -9999 -9999 -9999 -9999 -9999 -9999 -9999 -9999 -9999 -9999 -9999 -9999 -9999 -9999 -9999 -9999 -9999 -9999 -9999 -9999 -9999 -9999 -9999 -9999 -9999 -9999 -9999 -9999 -9999 -9999 -9999 -9999 -9999 -9999 -9999 -9999 -9999 -9999 -9999 -9999 -9999 -9999 -9999 -9999 -9999 -9999 -9999 -9999 -9999 -9999 -9999 -9999 -9999 -9999 -9999 -9999 -9999 -9999 -9999 -9999 -9999 -9999 -9999 -9999 -9999 -9999 -9999 -9999 -9999 -9999 -9999 -9999 -9999 -9999 -9999 -9999 -9999 -9999 -9999 -9999 -9999 -9999 -9999 -9999 -9999 -9999 -9999 -9999 -9999 -9999 -9999 -9999 -9999 -9999 -9999 -9999 -9999 -9999 -9999 -9999 -9999 -9999 -9999 -9999 -9999 -9999 -9999 -9999 -9999 -9999 -9999 -9999 -9999 -9999 -9999 -9999 -9999 -9999 -9999 -9999 -9999 -9999 -9999 -9999 -9999 -9999 -9999 -9999 -9999 -9999 -9999 -9999 -9999 -9999 -9999 -9999 -9999 -9999 -9999 -9999 -9999 -9999 -9999 -9999 -9999 -9999 -9999 -9999 -9999 -9999 -9999 -9999 -9999 -9999 -9999 -9999 -9999 -9999 -9999 -9999 -9999 -9999 -9999 -9999 -9999 -9999 -9999 -9999 -9999 -9999 -9999 -9999 -9999 -9999 -9999 -9999 -9999 -9999 -9999 -9999 -9999 -9999 -9999 -9999 -9999 -9999 -9999 -9999 -9999 -9999 -9999 -9999 -9999 -9999 -9999 -9999 -9999 -9999 -9999 -9999 -9999 -9999 -9999 -9999 -9999 -9999 -9999 -9999 -9999 -9999 -9999 -9999 -9999 -9999 -9999 -9999 -9999 -9999 -9999 -9999 -9999 -9999 -9999 -9999 -9999 -9999 -9999 -9999 -9999 -9999 -9999 -9999 -9999 -9999 -9999 -9999 -9999 -9999 -9999 -9999 -9999 -9999 -9999 -9999 -9999 -9999 -9999 -9999 -9999 -9999 -9999 -9999 -9999 -9999 -9999 -9999 -9999 -9999 -9999 -9999 -9999 -9999 -9999 -9999 -9999 -9999 -9999 -9999 -9999 -9999 -9999 -9999 -9999 -9999 -9999 -9999 -9999 -9999 -9999 -9999 -9999 -9999 -9999 -9999 -9999 -9999 -9999 -9999 -9999 -9999 -9999 -9999 -9999 -9999 -9999 -9999 -9999 -9999 -9999 -9999 -9999 -9999 -9999 -9999 -9999 -9999 -9999 -9999 -9999 -9999 -9999 -9999 -9999 -9999 -9999 -9999 -9999 -9999 -9999 -9999 -9999 -9999 -9999 -9999 -9999 -9999 -9999 -9999 -9999 -9999 -9999 -9999 -9999 -9999 -9999 -9999 -9999 -9999 -9999 -9999 -9999 -9999 -9999 -9999 -9999 -9999 -9999 -9999 -9999 -9999 -9999 -9999 -9999 -9999 -9999 -9999 -9999 -9999 -9999 -9999 -9999 -9999 -9999 -9999 -9999 -9999 -9999 -9999 -9999 -9999 -9999 -9999 -9999 -9999 -9999 -9999 -9999 -9999 -9999 -9999 -9999 -9999 -9999 -9999 -9999 -9999 -9999 -9999 -9999 -9999 -9999 -9999 -9999 -9999 -9999 -9999 -9999 -9999 -9999 -9999 -9999 -9999 -9999 -9999
-9999 -9999 -9999 -9999 -9999 -9999 -9999 -9999 -9999 -9999 -9999 -9999 -9999 -9999 -9999 -9999 -9999 -9999 -9999 -9999 -9999 -9999 -9999 -9999 -9999 -9999 -9999 -9999 -9999 -9999 -9999 -9999 -9999 -9999 -9999 -9999 -9999 -9999 -9999 -9999 -9999 -9999 -9999 -9999 -9999 -9999 -9999 -9999 -9999 -9999 -9999 -9999 -9999 -9999 -9999 -9999 -9999 -9999 -9999 -9999 -9999 -9999 -9999 -9999 -9999 -9999 -9999 -9999 -9999 -9999 -9999 -9999 -9999 -9999 -9999 -9999 -9999 -9999 -9999 -9999 -9999 -9999 -9999 -9999 -9999 -9999 -9999 -9999 -9999 -9999 -9999 -9999 -9999 -9999 -9999 -9999 -9999 -9999 -9999 -9999 -9999 -9999 -9999 -9999 -9999 -9999 -9999 -9999 -9999 -9999 -9999 -9999 -9999 -9999 -9999 -9999 -9999 -9999 -9999 -9999 -9999 -9999 -9999 -9999 -9999 -9999 -9999 -9999 -9999 -9999 -9999 -9999 -9999 -9999 -9999 -9999 -9999 -9999 -9999 -9999 -9999 -9999 -9999 -9999 -9999 -9999 -9999 -9999 -9999 -9999 -9999 -9999 -9999 -9999 -9999 -9999 -9999 -9999 -9999 -9999 -9999 -9999 -9999 -9999 -9999 -9999 -9999 -9999 -9999 -9999 -9999 -9999 -9999 -9999 -9999 -9999 -9999 -9999 -9999 -9999 -9999 -9999 -9999 -9999 -9999 -9999 -9999 -9999 -9999 -9999 -9999 -9999 -9999 -9999 -9999 -9999 -9999 -9999 -9999 -9999 -9999 -9999 -9999 -9999 -9999 -9999 -9999 -9999 -9999 -9999 -9999 -9999 -9999 -9999 -9999 -9999 -9999 -9999 -9999 -9999 -9999 -9999 -9999 -9999 -9999 -9999 -9999 -9999 -9999 -9999 -9999 -9999 -9999 -9999 -9999 -9999 -9999 -9999 -9999 -9999 -9999 -9999 -9999 -9999 -9999 -9999 -9999 -9999 -9999 -9999 -9999 -9999 -9999 -9999 -9999 -9999 -9999 -9999 -9999 -9999 -9999 -9999 -9999 -9999 -9999 -9999 -9999 -9999 -9999 -9999 -9999 -9999 -9999 -9999 -9999 -9999 -9999 -9999 -9999 -9999 -9999 -9999 -9999 -9999 -9999 -9999 -9999 -9999 -9999 -9999 -9999 -9999 -9999 -9999 -9999 -9999 -9999 -9999 -9999 -9999 -9999 -9999 -9999 -9999 -9999 -9999 -9999 -9999 -9999 -9999 -9999 -9999 -9999 -9999 -9999 -9999 -9999 -9999 -9999 -9999 -9999 -9999 -9999 -9999 -9999 -9999 -9999 -9999 -9999 -9999 -9999 -9999 -9999 -9999 -9999 -9999 -9999 -9999 -9999 -9999 -9999 -9999 -9999 -9999 -9999 -9999 -9999 -9999 -9999 -9999 -9999 -9999 -9999 -9999 -9999 -9999 -9999 -9999 -9999 -9999 -9999 -9999 -9999 -9999 -9999 -9999 -9999 -9999 -9999 -9999 -9999 -9999 -9999 -9999 -9999 -9999 -9999 -9999 -9999 -9999 -9999 -9999 -9999 -9999 -9999 -9999 -9999 -9999 -9999 -9999 -9999 -9999 -9999 -9999 -9999 -9999 -9999 -9999 -9999 -9999 -9999 -9999 -9999 -9999 -9999 -9999 -9999 -9999 -9999 -9999 -9999 -9999 -9999 -9999 -9999 -9999 -9999 -9999 -9999 -9999 -9999 -9999 -9999 -9999 -9999 -9999 -9999 -9999 -9999 -9999 -9999 -9999 1.27928E-6 1.02825E-6 6.78196E-7 6.91251E-7 7.18299E-7 6.98074E-7 7.16256E-7 7.07067E-7 6.73965E-7 6.48705E-7 6.53078E-7 6.49444E-7 6.48199E-7 6.05651E-7 6.0563E-7 6.10828E-7 6.07803E-7 5.805E-7 4.86798E-7 4.89659E-7 4.99031E-7 4.75402E-7 4.91098E-7 5.10234E-7 5.10338E-7 5.03455E-7 4.96398E-7 4.9064E-7 4.91556E-7 4.82654E-7 4.50718E-7 4.28071E-7 4.31051E-7 4.38703E-7 4.5261E-7 4.33655E-7 4.27658E-7 4.41906E-7 4.41749E-7 4.19907E-7 4.19001E-7 4.11543E-7 4.06283E-7 4.00417E-7 3.89883E-7 3.79011E-7 3.82303E-7 3.8086E-7 3.70708E-7 3.6974E-7 3.64103E-7 3.82381E-7 3.87427E-7 3.79315E-7 3.73175E-7 3.66101E-7 3.5949E-7 3.54591E-7 3.49014E-7 3.40795E-7 3.21442E-7 3.23818E-7 3.14048E-7 3.15342E-7 3.13787E-7 3.19837E-7 3.05943E-7 3.00132E-7 2.97956E-7 3.00626E-7 3.10716E-7 2.96321E-7 2.89679E-7 2.80208E-7 1.25364E-6 1.28812E-6 1.1996E-6 1.21268E-6 1.14791E-6 1.10325E-6 1.09543E-6 1.07924E-6 1.0744E-6 1.05898E-6 1.05422E-6 1.09341E-6 1.05093E-6 1.03153E-6 1.04708E-6 1.03783E-6 9.78891E-7 9.89879E-7 9.85331E-7 9.86297E-7 9.92161E-7 9.92037E-7 9.94332E-7 9.87226E-7 9.828E-7 9.49484E-7 9.33712E-7 9.42147E-7 9.61211E-7 9.62957E-7 9.55743E-7 9.29023E-7 9.13751E-7 8.96378E-7 8.87798E-7 8.40818E-7 8.59055E-7 8.68438E-7 8.30479E-7 1.451E-6 1.45125E-6 1.43399E-6 1.42038E-6 1.19261E-6 9.07136E-7 8.91086E-7 8.53681E-7 8.2244E-7 7.32227E-7 7.47235E-7 7.48659E-7 7.59548E-7 7.24214E-7 7.12168E-7 7.33661E-7 7.31322E-7 7.3023E-7 7.37315E-7 7.22179E-7 7.37829E-7 7.39534E-7 7.18364E-7 7.13614E-7 7.41631E-7 1.19501E-6 1.20816E-6 1.10519E-6 1.08225E-6 1.04892E-6 9.16438E-7 6.79486E-7 6.36715E-7 6.95682E-7 6.627E-7 7.10629E-7 6.98111E-7 7.18081E-7 7.32188E-7 8.18615E-7 9.02501E-7 8.53526E-7 8.72745E-7 8.72976E-7 8.59693E-7 8.59693E-7 7.75098E-7 7.82456E-7 8.1201E-7 8.03373E-7 7.1562E-7 5.90979E-7 6.31279E-7 7.68541E-7 6.43217E-7 6.46698E-7 6.34123E-7 5.72966E-7 5.43206E-7 5.50509E-7 5.37477E-7 5.45851E-7 5.40564E-7 5.29863E-7 5.02917E-7 4.9701E-7 5.51896E-7 5.61897E-7 5.81518E-7 5.99735E-7 5.40472E-7 5.1621E-7 5.11586E-7 5.14892E-7 5.13832E-7 5.13721E-7 5.03825E-7 4.9047E-7 4.98435E-7 4.86425E-7 4.75062E-7 4.73721E-7 4.62008E-7 7.72853E-7 7.7988E-7 9.00318E-7 9.99966E-7 7.57513E-7 4.38761E-7 4.32058E-7 4.29114E-7 4.23228E-7 4.19886E-7 4.17196E-7 4.27873E-7 4.23665E-7 4.32871E-7 4.35045E-7 7.78625E-7 4.27501E-7 4.55531E-7 4.36219E-7 4.5543E-7 4.16008E-7 3.90281E-7 3.87748E-7 3.87247E-7 3.85483E-7 3.81215E-7 3.84854E-7 3.64194E-7 6.89763E-7 5.88251E-7 8.34372E-7 6.32713E-7 3.52445E-7 3.36286E-7 3.42614E-7 3.39943E-7 3.38516E-7 3.38691E-7 3.5196E-7 3.6092E-7 3.51055E-7 3.48948E-7 3.34465E-7 3.419E-7 3.16028E-7 3.13163E-7 3.14855E-7 3.13424E-7 3.17205E-7 3.1071E-7 2.99937E-7 3.0892E-7 4.56883E-7 2.94922E-7 3.24326E-7 3.46236E-7 3.53336E-7 3.22826E-7 2.97489E-7 3.4353E-7 3.42985E-7 3.44767E-7 3.1977E-7 2.95857E-7 3.0684E-7 3.07551E-7 3.04209E-7 3.04802E-7 2.69752E-7 2.43066E-7 2.41353E-7 2.38696E-7 2.2307E-5 6.48051E-7 5.14707E-7 3.67266E-7 3.66753E-7 2.51708E-7 2.39808E-7 2.33611E-7 2.33311E-7 2.25027E-7 2.36026E-7 2.78989E-7 2.46975E-7 2.43098E-7 2.35719E-7 2.36762E-7 2.28732E-7 2.24187E-7 2.15923E-7 2.12078E-7 6.73188E-7 2.03997E-7 2.19548E-7 2.3918E-7 2.3179E-7 2.30724E-7 2.30724E-7 2.29525E-7 2.2779E-7 2.34928E-7 2.33636E-7 2.27774E-7 2.16127E-7 2.30146E-7 2.19994E-7 1.89704E-7 1.72134E-7 1.72051E-7 1.71551E-7 1.69144E-7 1.90748E-7 1.86911E-7 1.81315E-7 1.76378E-7 1.74575E-7 1.75369E-7 1.83837E-7 1.95586E-7 1.90719E-7 1.77888E-7 1.72993E-7 1.77577E-7 1.76517E-7 1.8072E-7 1.79893E-7 1.69588E-7 1.71707E-7 1.59068E-7 1.42273E-7 1.53362E-7 1.67954E-7 1.6543E-7 1.64614E-7 1.48428E-7 1.44858E-7 1.45423E-7 1.37566E-7 1.38247E-7 1.38666E-7 1.50637E-7 1.36335E-7 1.28258E-7 1.38178E-7 1.522E-7 1.44327E-7 1.24302E-7 1.19018E-7 1.28247E-7 1.2102E-7 1.19566E-7 1.83735E-7 1.20509E-7 1.24217E-7 1.2036E-7 1.19524E-7 1.26062E-7 1.26942E-7 1.20799E-7 1.32678E-7 1.30275E-7 1.20071E-7 1.19806E-7 1.35072E-7 1.26696E-7 1.29854E-7 1.28359E-7 1.30034E-7 -9999 -9999 -9999 -9999 -9999 -9999 -9999 -9999 -9999 -9999 -9999 -9999 -9999 -9999 -9999 -9999 -9999 -9999 -9999 -9999 -9999 -9999 -9999 -9999 -9999 -9999 -9999 -9999 -9999 -9999 -9999 -9999 -9999 -9999 -9999 -9999 -9999 -9999 -9999 -9999 -9999 -9999 -9999 -9999 -9999 -9999 -9999 -9999 -9999 -9999 -9999 -9999 -9999 -9999 -9999 -9999 -9999 -9999 -9999 -9999 -9999 -9999 -9999 -9999 -9999 -9999 -9999 -9999 -9999 -9999 -9999 -9999 -9999 -9999 -9999 -9999 -9999 -9999 -9999 -9999 -9999 -9999 -9999 -9999 -9999 -9999 -9999 -9999 -9999 -9999 -9999 -9999 -9999 -9999 -9999 -9999 -9999 -9999 -9999 -9999 -9999 -9999 -9999 -9999 -9999 -9999 -9999 -9999 -9999 -9999 -9999 -9999 -9999 -9999 -9999 -9999 -9999 -9999 -9999 -9999 -9999 -9999 -9999 -9999 -9999 -9999 -9999 -9999 -9999 -9999 -9999 -9999 -9999 -9999 -9999 -9999 -9999 -9999 -9999 -9999 -9999 -9999 -9999 -9999 -9999 -9999 -9999 -9999 -9999 -9999 -9999 -9999 -9999 -9999 -9999 -9999 -9999 -9999 -9999 -9999 -9999 -9999 -9999 -9999 -9999 -9999 -9999 -9999 -9999 -9999 -9999 -9999 -9999 -9999 -9999 -9999 -9999 -9999 -9999 -9999 -9999 -9999 -9999 -9999 -9999 -9999 -9999 -9999 -9999 -9999 -9999 -9999 -9999 -9999 -9999 -9999 -9999 -9999 -9999 -9999 -9999 -9999 -9999 -9999 -9999 -9999 -9999 -9999 -9999 -9999 -9999 -9999 -9999 -9999 -9999 -9999 -9999 -9999 -9999 -9999 -9999 -9999 -9999 -9999 -9999 -9999 -9999 -9999 -9999 -9999 -9999 -9999 -9999 -9999 -9999 -9999 -9999 -9999 -9999 -9999 -9999 -9999 -9999 -9999 -9999 -9999 -9999 -9999 -9999 -9999 -9999 -9999 -9999 -9999 -9999 -9999 -9999 -9999 -9999 -9999 -9999 -9999 -9999 -9999 -9999 -9999 -9999 -9999 -9999 -9999 -9999 -9999 -9999 -9999 -9999 -9999 -9999 -9999 -9999 -9999 -9999 -9999 -9999 -9999 -9999 -9999 -9999 -9999 -9999 -9999 -9999 -9999 -9999 -9999 -9999 -9999 -9999 -9999 -9999 -9999 -9999 -9999 -9999 -9999 -9999 -9999 -9999 -9999 -9999 -9999 -9999 -9999 -9999 -9999 -9999 -9999 -9999 -9999 -9999 -9999 -9999 -9999 -9999 -9999 -9999 -9999 -9999 -9999 -9999 -9999 -9999 -9999 -9999 -9999 -9999 -9999 -9999 -9999 -9999 -9999 -9999 -9999 -9999 -9999 -9999 -9999 -9999 -9999 -9999 -9999 -9999 -9999 -9999 -9999 -9999 -9999 -9999 -9999 -9999 -9999 -9999 -9999 -9999 -9999 -9999 -9999 -9999 -9999 -9999 -9999 -9999 -9999 -9999 -9999 -9999 -9999 -9999 -9999 -9999 -9999 -9999 -9999 -9999 -9999 -9999 -9999 -9999 -9999 -9999 -9999 -9999 -9999 -9999 -9999 -9999 -9999 -9999 -9999 -9999 -9999 -9999 -9999 -9999 -9999 -9999 -9999 -9999 -9999 -9999 -9999 -9999 -9999 -9999 -9999 -9999 -9999 -9999 -9999 -9999 -9999 -9999 -9999 -9999 -9999 -9999 -9999 -9999 -9999 -9999 -9999 -9999 -9999 -9999 -9999 -9999 -9999 -9999 -9999 -9999 -9999 -9999 -9999 -9999 -9999 -9999 -9999 -9999 -9999 -9999 -9999 -9999 -9999 -9999 -9999 -9999 -9999 -9999 -9999 -9999 -9999 -9999 -9999 -9999 -9999 -9999 -9999 -9999 -9999 -9999 -9999 -9999 -9999 -9999 -9999 -9999 -9999 -9999 -9999 -9999 -9999 -9999 -9999 -9999 -9999 -9999 -9999 -9999 -9999 -9999 -9999 -9999 -9999 -9999 -9999 -9999 -9999 -9999 -9999 -9999 -9999 -9999 -9999 -9999 -9999 -9999 -9999 -9999 -9999 -9999 -9999 -9999 -9999 -9999 -9999 -9999 -9999 -9999 -9999 -9999 -9999 -9999 -9999 -9999 -9999 -9999 -9999 -9999 -9999 -9999 -9999 -9999 -9999 -9999 -9999 -9999 -9999 -9999 -9999 -9999 -9999 -9999 -9999 -9999 -9999 -9999 -9999 -9999 -9999 -9999 -9999 -9999 -9999 -9999 -9999 -9999 -9999 -9999 -9999 -9999 -9999 -9999 -9999 -9999 -9999 -9999 -9999 -9999 -9999 -9999 -9999 -9999 -9999 -9999 -9999 -9999 -9999 -9999 -9999 -9999 -9999 -9999 -9999 -9999 -9999 -9999 -9999 -9999 -9999 -9999 -9999 -9999 -9999 -9999 -9999 -9999 -9999 -9999 -9999 -9999 -9999 -9999 -9999 -9999 -9999 -9999 -9999 -9999 -9999 -9999 -9999 -9999 -9999 -9999 -9999 -9999 -9999 -9999 -9999 -9999 -9999 -9999 -9999 -9999 -9999 -9999 -9999 -9999 -9999 -9999 -9999 -9999 -9999 -9999 -9999 -9999 -9999 -9999 -9999 -9999 -9999 -9999 -9999 -9999 -9999 -9999 -9999 -9999 -9999 -9999 -9999 -9999 -9999 -9999 -9999 -9999 -9999 -9999 -9999 -9999 -9999 -9999 -9999 -9999 -9999 -9999 -9999 -9999 -9999 -9999 -9999 -9999 -9999 -9999 -9999 -9999 -9999 -9999 -9999 -9999 -9999 -9999 -9999 -9999 -9999 -9999 -9999 -9999 -9999 -9999 -9999 -9999 -9999 -9999 -9999 -9999 -9999 -9999 -9999 -9999 -9999 -9999 -9999 -9999 -9999 -9999 -9999 -9999 -9999 -9999 -9999 -9999 -9999 -9999 -9999 -9999 -9999 -9999 -9999 -9999 -9999 -9999 -9999 -9999 -9999 -9999 -9999 -9999 -9999 -9999 -9999 -9999 -9999 -9999 -9999 -9999 -9999 -9999 -9999 -9999 -9999 -9999 -9999 -9999 -9999 -9999 -9999 -9999 -9999 -9999 -9999 -9999 -9999 -9999 -9999 -9999 -9999 -9999 -9999 -9999 -9999 -9999 -9999 -9999 -9999 -9999 -9999 -9999 -9999 -9999 -9999 -9999 -9999 -9999 -9999 -9999 -9999 -9999 -9999 -9999
-9999 -9999 -9999 -9999 -9999 -9999 -9999 -9999 -9999 -9999 -9999 -9999 -9999 -9999 -9999 -9999 -9999 -9999 -9999 -9999 -9999 -9999 -9999 -9999 -9999 -9999 -9999 -9999 -9999 -9999 -9999 -9999 -9999 -9999 -9999 -9999 -9999 -9999 -9999 -9999 -9999 -9999 -9999 -9999 -9999 -9999 -9999 -9999 -9999 -9999 -9999 -9999 -9999 -9999 -9999 -9999 -9999 -9999 -9999 -9999 -9999 -9999 -9999 -9999 -9999 -9999 -9999 -9999 -9999 -9999 -9999 -9999 -9999 -9999 -9999 -9999 -9999 -9999 -9999 -9999 -9999 -9999 -9999 -9999 -9999 -9999 -9999 -9999 -9999 -9999 -9999 -9999 -9999 -9999 -9999 -9999 -9999 -9999 -9999 -9999 -9999 -9999 -9999 -9999 -9999 -9999 -9999 -9999 -9999 -9999 -9999 -9999 -9999 -9999 -9999 -9999 -9999 -9999 -9999 -9999 -9999 -9999 -9999 -9999 -9999 -9999 -9999 -9999 -9999 -9999 -9999 -9999 -9999 -9999 -9999 -9999 -9999 -9999 -9999 -9999 -9999 -9999 -9999 -9999 -9999 -9999 -9999 -9999 -9999 -9999 -9999 -9999 -9999 -9999 -9999 -9999 -9999 -9999 -9999 -9999 -9999 -9999 -9999 -9999 -9999 -9999 -9999 -9999 -9999 -9999 -9999 -9999 -9999 -9999 -9999 -9999 -9999 -9999 -9999 -9999 -9999 -9999 -9999 -9999 -9999 -9999 -9999 -9999 -9999 -9999 -9999 -9999 -9999 -9999 -9999 -9999 -9999 -9999 -9999 -9999 -9999 -9999 -9999 -9999 -9999 -9999 -9999 -9999 -9999 -9999 -9999 -9999 -9999 -9999 -9999 -9999 -9999 -9999 -9999 -9999 -9999 -9999 -9999 -9999 -9999 -9999 -9999 -9999 -9999 -9999 -9999 -9999 -9999 -9999 -9999 -9999 -9999 -9999 -9999 -9999 -9999 -9999 -9999 -9999 -9999 -9999 -9999 -9999 -9999 -9999 -9999 -9999 -9999 -9999 -9999 -9999 -9999 -9999 -9999 -9999 -9999 -9999 -9999 -9999 -9999 -9999 -9999 -9999 -9999 -9999 -9999 -9999 -9999 -9999 -9999 -9999 -9999 -9999 -9999 -9999 -9999 -9999 -9999 -9999 -9999 -9999 -9999 -9999 -9999 -9999 -9999 -9999 -9999 -9999 -9999 -9999 -9999 -9999 -9999 -9999 -9999 -9999 -9999 -9999 -9999 -9999 -9999 -9999 -9999 -9999 -9999 -9999 -9999 -9999 -9999 -9999 -9999 -9999 -9999 -9999 -9999 -9999 -9999 -9999 -9999 -9999 -9999 -9999 -9999 -9999 -9999 -9999 -9999 -9999 -9999 -9999 -9999 -9999 -9999 -9999 -9999 -9999 -9999 -9999 -9999 -9999 -9999 -9999 -9999 -9999 -9999 -9999 -9999 -9999 -9999 -9999 -9999 -9999 -9999 -9999 -9999 -9999 -9999 -9999 -9999 -9999 -9999 -9999 -9999 -9999 -9999 -9999 -9999 -9999 -9999 -9999 -9999 -9999 -9999 -9999 -9999 -9999 -9999 -9999 -9999 -9999 -9999 -9999 -9999 -9999 -9999 -9999 -9999 -9999 -9999 -9999 -9999 -9999 -9999 -9999 -9999 -9999 -9999 -9999 -9999 -9999 -9999 -9999 -9999 -9999 -9999 -9999 -9999 -9999 -9999 -9999 -9999 -9999 -9999 -9999 -9999 -9999 -9999 -9999 -9999 -9999 -9999 -9999 -9999 -9999 -9999 -9999 1.17451E-6 1.07557E-6 6.61427E-7 6.58201E-7 6.49885E-7 6.60077E-7 6.91666E-7 6.66767E-7 6.58728E-7 6.70941E-7 6.55763E-7 6.30375E-7 6.02507E-7 5.269E-7 5.24101E-7 5.203E-7 4.98149E-7 5.10278E-7 4.88765E-7 4.81725E-7 4.91946E-7 4.83301E-7 4.85492E-7 4.93572E-7 5.02183E-7 4.93632E-7 4.91406E-7 4.84021E-7 4.55419E-7 4.51072E-7 4.34682E-7 4.33726E-7 4.39302E-7 4.44899E-7 4.44279E-7 4.27929E-7 4.24255E-7 4.23381E-7 4.39485E-7 4.37655E-7 4.14346E-7 4.11227E-7 4.05009E-7 3.95887E-7 3.88432E-7 3.95379E-7 3.90355E-7 3.81995E-7 3.79576E-7 3.7353E-7 3.75821E-7 3.74337E-7 3.81351E-7 3.77754E-7 3.59858E-7 3.5821E-7 3.47186E-7 3.47069E-7 3.46041E-7 3.41058E-7 3.19972E-7 3.1847E-7 3.21024E-7 3.17679E-7 3.2145E-7 3.07545E-7 3.01412E-7 2.95459E-7 2.9587E-7 2.94901E-7 2.9472E-7 2.93954E-7 2.8945E-7 2.75476E-7 1.25889E-6 1.23245E-6 1.20661E-6 1.1592E-6 1.14911E-6 1.11529E-6 1.12481E-6 1.14936E-6 1.12711E-6 1.15261E-6 1.08541E-6 1.11116E-6 1.10121E-6 1.06904E-6 1.04644E-6 1.00821E-6 1.02104E-6 9.86984E-7 9.94401E-7 9.93542E-7 9.75168E-7 9.34822E-7 9.61255E-7 9.66733E-7 9.30278E-7 9.51464E-7 9.3958E-7 9.20456E-7 9.19816E-7 9.61819E-7 9.40126E-7 9.33303E-7 9.05287E-7 8.97184E-7 8.72638E-7 8.94149E-7 8.54112E-7 8.71535E-7 8.65732E-7 8.90362E-7 9.02724E-7 1.51758E-6 1.73354E-6 1.40475E-6 9.1126E-7 9.04776E-7 1.02412E-6 1.09159E-6 7.35542E-7 7.42885E-7 7.37007E-7 7.47381E-7 7.22723E-7 7.22513E-7 7.07761E-7 7.17225E-7 7.17717E-7 7.45279E-7 7.37352E-7 7.34166E-7 7.21333E-7 7.21847E-7 7.18266E-7 7.45101E-7 1.21804E-6 1.21804E-6 1.2162E-6 1.19812E-6 1.1876E-6 1.04979E-6 6.69501E-7 6.78691E-7 7.18109E-7 7.25782E-7 7.2447E-7 7.08987E-7 6.61792E-7 7.07103E-7 7.38619E-7 7.46583E-7 7.30904E-7 8.8483E-7 8.80783E-7 8.76449E-7 8.65694E-7 6.73142E-7 7.23978E-7 9.99901E-7 8.70058E-7 6.20611E-7 6.04103E-7 6.34708E-7 6.47026E-7 6.19503E-7 6.68182E-7 6.59626E-7 5.6542E-7 5.50458E-7 5.28743E-7 5.13182E-7 5.12166E-7 5.05424E-7 5.03549E-7 4.87056E-7 5.05773E-7 4.99755E-7 5.03026E-7 5.26694E-7 5.17453E-7 5.3628E-7 5.68527E-7 5.53953E-7 5.49691E-7 8.55854E-7 5.31539E-7 5.16028E-7 4.89251E-7 4.89228E-7 4.7123E-7 4.62196E-7 7.89197E-7 7.84838E-7 5.2887E-7 4.62912E-7 4.81643E-7 4.99149E-7 4.76451E-7 4.34058E-7 4.32058E-7 4.25742E-7 4.17952E-7 4.18279E-7 4.18042E-7 4.42569E-7 6.23355E-7 6.12098E-7 4.1979E-7 4.1979E-7 4.56458E-7 4.63506E-7 4.41679E-7 4.59716E-7 4.16182E-7 3.89356E-7 3.91138E-7 3.85815E-7 3.96665E-7 3.88134E-7 3.59304E-7 3.43393E-7 3.53988E-7 4.98256E-7 6.28882E-7 5.11919E-7 3.9835E-7 3.64658E-7 3.46445E-7 3.41101E-7 3.41754E-7 3.4098E-7 3.81332E-7 5.38489E-7 4.53063E-7 3.34465E-7 3.35181E-7 3.29279E-7 3.27784E-7 3.16028E-7 3.16358E-7 3.1362E-7 3.10324E-7 3.09746E-7 3.06935E-7 3.42737E-7 5.93095E-7 5.9694E-7 4.41759E-7 4.29301E-7 5.23112E-7 6.13969E-7 3.21131E-7 3.17907E-7 2.99333E-7 2.8309E-7 2.68954E-7 2.66723E-7 3.06008E-7 3.06291E-7 3.04951E-7 3.05011E-7 2.70033E-7 2.51113E-7 2.49354E-7 2.31382E-7 2.82729E-7 4.0273E-7 3.95486E-7 2.39877E-7 2.38081E-7 2.39319E-7 2.38218E-7 2.40918E-7 2.41187E-7 2.24316E-7 2.13272E-7 2.21033E-7 2.46975E-7 2.42682E-7 2.26599E-7 2.26353E-7 2.08717E-7 2.12979E-7 2.12901E-7 2.14509E-7 2.11105E-7 2.0789E-7 2.16391E-7 2.26073E-7 2.23391E-7 2.31169E-7 2.30588E-7 2.29663E-7 2.31088E-7 2.32829E-7 2.34147E-7 2.09015E-7 1.84162E-7 1.84378E-7 1.85095E-7 1.79692E-7 1.80062E-7 1.7532E-7 1.73351E-7 1.60947E-7 1.83374E-7 1.72045E-7 1.77818E-7 1.77359E-7 1.7344E-7 1.55311E-7 1.65163E-7 1.73271E-7 1.80696E-7 1.79863E-7 1.74235E-7 1.79514E-7 1.7869E-7 1.75866E-7 1.67936E-7 1.63907E-7 1.56423E-7 1.50648E-7 1.43935E-7 1.43732E-7 1.48753E-7 1.48372E-7 1.46066E-7 1.47438E-7 1.45524E-7 1.46971E-7 1.41813E-7 1.36663E-7 1.34552E-7 1.44409E-7 1.3678E-7 1.27892E-7 1.24835E-7 1.25881E-7 1.26567E-7 1.23907E-7 1.20687E-7 1.24085E-7 1.22966E-7 1.60488E-7 2.17908E-7 1.59688E-7 1.17827E-7 1.14282E-7 1.224E-7 1.26712E-7 1.20799E-7 1.18754E-7 1.21744E-7 1.24281E-7 1.18741E-7 1.17385E-7 1.38264E-7 1.40484E-7 1.38592E-7 1.34864E-7 1.31619E-7 -9999 -9999 -9999 -9999 -9999 -9999 -9999 -9999 -9999 -9999 -9999 -9999 -9999 -9999 -9999 -9999 -9999 -9999 -9999 -9999 -9999 -9999 -9999 -9999 -9999 -9999 -9999 -9999 -9999 -9999 -9999 -9999 -9999 -9999 -9999 -9999 -9999 -9999 -9999 -9999 -9999 -9999 -9999 -9999 -9999 -9999 -9999 -9999 -9999 -9999 -9999 -9999 -9999 -9999 -9999 -9999 -9999 -9999 -9999 -9999 -9999 -9999 -9999 -9999 -9999 -9999 -9999 -9999 -9999 -9999 -9999 -9999 -9999 -9999 -9999 -9999 -9999 -9999 -9999 -9999 -9999 -9999 -9999 -9999 -9999 -9999 -9999 -9999 -9999 -9999 -9999 -9999 -9999 -9999 -9999 -9999 -9999 -9999 -9999 -9999 -9999 -9999 -9999 -9999 -9999 -9999 -9999 -9999 -9999 -9999 -9999 -9999 -9999 -9999 -9999 -9999 -9999 -9999 -9999 -9999 -9999 -9999 -9999 -9999 -9999 -9999 -9999 -9999 -9999 -9999 -9999 -9999 -9999 -9999 -9999 -9999 -9999 -9999 -9999 -9999 -9999 -9999 -9999 -9999 -9999 -9999 -9999 -9999 -9999 -9999 -9999 -9999 -9999 -9999 -9999 -9999 -9999 -9999 -9999 -9999 -9999 -9999 -9999 -9999 -9999 -9999 -9999 -9999 -9999 -9999 -9999 -9999 -9999 -9999 -9999 -9999 -9999 -9999 -9999 -9999 -9999 -9999 -9999 -9999 -9999 -9999 -9999 -9999 -9999 -9999 -9999 -9999 -9999 -9999 -9999 -9999 -9999 -9999 -9999 -9999 -9999 -9999 -9999 -9999 -9999 -9999 -9999 -9999 -9999 -9999 -9999 -9999 -9999 -9999 -9999 -9999 -9999 -9999 -9999 -9999 -9999 -9999 -9999 -9999 -9999 -9999 -9999 -9999 -9999 -9999 -9999 -9999 -9999 -9999 -9999 -9999 -9999 -9999 -9999 -9999 -9999 -9999 -9999 -9999 -9999 -9999 -9999 -9999 -9999 -9999 -9999 -9999 -9999 -9999 -9999 -9999 -9999 -9999 -9999 -9999 -9999 -9999 -9999 -9999 -9999 -9999 -9999 -9999 -9999 -9999 -9999 -9999 -9999 -9999 -9999 -9999 -9999 -9999 -9999 -9999 -9999 -9999 -9999 -9999 -9999 -9999 -9999 -9999 -9999 -9999 -9999 -9999 -9999 -9999 -9999 -9999 -9999 -9999 -9999 -9999 -9999 -9999 -9999 -9999 -9999 -9999 -9999 -9999 -9999 -9999 -9999 -9999 -9999 -9999 -9999 -9999 -9999 -9999 -9999 -9999 -9999 -9999 -9999 -9999 -9999 -9999 -9999 -9999 -9999 -9999 -9999 -9999 -9999 -9999 -9999 -9999 -9999 -9999 -9999 -9999 -9999 -9999 -9999 -9999 -9999 -9999 -9999 -9999 -9999 -9999 -9999 -9999 -9999 -9999 -9999 -9999 -9999 -9999 -9999 -9999 -9999 -9999 -9999 -9999 -9999 -9999 -9999 -9999 -9999 -9999 -9999 -9999 -9999 -9999 -9999 -9999 -9999 -9999 -9999 -9999 -9999 -9999 -9999 -9999 -9999 -9999 -9999 -9999 -9999 -9999 -9999 -9999 -9999 -9999 -9999 -9999 -9999 -9999 -9999 -9999 -9999 -9999 -9999 -9999 -9999 -9999 -9999 -9999 -9999 -9999 -9999 -9999 -9999 -9999 -9999 -9999 -9999 -9999 -9999 -9999 -9999 -9999 -9999 -9999 -9999 -9999 -9999 -9999 -9999 -9999 -9999 -9999 -9999 -9999 -9999 -9999 -9999 -9999 -9999 -9999 -9999 -9999 -9999 -9999 -9999 -9999 -9999 -9999 -9999 -9999 -9999 -9999 -9999 -9999 -9999 -9999 -9999 -9999 -9999 -9999 -9999 -9999 -9999 -9999 -9999 -9999 -9999 -9999 -9999 -9999 -9999 -9999 -9999 -9999 -9999 -9999 -9999 -9999 -9999 -9999 -9999 -9999 -9999 -9999 -9999 -9999 -9999 -9999 -9999 -9999 -9999 -9999 -9999 -9999 -9999 -9999 -9999 -9999 -9999 -9999 -9999 -9999 -9999 -9999 -9999 -9999 -9999 -9999 -9999 -9999 -9999 -9999 -9999 -9999 -9999 -9999 -9999 -9999 -9999 -9999 -9999 -9999 -9999 -9999 -9999 -9999 -9999 -9999 -9999 -9999 -9999 -9999 -9999 -9999 -9999 -9999 -9999 -9999 -9999 -9999 -9999 -9999 -9999 -9999 -9999 -9999 -9999 -9999 -9999 -9999 -9999 -9999 -9999 -9999 -9999 -9999 -9999 -9999 -9999 -9999 -9999 -9999 -9999 -9999 -9999 -9999 -9999 -9999 -9999 -9999 -9999 -9999 -9999 -9999 -9999 -9999 -9999 -9999 -9999 -9999 -9999 -9999 -9999 -9999 -9999 -9999 -9999 -9999 -9999 -9999 -9999 -9999 -9999 -9999 -9999 -9999 -9999 -9999 -9999 -9999 -9999 -9999 -9999 -9999 -9999 -9999 -9999 -9999 -9999 -9999 -9999 -9999 -9999 -9999 -9999 -9999 -9999 -9999 -9999 -9999 -9999 -9999 -9999 -9999 -9999 -9999 -9999 -9999 -9999 -9999 -9999 -9999 -9999 -9999 -9999 -9999 -9999 -9999 -9999 -9999 -9999 -9999 -9999 -9999 -9999 -9999 -9999 -9999 -9999 -9999 -9999 -9999 -9999 -9999 -9999 -9999 -9999 -9999 -9999 -9999 -9999 -9999 -9999 -9999 -9999 -9999 -9999 -9999 -9999 -9999 -9999 -9999 -9999 -9999 -9999 -9999 -9999 -9999 -9999 -9999 -9999 -9999 -9999 -9999 -9999 -9999 -9999 -9999 -9999 -9999 -9999 -9999 -9999 -9999 -9999 -9999 -9999 -9999 -9999 -9999 -9999 -9999 -9999 -9999 -9999 -9999 -9999 -9999 -9999 -9999 -9999 -9999 -9999 -9999 -9999 -9999 -9999 -9999 -9999 -9999 -9999 -9999 -9999 -9999 -9999 -9999 -9999 -9999 -9999 -9999 -9999 -9999 -9999 -9999 -9999 -9999 -9999 -9999 -9999 -9999 -9999 -9999 -9999 -9999 -9999 -9999 -9999 -9999 -9999 -9999 -9999 -9999 -9999 -9999 -9999 -9999 -9999 -9999 -9999 -9999 -9999 -9999 -9999 -9999 -9999 -9999 -9999 -9999 -9999 -9999 -9999 -9999 -9999 -9999 -9999 -9999 -9999 -9999 -9999
-9999 -9999 -9999 -9999 -9999 -9999 -9999 -9999 -9999 -9999 -9999 -9999 -9999 -9999 -9999 -9999 -9999 -9999 -9999 -9999 -9999 -9999 -9999 -9999 -9999 -9999 -9999 -9999 -9999 -9999 -9999 -9999 -9999 -9999 -9999 -9999 -9999 -9999 -9999 -9999 -9999 -9999 -9999 -9999 -9999 -9999 -9999 -9999 -9999 -9999 -9999 -9999 -9999 -9999 -9999 -9999 -9999 -9999 -9999 -9999 -9999 -9999 -9999 -9999 -9999 -9999 -9999 -9999 -9999 -9999 -9999 -9999 -9999 -9999 -9999 -9999 -9999 -9999 -9999 -9999 -9999 -9999 -9999 -9999 -9999 -9999 -9999 -9999 -9999 -9999 -9999 -9999 -9999 -9999 -9999 -9999 -9999 -9999 -9999 -9999 -9999 -9999 -9999 -9999 -9999 -9999 -9999 -9999 -9999 -9999 -9999 -9999 -9999 -9999 -9999 -9999 -9999 -9999 -9999 -9999 -9999 -9999 -9999 -9999 -9999 -9999 -9999 -9999 -9999 -9999 -9999 -9999 -9999 -9999 -9999 -9999 -9999 -9999 -9999 -9999 -9999 -9999 -9999 -9999 -9999 -9999 -9999 -9999 -9999 -9999 -9999 -9999 -9999 -9999 -9999 -9999 -9999 -9999 -9999 -9999 -9999 -9999 -9999 -9999 -9999 -9999 -9999 -9999 -9999 -9999 -9999 -9999 -9999 -9999 -9999 -9999 -9999 -9999 -9999 -9999 -9999 -9999 -9999 -9999 -9999 -9999 -9999 -9999 -9999 -9999 -9999 -9999 -9999 -9999 -9999 -9999 -9999 -9999 -9999 -9999 -9999 -9999 -9999 -9999 -9999 -9999 -9999 -9999 -9999 -9999 -9999 -9999 -9999 -9999 -9999 -9999 -9999 -9999 -9999 -9999 -9999 -9999 -9999 -9999 -9999 -9999 -9999 -9999 -9999 -9999 -9999 -9999 -9999 -9999 -9999 -9999 -9999 -9999 -9999 -9999 -9999 -9999 -9999 -9999 -9999 -9999 -9999 -9999 -9999 -9999 -9999 -9999 -9999 -9999 -9999 -9999 -9999 -9999 -9999 -9999 -9999 -9999 -9999 -9999 -9999 -9999 -9999 -9999 -9999 -9999 -9999 -9999 -9999 -9999 -9999 -9999 -9999 -9999 -9999 -9999 -9999 -9999 -9999 -9999 -9999 -9999 -9999 -9999 -9999 -9999 -9999 -9999 -9999 -9999 -9999 -9999 -9999 -9999 -9999 -9999 -9999 -9999 -9999 -9999 -9999 -9999 -9999 -9999 -9999 -9999 -9999 -9999 -9999 -9999 -9999 -9999 -9999 -9999 -9999 -9999 -9999 -9999 -9999 -9999 -9999 -9999 -9999 -9999 -9999 -9999 -9999 -9999 -9999 -9999 -9999 -9999 -9999 -9999 -9999 -9999 -9999 -9999 -9999 -9999 -9999 -9999 -9999 -9999 -9999 -9999 -9999 -9999 -9999 -9999 -9999 -9999 -9999 -9999 -9999 -9999 -9999 -9999 -9999 -9999 -9999 -9999 -9999 -9999 -9999 -9999 -9999 -9999 -9999 -9999 -9999 -9999 -9999 -9999 -9999 -9999 -9999 -9999 -9999 -9999 -9999 -9999 -9999 -9999 -9999 -9999 -9999 -9999 -9999 -9999 -9999 -9999 -9999 -9999 -9999 -9999 -9999 -9999 -9999 -9999 -9999 -9999 -9999 -9999 -9999 -9999 -9999 -9999 -9999 -9999 -9999 -9999 -9999 -9999 -9999 -9999 -9999 -9999 -9999 -9999 -9999 -9999 -9999 -9999 -9999 -9999 -9999 -9999 9.77161E-7 2.9192E-6 8.47827E-7 6.34909E-7 6.37134E-7 6.35544E-7 6.35758E-7 6.56332E-7 5.91321E-7 5.81831E-7 5.28356E-7 5.26205E-7 5.50869E-7 5.30771E-7 5.1972E-7 5.17957E-7 7.9824E-7 7.5238E-7 5.16608E-7 4.96779E-7 4.96343E-7 4.80946E-7 4.74464E-7 4.78986E-7 4.80628E-7 4.85484E-7 4.88972E-7 4.8194E-7 4.58647E-7 4.34415E-7 4.55021E-7 4.33726E-7 4.34279E-7 4.30699E-7 4.25383E-7 4.31879E-7 4.22752E-7 4.26469E-7 4.22632E-7 4.11746E-7 4.27253E-7 4.15699E-7 4.16243E-7 4.11873E-7 4.01877E-7 4.05245E-7 3.97731E-7 3.9425E-7 3.85423E-7 3.78607E-7 3.83133E-7 3.78754E-7 3.6962E-7 3.66406E-7 3.55321E-7 3.50308E-7 3.48769E-7 3.43165E-7 3.44122E-7 3.42587E-7 3.27075E-7 3.24327E-7 3.13996E-7 3.12584E-7 3.11544E-7 3.09617E-7 3.0514E-7 3.00205E-7 3.03192E-7 3.07587E-7 2.91709E-7 2.88998E-7 1.31902E-6 1.25516E-6 1.26604E-6 1.24784E-6 1.20682E-6 1.18631E-6 1.15047E-6 1.14911E-6 1.14156E-6 1.17763E-6 1.16151E-6 1.13449E-6 1.13088E-6 1.11727E-6 1.07085E-6 1.05718E-6 1.02364E-6 1.00256E-6 1.01109E-6 1.01189E-6 1.00453E-6 9.98852E-7 9.86713E-7 9.682E-7 9.76189E-7 9.57256E-7 9.43364E-7 9.33404E-7 9.53019E-7 9.05335E-7 1.06541E-6 1.03856E-6 9.77793E-7 9.21783E-7 9.0231E-7 8.93156E-7 8.68373E-7 8.72181E-7 8.80765E-7 8.82904E-7 8.5907E-7 8.43896E-7 2.55498E-5 1.16766E-4 1.03164E-4 5.77574E-5 1.00742E-6 9.37154E-7 1.22055E-6 1.10915E-6 7.7812E-7 7.78662E-7 8.04616E-7 8.13711E-7 7.71088E-7 7.59522E-7 7.51496E-7 7.50163E-7 7.57091E-7 7.58563E-7 7.76095E-7 8.34401E-7 7.94776E-7 7.25301E-7 7.35907E-7 7.98988E-7 1.14782E-6 1.21713E-6 1.21804E-6 1.21485E-6 1.20531E-6 1.06008E-6 6.84636E-7 6.95433E-7 7.28541E-7 7.34427E-7 7.29089E-7 7.18887E-7 7.12566E-7 7.03242E-7 7.2217E-7 7.15263E-7 7.02916E-7 8.81175E-7 8.75022E-7 8.73145E-7 8.60693E-7 6.8532E-7 7.63583E-7 1.06194E-6 1.03825E-6 6.05683E-7 6.05292E-7 6.88936E-7 6.15451E-7 5.95005E-7 6.77817E-7 6.74723E-7 5.75025E-7 5.64716E-7 5.47978E-7 5.66347E-7 5.53716E-7 5.23337E-7 4.82282E-7 5.01737E-7 5.01063E-7 5.24774E-7 5.03278E-7 5.20079E-7 5.16779E-7 5.59586E-7 5.66761E-7 5.63532E-7 5.51724E-7 5.59489E-7 5.35717E-7 5.29458E-7 4.81023E-7 4.77833E-7 4.77524E-7 4.76342E-7 7.8795E-7 8.21875E-7 4.98511E-7 4.54317E-7 4.50051E-7 4.5129E-7 4.47523E-7 4.43401E-7 4.3348E-7 4.29128E-7 4.25186E-7 4.18825E-7 4.13415E-7 4.41792E-7 6.0005E-7 6.09375E-7 4.18785E-7 4.14775E-7 4.63222E-7 4.60395E-7 4.57193E-7 4.50565E-7 4.16375E-7 3.94728E-7 3.89356E-7 3.9848E-7 3.54624E-7 3.28255E-7 3.29704E-7 3.35844E-7 3.45869E-7 3.89664E-7 3.68828E-7 3.91035E-7 3.72807E-7 3.61095E-7 3.55433E-7 3.57205E-7 3.56509E-7 3.45651E-7 3.71366E-7 4.68415E-7 5.12389E-7 7.38266E-7 4.62181E-7 3.30381E-7 3.27506E-7 3.2851E-7 3.16741E-7 3.13163E-7 3.11741E-7 3.05025E-7 3.03263E-7 3.02704E-7 2.93332E-7 3.83575E-7 4.08509E-7 4.28242E-7 4.23024E-7 3.85904E-7 3.00456E-7 2.79602E-7 2.71306E-7 2.70185E-7 2.67729E-7 2.67943E-7 3.16683E-7 3.09307E-7 3.05992E-7 3.04951E-7 2.69396E-7 2.50451E-7 2.505E-7 2.48214E-7 2.7387E-7 3.21795E-7 3.16982E-7 2.72465E-7 2.69229E-7 2.67952E-7 2.68902E-7 2.46584E-7 2.34334E-7 2.31266E-7 2.27245E-7 2.28918E-7 2.28066E-7 2.25177E-7 2.14599E-7 2.14599E-7 2.09148E-7 2.08616E-7 2.34843E-7 2.40679E-7 2.38279E-7 2.35351E-7 2.19908E-7 2.12197E-7 2.08885E-7 2.0713E-7 2.14345E-7 2.14394E-7 2.13766E-7 2.5746E-7 2.72031E-7 2.19817E-7 1.75345E-7 1.87383E-7 1.89058E-7 1.84865E-7 1.77059E-7 1.72549E-7 1.68445E-7 1.65691E-7 1.83367E-7 1.64676E-7 1.66433E-7 1.69462E-7 1.58492E-7 1.51389E-7 1.55584E-7 1.77103E-7 1.81716E-7 1.78892E-7 1.79863E-7 1.68389E-7 1.61716E-7 1.68536E-7 1.67936E-7 1.57116E-7 1.5399E-7 1.48593E-7 1.36877E-7 1.40104E-7 1.41236E-7 1.41398E-7 1.40877E-7 2.42023E-7 1.37385E-7 1.35462E-7 1.40662E-7 1.4171E-7 1.31584E-7 1.35425E-7 1.38579E-7 1.31405E-7 1.31821E-7 1.31338E-7 1.28077E-7 1.20523E-7 1.17002E-7 1.207E-7 1.19641E-7 1.19272E-7 1.16407E-7 1.23382E-7 1.21889E-7 1.11053E-7 1.12062E-7 1.13319E-7 1.11347E-7 1.1009E-7 1.16662E-7 1.17959E-7 1.14025E-7 1.1564E-7 1.1819E-7 1.27532E-7 1.34156E-7 1.34864E-7 1.30611E-7 -9999 -9999 -9999 -9999 -9999 -9999 -9999 -9999 -9999 -9999 -9999 -9999 -9999 -9999 -9999 -9999 -9999 -9999 -9999 -9999 -9999 -9999 -9999 -9999 -9999 -9999 -9999 -9999 -9999 -9999 -9999 -9999 -9999 -9999 -9999 -9999 -9999 -9999 -9999 -9999 -9999 -9999 -9999 -9999 -9999 -9999 -9999 -9999 -9999 -9999 -9999 -9999 -9999 -9999 -9999 -9999 -9999 -9999 -9999 -9999 -9999 -9999 -9999 -9999 -9999 -9999 -9999 -9999 -9999 -9999 -9999 -9999 -9999 -9999 -9999 -9999 -9999 -9999 -9999 -9999 -9999 -9999 -9999 -9999 -9999 -9999 -9999 -9999 -9999 -9999 -9999 -9999 -9999 -9999 -9999 -9999 -9999 -9999 -9999 -9999 -9999 -9999 -9999 -9999 -9999 -9999 -9999 -9999 -9999 -9999 -9999 -9999 -9999 -9999 -9999 -9999 -9999 -9999 -9999 -9999 -9999 -9999 -9999 -9999 -9999 -9999 -9999 -9999 -9999 -9999 -9999 -9999 -9999 -9999 -9999 -9999 -9999 -9999 -9999 -9999 -9999 -9999 -9999 -9999 -9999 -9999 -9999 -9999 -9999 -9999 -9999 -9999 -9999 -9999 -9999 -9999 -9999 -9999 -9999 -9999 -9999 -9999 -9999 -9999 -9999 -9999 -9999 -9999 -9999 -9999 -9999 -9999 -9999 -9999 -9999 -9999 -9999 -9999 -9999 -9999 -9999 -9999 -9999 -9999 -9999 -9999 -9999 -9999 -9999 -9999 -9999 -9999 -9999 -9999 -9999 -9999 -9999 -9999 -9999 -9999 -9999 -9999 -9999 -9999 -9999 -9999 -9999 -9999 -9999 -9999 -9999 -9999 -9999 -9999 -9999 -9999 -9999 -9999 -9999 -9999 -9999 -9999 -9999 -9999 -9999 -9999 -9999 -9999 -9999 -9999 -9999 -9999 -9999 -9999 -9999 -9999 -9999 -9999 -9999 -9999 -9999 -9999 -9999 -9999 -9999 -9999 -9999 -9999 -9999 -9999 -9999 -9999 -9999 -9999 -9999 -9999 -9999 -9999 -9999 -9999 -9999 -9999 -9999 -9999 -9999 -9999 -9999 -9999 -9999 -9999 -9999 -9999 -9999 -9999 -9999 -9999 -9999 -9999 -9999 -9999 -9999 -9999 -9999 -9999 -9999 -9999 -9999 -9999 -9999 -9999 -9999 -9999 -9999 -9999 -9999 -9999 -9999 -9999 -9999 -9999 -9999 -9999 -9999 -9999 -9999 -9999 -9999 -9999 -9999 -9999 -9999 -9999 -9999 -9999 -9999 -9999 -9999 -9999 -9999 -9999 -9999 -9999 -9999 -9999 -9999 -9999 -9999 -9999 -9999 -9999 -9999 -9999 -9999 -9999 -9999 -9999 -9999 -9999 -9999 -9999 -9999 -9999 -9999 -9999 -9999 -9999 -9999 -9999 -9999 -9999 -9999 -9999 -9999 -9999 -9999 -9999 -9999 -9999 -9999 -9999 -9999 -9999 -9999 -9999 -9999 -9999 -9999 -9999 -9999 -9999 -9999 -9999 -9999 -9999 -9999 -9999 -9999 -9999 -9999 -9999 -9999 -9999 -9999 -9999 -9999 -9999 -9999 -9999 -9999 -9999 -9999 -9999 -9999 -9999 -9999 -9999 -9999 -9999 -9999 -9999 -9999 -9999 -9999 -9999 -9999 -9999 -9999 -9999 -9999 -9999 -9999 -9999 -9999 -9999 -9999 -9999 -9999 -9999 -9999 -9999 -9999 -9999 -9999 -9999 -9999 -9999 -9999 -9999 -9999 -9999 -9999 -9999 -9999 -9999 -9999 -9999 -9999 -9999 -9999 -9999 -9999 -9999 -9999 -9999 -9999 -9999 -9999 -9999 -9999 -9999 -9999 -9999 -9999 -9999 -9999 -9999 -9999 -9999 -9999 -9999 -9999 -9999 -9999 -9999 -9999 -9999 -9999 -9999 -9999 -9999 -9999 -9999 -9999 -9999 -9999 -9999 -9999 -9999 -9999 -9999 -9999 -9999 -9999 -9999 -9999 -9999 -9999 -9999 -9999 -9999 -9999 -9999 -9999 -9999 -9999 -9999 -9999 -9999 -9999 -9999 -9999 -9999 -9999 -9999 -9999 -9999 -9999 -9999 -9999 -9999 -9999 -9999 -9999 -9999 -9999 -9999 -9999 -9999 -9999 -9999 -9999 -9999 -9999 -9999 -9999 -9999 -9999 -9999 -9999 -9999 -9999 -9999 -9999 -9999 -9999 -9999 -9999 -9999 -9999 -9999 -9999 -9999 -9999 -9999 -9999 -9999 -9999 -9999 -9999 -9999 -9999 -9999 -9999 -9999 -9999 -9999 -9999 -9999 -9999 -9999 -9999 -9999 -9999 -9999 -9999 -9999 -9999 -9999 -9999 -9999 -9999 -9999 -9999 -9999 -9999 -9999 -9999 -9999 -9999 -9999 -9999 -9999 -9999 -9999 -9999 -9999 -9999 -9999 -9999 -9999 -9999 -9999 -9999 -9999 -9999 -9999 -9999 -9999 -9999 -9999 -9999 -9999 -9999 -9999 -9999 -9999 -9999 -9999 -9999 -9999 -9999 -9999 -9999 -9999 -9999 -9999 -9999 -9999 -9999 -9999 -9999 -9999 -9999 -9999 -9999 -9999 -9999 -9999 -9999 -9999 -9999 -9999 -9999 -9999 -9999 -9999 -9999 -9999 -9999 -9999 -9999 -9999 -9999 -9999 -9999 -9999 -9999 -9999 -9999 -9999 -9999 -9999 -9999 -9999 -9999 -9999 -9999 -9999 -9999 -9999 -9999 -9999 -9999 -9999 -9999 -9999 -9999 -9999 -9999 -9999 -9999 -9999 -9999 -9999 -9999 -9999 -9999 -9999 -9999 -9999 -9999 -9999 -9999 -9999 -9999 -9999 -9999 -9999 -9999 -9999 -9999 -9999 -9999 -9999 -9999 -9999 -9999 -9999 -9999 -9999 -9999 -9999 -9999 -9999 -9999 -9999 -9999 -9999 -9999 -9999 -9999 -9999 -9999 -9999 -9999 -9999 -9999 -9999 -9999 -9999 -9999 -9999 -9999 -9999 -9999 -9999 -9999 -9999 -9999 -9999 -9999 -9999 -9999 -9999 -9999 -9999 -9999 -9999 -9999 -9999 -9999 -9999 -9999 -9999 -9999 -9999 -9999 -9999 -9999 -9999 -9999 -9999 -9999 -9999 -9999 -9999 -9999 -9999 -9999 -9999 -9999 -9999 -9999 -9999 -9999 -9999 -9999 -9999 -9999 -9999 -9999 -9999 -9999 -9999 -9999 -9999 -9999 -9999 -9999
-9999 -9999 -9999 -9999 -9999 -9999 -9999 -9999 -9999 -9999 -9999 -9999 -9999 -9999 -9999 -9999 -9999 -9999 -9999 -9999 -9999 -9999 -9999 -9999 -9999 -9999 -9999 -9999 -9999 -9999 -9999 -9999 -9999 -9999 -9999 -9999 -9999 -9999 -9999 -9999 -9999 -9999 -9999 -9999 -9999 -9999 -9999 -9999 -9999 -9999 -9999 -9999 -9999 -9999 -9999 -9999 -9999 -9999 -9999 -9999 -9999 -9999 -9999 -9999 -9999 -9999 -9999 -9999 -9999 -9999 -9999 -9999 -9999 -9999 -9999 -9999 -9999 -9999 -9999 -9999 -9999 -9999 -9999 -9999 -9999 -9999 -9999 -9999 -9999 -9999 -9999 -9999 -9999 -9999 -9999 -9999 -9999 -9999 -9999 -9999 -9999 -9999 -9999 -9999 -9999 -9999 -9999 -9999 -9999 -9999 -9999 -9999 -9999 -9999 -9999 -9999 -9999 -9999 -9999 -9999 -9999 -9999 -9999 -9999 -9999 -9999 -9999 -9999 -9999 -9999 -9999 -9999 -9999 -9999 -9999 -9999 -9999 -9999 -9999 -9999 -9999 -9999 -9999 -9999 -9999 -9999 -9999 -9999 -9999 -9999 -9999 -9999 -9999 -9999 -9999 -9999 -9999 -9999 -9999 -9999 -9999 -9999 -9999 -9999 -9999 -9999 -9999 -9999 -9999 -9999 -9999 -9999 -9999 -9999 -9999 -9999 -9999 -9999 -9999 -9999 -9999 -9999 -9999 -9999 -9999 -9999 -9999 -9999 -9999 -9999 -9999 -9999 -9999 -9999 -9999 -9999 -9999 -9999 -9999 -9999 -9999 -9999 -9999 -9999 -9999 -9999 -9999 -9999 -9999 -9999 -9999 -9999 -9999 -9999 -9999 -9999 -9999 -9999 -9999 -9999 -9999 -9999 -9999 -9999 -9999 -9999 -9999 -9999 -9999 -9999 -9999 -9999 -9999 -9999 -9999 -9999 -9999 -9999 -9999 -9999 -9999 -9999 -9999 -9999 -9999 -9999 -9999 -9999 -9999 -9999 -9999 -9999 -9999 -9999 -9999 -9999 -9999 -9999 -9999 -9999 -9999 -9999 -9999 -9999 -9999 -9999 -9999 -9999 -9999 -9999 -9999 -9999 -9999 -9999 -9999 -9999 -9999 -9999 -9999 -9999 -9999 -9999 -9999 -9999 -9999 -9999 -9999 -9999 -9999 -9999 -9999 -9999 -9999 -9999 -9999 -9999 -9999 -9999 -9999 -9999 -9999 -9999 -9999 -9999 -9999 -9999 -9999 -9999 -9999 -9999 -9999 -9999 -9999 -9999 -9999 -9999 -9999 -9999 -9999 -9999 -9999 -9999 -9999 -9999 -9999 -9999 -9999 -9999 -9999 -9999 -9999 -9999 -9999 -9999 -9999 -9999 -9999 -9999 -9999 -9999 -9999 -9999 -9999 -9999 -9999 -9999 -9999 -9999 -9999 -9999 -9999 -9999 -9999 -9999 -9999 -9999 -9999 -9999 -9999 -9999 -9999 -9999 -9999 -9999 -9999 -9999 -9999 -9999 -9999 -9999 -9999 -9999 -9999 -9999 -9999 -9999 -9999 -9999 -9999 -9999 -9999 -9999 -9999 -9999 -9999 -9999 -9999 -9999 -9999 -9999 -9999 -9999 -9999 -9999 -9999 -9999 -9999 -9999 -9999 -9999 -9999 -9999 -9999 -9999 -9999 -9999 -9999 -9999 -9999 -9999 -9999 -9999 -9999 -9999 -9999 -9999 -9999 -9999 -9999 -9999 -9999 -9999 -9999 -9999 -9999 -9999 -9999 -9999 -9999 -9999 -9999 -9999 9.72528E-7 7.7194E-7 6.15361E-7 6.044E-7 6.04694E-7 5.98382E-7 5.90492E-7 6.45741E-7 6.3751E-7 5.94306E-7 6.02853E-7 5.88009E-7 5.98407E-7 5.91586E-7 5.81314E-7 5.26011E-7 8.54135E-7 8.95006E-7 5.36445E-7 4.81981E-7 4.72911E-7 4.78775E-7 4.70191E-7 4.68269E-7 4.69723E-7 4.66025E-7 4.66549E-7 4.67028E-7 4.55562E-7 4.44644E-7 4.32821E-7 4.32694E-7 4.2277E-7 4.17399E-7 4.24574E-7 4.18432E-7 4.27261E-7 4.1102E-7 4.13895E-7 4.12175E-7 4.09312E-7 4.08913E-7 4.05226E-7 3.79346E-7 3.77118E-7 3.8783E-7 3.96788E-7 3.8796E-7 3.79207E-7 3.66162E-7 3.76961E-7 3.67577E-7 3.71115E-7 3.64015E-7 3.59131E-7 3.49634E-7 3.50332E-7 3.45752E-7 3.34147E-7 3.31167E-7 3.31493E-7 3.24482E-7 3.23438E-7 3.14878E-7 3.21228E-7 3.38472E-7 2.93801E-7 3.01457E-7 2.9752E-7 2.94117E-7 2.84833E-7 2.64934E-7 1.25133E-6 1.26051E-6 1.24842E-6 1.22254E-6 1.21666E-6 1.16523E-6 1.16477E-6 1.18042E-6 1.17548E-6 1.14113E-6 1.17495E-6 1.48389E-6 1.41319E-6 1.18816E-6 1.04491E-6 1.10267E-6 1.0967E-6 1.10136E-6 1.08581E-6 1.07816E-6 1.0783E-6 1.05252E-6 1.03496E-6 1.13162E-6 9.78428E-7 9.35137E-7 9.23687E-7 9.15424E-7 8.99928E-7 8.85214E-7 8.88881E-7 8.81969E-7 9.9346E-7 1.02282E-6 8.58526E-7 8.50843E-7 8.9659E-7 9.71743E-7 9.39355E-7 9.31297E-7 9.2292E-7 9.12378E-7 9.02042E-6 1.64018E-4 2.0757E-4 1.09994E-4 9.47717E-7 7.9608E-7 7.81271E-7 7.9022E-7 7.83691E-7 7.88464E-7 1.22143E-6 1.29815E-6 1.0397E-6 1.00552E-6 1.00509E-6 9.95994E-7 9.55856E-7 9.58279E-7 1.20574E-6 1.31323E-6 1.08615E-6 7.18734E-7 7.46723E-7 1.00991E-6 7.24141E-7 1.20117E-6 1.21669E-6 1.17047E-6 1.02745E-6 9.73541E-7 7.06634E-7 6.77079E-7 7.06143E-7 7.35748E-7 7.31204E-7 7.27889E-7 7.10997E-7 7.25676E-7 7.19855E-7 7.16795E-7 6.80475E-7 6.45282E-7 6.48058E-7 8.22091E-7 8.35579E-7 1.20666E-6 1.51195E-6 1.60867E-6 1.17355E-6 7.99894E-7 1.03736E-6 9.61982E-7 5.92512E-7 6.20061E-7 6.77522E-7 6.85264E-7 5.75117E-7 5.56851E-7 5.56275E-7 5.51843E-7 5.11147E-7 4.99398E-7 4.87992E-7 5.20554E-7 5.17271E-7 5.11948E-7 5.09943E-7 5.07608E-7 5.26631E-7 5.6671E-7 5.66381E-7 5.6614E-7 5.47277E-7 5.42362E-7 5.42362E-7 5.28161E-7 5.23918E-7 5.22211E-7 5.18219E-7 5.08748E-7 5.27558E-7 5.24413E-7 4.67604E-7 4.54217E-7 4.50051E-7 4.46995E-7 4.47523E-7 4.47523E-7 4.47174E-7 4.27152E-7 4.19078E-7 4.22694E-7 4.1808E-7 4.31418E-7 5.21696E-7 5.18633E-7 4.23019E-7 4.16323E-7 4.43757E-7 6.05782E-7 4.5799E-7 3.99219E-7 3.96535E-7 4.01958E-7 3.76701E-7 3.97959E-7 3.66522E-7 3.28271E-7 3.35365E-7 3.35365E-7 4.54568E-7 4.61278E-7 3.72612E-7 3.79561E-7 3.80671E-7 3.67312E-7 3.65648E-7 3.66027E-7 3.57664E-7 3.589E-7 3.57277E-7 3.51689E-7 4.70636E-7 9.07885E-7 5.54171E-7 3.3158E-7 3.301E-7 3.30288E-7 3.28132E-7 3.1492E-7 3.12518E-7 3.08274E-7 3.06872E-7 3.08911E-7 3.04177E-7 2.94177E-7 3.67138E-7 4.26882E-7 3.88445E-7 3.185E-7 2.77129E-7 2.77736E-7 2.68141E-7 2.70456E-7 2.69224E-7 2.68954E-7 3.17103E-7 3.1879E-7 2.86923E-7 2.82261E-7 2.64626E-7 2.53056E-7 2.51113E-7 2.49354E-7 2.68941E-7 3.11168E-7 2.89874E-7 2.8709E-7 2.92684E-7 2.80818E-7 2.77683E-7 2.48691E-7 2.30785E-7 2.30232E-7 2.28114E-7 2.27064E-7 2.33894E-7 2.23029E-7 2.15874E-7 2.09549E-7 2.11333E-7 2.10363E-7 2.31096E-7 2.39687E-7 2.39011E-7 2.37322E-7 2.26575E-7 2.06763E-7 2.05584E-7 2.11762E-7 2.10787E-7 2.11987E-7 2.06999E-7 2.7555E-7 2.86149E-7 2.15939E-7 1.73394E-7 1.72698E-7 1.77882E-7 1.82949E-7 1.70504E-7 1.63729E-7 1.6535E-7 1.68036E-7 1.76699E-7 1.66256E-7 1.64481E-7 1.62092E-7 1.57452E-7 1.48641E-7 1.58723E-7 1.79766E-7 1.75379E-7 1.80657E-7 1.75125E-7 1.6292E-7 1.53681E-7 1.61746E-7 1.65954E-7 1.63152E-7 1.50408E-7 1.36546E-7 1.30684E-7 1.40522E-7 1.40968E-7 1.3696E-7 2.41656E-7 2.99868E-7 1.40755E-7 1.40952E-7 1.43668E-7 1.41652E-7 1.35727E-7 1.34084E-7 1.358E-7 1.39319E-7 1.37518E-7 1.40229E-7 1.3545E-7 1.29041E-7 1.25501E-7 1.22025E-7 1.18843E-7 1.15912E-7 1.19255E-7 1.29529E-7 1.27825E-7 1.23421E-7 1.20673E-7 1.22031E-7 1.12587E-7 1.08326E-7 1.16381E-7 1.14276E-7 1.11267E-7 1.1266E-7 1.12908E-7 1.18304E-7 1.20774E-7 1.28346E-7 1.25613E-7 -9999 -9999 -9999 -9999 -9999 -9999 -9999 -9999 -9999 -9999 -9999 -9999 -9999 -9999 -9999 -9999 -9999 -9999 -9999 -9999 -9999 -9999 -9999 -9999 -9999 -9999 -9999 -9999 -9999 -9999 -9999 -9999 -9999 -9999 -9999 -9999 -9999 -9999 -9999 -9999 -9999 -9999 -9999 -9999 -9999 -9999 -9999 -9999 -9999 -9999 -9999 -9999 -9999 -9999 -9999 -9999 -9999 -9999 -9999 -9999 -9999 -9999 -9999 -9999 -9999 -9999 -9999 -9999 -9999 -9999 -9999 -9999 -9999 -9999 -9999 -9999 -9999 -9999 -9999 -9999 -9999 -9999 -9999 -9999 -9999 -9999 -9999 -9999 -9999 -9999 -9999 -9999 -9999 -9999 -9999 -9999 -9999 -9999 -9999 -9999 -9999 -9999 -9999 -9999 -9999 -9999 -9999 -9999 -9999 -9999 -9999 -9999 -9999 -9999 -9999 -9999 -9999 -9999 -9999 -9999 -9999 -9999 -9999 -9999 -9999 -9999 -9999 -9999 -9999 -9999 -9999 -9999 -9999 -9999 -9999 -9999 -9999 -9999 -9999 -9999 -9999 -9999 -9999 -9999 -9999 -9999 -9999 -9999 -9999 -9999 -9999 -9999 -9999 -9999 -9999 -9999 -9999 -9999 -9999 -9999 -9999 -9999 -9999 -9999 -9999 -9999 -9999 -9999 -9999 -9999 -9999 -9999 -9999 -9999 -9999 -9999 -9999 -9999 -9999 -9999 -9999 -9999 -9999 -9999 -9999 -9999 -9999 -9999 -9999 -9999 -9999 -9999 -9999 -9999 -9999 -9999 -9999 -9999 -9999 -9999 -9999 -9999 -9999 -9999 -9999 -9999 -9999 -9999 -9999 -9999 -9999 -9999 -9999 -9999 -9999 -9999 -9999 -9999 -9999 -9999 -9999 -9999 -9999 -9999 -9999 -9999 -9999 -9999 -9999 -9999 -9999 -9999 -9999 -9999 -9999 -9999 -9999 -9999 -9999 -9999 -9999 -9999 -9999 -9999 -9999 -9999 -9999 -9999 -9999 -9999 -9999 -9999 -9999 -9999 -9999 -9999 -9999 -9999 -9999 -9999 -9999 -9999 -9999 -9999 -9999 -9999 -9999 -9999 -9999 -9999 -9999 -9999 -9999 -9999 -9999 -9999 -9999 -9999 -9999 -9999 -9999 -9999 -9999 -9999 -9999 -9999 -9999 -9999 -9999 -9999 -9999 -9999 -9999 -9999 -9999 -9999 -9999 -9999 -9999 -9999 -9999 -9999 -9999 -9999 -9999 -9999 -9999 -9999 -9999 -9999 -9999 -9999 -9999 -9999 -9999 -9999 -9999 -9999 -9999 -9999 -9999 -9999 -9999 -9999 -9999 -9999 -9999 -9999 -9999 -9999 -9999 -9999 -9999 -9999 -9999 -9999 -9999 -9999 -9999 -9999 -9999 -9999 -9999 -9999 -9999 -9999 -9999 -9999 -9999 -9999 -9999 -9999 -9999 -9999 -9999 -9999 -9999 -9999 -9999 -9999 -9999 -9999 -9999 -9999 -9999 -9999 -9999 -9999 -9999 -9999 -9999 -9999 -9999 -9999 -9999 -9999 -9999 -9999 -9999 -9999 -9999 -9999 -9999 -9999 -9999 -9999 -9999 -9999 -9999 -9999 -9999 -9999 -9999 -9999 -9999 -9999 -9999 -9999 -9999 -9999 -9999 -9999 -9999 -9999 -9999 -9999 -9999 -9999 -9999 -9999 -9999 -9999 -9999 -9999 -9999 -9999 -9999 -9999 -9999 -9999 -9999 -9999 -9999 -9999 -9999 -9999 -9999 -9999 -9999 -9999 -9999 -9999 -9999 -9999 -9999 -9999 -9999 -9999 -9999 -9999 -9999 -9999 -9999 -9999 -9999 -9999 -9999 -9999 -9999 -9999 -9999 -9999 -9999 -9999 -9999 -9999 -9999 -9999 -9999 -9999 -9999 -9999 -9999 -9999 -9999 -9999 -9999 -9999 -9999 -9999 -9999 -9999 -9999 -9999 -9999 -9999 -9999 -9999 -9999 -9999 -9999 -9999 -9999 -9999 -9999 -9999 -9999 -9999 -9999 -9999 -9999 -9999 -9999 -9999 -9999 -9999 -9999 -9999 -9999 -9999 -9999 -9999 -9999 -9999 -9999 -9999 -9999 -9999 -9999 -9999 -9999 -9999 -9999 -9999 -9999 -9999 -9999 -9999 -9999 -9999 -9999 -9999 -9999 -9999 -9999 -9999 -9999 -9999 -9999 -9999 -9999 -9999 -9999 -9999 -9999 -9999 -9999 -9999 -9999 -9999 -9999 -9999 -9999 -9999 -9999 -9999 -9999 -9999 -9999 -9999 -9999 -9999 -9999 -9999 -9999 -9999 -9999 -9999 -9999 -9999 -9999 -9999 -9999 -9999 -9999 -9999 -9999 -9999 -9999 -9999 -9999 -9999 -9999 -9999 -9999 -9999 -9999 -9999 -9999 -9999 -9999 -9999 -9999 -9999 -9999 -9999 -9999 -9999 -9999 -9999 -9999 -9999 -9999 -9999 -9999 -9999 -9999 -9999 -9999 -9999 -9999 -9999 -9999 -9999 -9999 -9999 -9999 -9999 -9999 -9999 -9999 -9999 -9999 -9999 -9999 -9999 -9999 -9999 -9999 -9999 -9999 -9999 -9999 -9999 -9999 -9999 -9999 -9999 -9999 -9999 -9999 -9999 -9999 -9999 -9999 -9999 -9999 -9999 -9999 -9999 -9999 -9999 -9999 -9999 -9999 -9999 -9999 -9999 -9999 -9999 -9999 -9999 -9999 -9999 -9999 -9999 -9999 -9999 -9999 -9999 -9999 -9999 -9999 -9999 -9999 -9999 -9999 -9999 -9999 -9999 -9999 -9999 -9999 -9999 -9999 -9999 -9999 -9999 -9999 -9999 -9999 -9999 -9999 -9999 -9999 -9999 -9999 -9999 -9999 -9999 -9999 -9999 -9999 -9999 -9999 -9999 -9999 -9999 -9999 -9999 -9999 -9999 -9999 -9999 -9999 -9999 -9999 -9999 -9999 -9999 -9999 -9999 -9999 -9999 -9999 -9999 -9999 -9999 -9999 -9999 -9999 -9999 -9999 -9999 -9999 -9999 -9999 -9999 -9999 -9999 -9999 -9999 -9999 -9999 -9999 -9999 -9999 -9999 -9999 -9999 -9999 -9999 -9999 -9999 -9999 -9999 -9999 -9999 -9999 -9999 -9999 -9999 -9999 -9999 -9999 -9999 -9999 -9999 -9999 -9999 -9999 -9999 -9999 -9999 -9999 -9999 -9999 -9999 -9999 -9999 -9999 -9999 -9999 -9999 -9999 -9999 -9999 -9999 -9999
-9999 -9999 -9999 -9999 -9999 -9999 -9999 -9999 -9999 -9999 -9999 -9999 -9999 -9999 -9999 -9999 -9999 -9999 -9999 -9999 -9999 -9999 -9999 -9999 -9999 -9999 -9999 -9999 -9999 -9999 -9999 -9999 -9999 -9999 -9999 -9999 -9999 -9999 -9999 -9999 -9999 -9999 -9999 -9999 -9999 -9999 -9999 -9999 -9999 -9999 -9999 -9999 -9999 -9999 -9999 -9999 -9999 -9999 -9999 -9999 -9999 -9999 -9999 -9999 -9999 -9999 -9999 -9999 -9999 -9999 -9999 -9999 -9999 -9999 -9999 -9999 -9999 -9999 -9999 -9999 -9999 -9999 -9999 -9999 -9999 -9999 -9999 -9999 -9999 -9999 -9999 -9999 -9999 -9999 -9999 -9999 -9999 -9999 -9999 -9999 -9999 -9999 -9999 -9999 -9999 -9999 -9999 -9999 -9999 -9999 -9999 -9999 -9999 -9999 -9999 -9999 -9999 -9999 -9999 -9999 -9999 -9999 -9999 -9999 -9999 -9999 -9999 -9999 -9999 -9999 -9999 -9999 -9999 -9999 -9999 -9999 -9999 -9999 -9999 -9999 -9999 -9999 -9999 -9999 -9999 -9999 -9999 -9999 -9999 -9999 -9999 -9999 -9999 -9999 -9999 -9999 -9999 -9999 -9999 -9999 -9999 -9999 -9999 -9999 -9999 -9999 -9999 -9999 -9999 -9999 -9999 -9999 -9999 -9999 -9999 -9999 -9999 -9999 -9999 -9999 -9999 -9999 -9999 -9999 -9999 -9999 -9999 -9999 -9999 -9999 -9999 -9999 -9999 -9999 -9999 -9999 -9999 -9999 -9999 -9999 -9999 -9999 -9999 -9999 -9999 -9999 -9999 -9999 -9999 -9999 -9999 -9999 -9999 -9999 -9999 -9999 -9999 -9999 -9999 -9999 -9999 -9999 -9999 -9999 -9999 -9999 -9999 -9999 -9999 -9999 -9999 -9999 -9999 -9999 -9999 -9999 -9999 -9999 -9999 -9999 -9999 -9999 -9999 -9999 -9999 -9999 -9999 -9999 -9999 -9999 -9999 -9999 -9999 -9999 -9999 -9999 -9999 -9999 -9999 -9999 -9999 -9999 -9999 -9999 -9999 -9999 -9999 -9999 -9999 -9999 -9999 -9999 -9999 -9999 -9999 -9999 -9999 -9999 -9999 -9999 -9999 -9999 -9999 -9999 -9999 -9999 -9999 -9999 -9999 -9999 -9999 -9999 -9999 -9999 -9999 -9999 -9999 -9999 -9999 -9999 -9999 -9999 -9999 -9999 -9999 -9999 -9999 -9999 -9999 -9999 -9999 -9999 -9999 -9999 -9999 -9999 -9999 -9999 -9999 -9999 -9999 -9999 -9999 -9999 -9999 -9999 -9999 -9999 -9999 -9999 -9999 -9999 -9999 -9999 -9999 -9999 -9999 -9999 -9999 -9999 -9999 -9999 -9999 -9999 -9999 -9999 -9999 -9999 -9999 -9999 -9999 -9999 -9999 -9999 -9999 -9999 -9999 -9999 -9999 -9999 -9999 -9999 -9999 -9999 -9999 -9999 -9999 -9999 -9999 -9999 -9999 -9999 -9999 -9999 -9999 -9999 -9999 -9999 -9999 -9999 -9999 -9999 -9999 -9999 -9999 -9999 -9999 -9999 -9999 -9999 -9999 -9999 -9999 -9999 -9999 -9999 -9999 -9999 -9999 -9999 -9999 -9999 -9999 -9999 -9999 -9999 -9999 -9999 -9999 -9999 -9999 -9999 -9999 -9999 -9999 -9999 -9999 -9999 -9999 -9999 -9999 -9999 -9999 -9999 -9999 -9999 -9999 -9999 -9999 -9999 -9999 -9999 9.67431E-7 7.94522E-7 6.76588E-7 6.70621E-7 6.4979E-7 6.36649E-7 6.57011E-7 6.6788E-7 6.33583E-7 6.23598E-7 7.51548E-7 8.70957E-7 8.74862E-7 8.4791E-7 8.35239E-7 7.00983E-7 5.20308E-7 5.35394E-7 6.2972E-7 6.42843E-7 4.89548E-7 4.96474E-7 4.70191E-7 4.66591E-7 4.6448E-7 4.60287E-7 4.54831E-7 4.53627E-7 4.50648E-7 4.42258E-7 4.34779E-7 4.48821E-7 4.27351E-7 4.21627E-7 4.1747E-7 4.13455E-7 4.07341E-7 4.1997E-7 4.09846E-7 4.08485E-7 4.03565E-7 3.95631E-7 3.89707E-7 3.85149E-7 3.6999E-7 3.70142E-7 3.66981E-7 3.68558E-7 3.76805E-7 3.76528E-7 3.54752E-7 3.57931E-7 3.57642E-7 3.549E-7 3.45841E-7 3.43089E-7 3.78436E-7 3.98117E-7 3.47453E-7 3.31167E-7 3.20458E-7 3.1383E-7 3.25548E-7 3.21984E-7 3.06351E-7 3.773E-7 3.60239E-7 3.21671E-7 2.9886E-7 2.94117E-7 2.87393E-7 2.81815E-7 1.2669E-6 1.23914E-6 1.26998E-6 1.19502E-6 1.21666E-6 1.22499E-6 1.20277E-6 1.2031E-6 1.22611E-6 1.14628E-6 1.14668E-6 1.28925E-6 1.37012E-6 1.12537E-6 1.0809E-6 1.14473E-6 1.08521E-6 1.10425E-6 1.08061E-6 1.07146E-6 1.07624E-6 1.12834E-6 1.18221E-6 1.17051E-6 9.74038E-7 9.3094E-7 9.33713E-7 8.95334E-7 8.96161E-7 9.10743E-7 9.00142E-7 8.80919E-7 9.89375E-7 9.74508E-7 8.47538E-7 8.29109E-7 8.49425E-7 1.05937E-6 9.05375E-7 8.90225E-7 9.01765E-7 8.78354E-7 1.63665E-6 4.62245E-6 1.605E-4 1.13759E-4 9.01638E-7 8.65637E-7 9.9723E-7 9.44829E-7 7.84595E-7 7.75264E-7 9.08787E-7 9.67792E-7 9.03747E-7 9.09735E-7 9.06746E-7 8.97113E-7 8.91977E-7 8.55277E-7 8.52762E-7 7.94194E-7 7.05872E-7 7.01155E-7 7.05227E-7 7.50694E-7 7.47047E-7 9.94257E-7 1.00954E-6 9.6047E-7 7.17583E-7 7.39747E-7 8.09969E-7 6.87379E-7 6.97458E-7 1.35621E-6 1.21339E-6 6.9681E-7 7.23578E-7 7.69466E-7 7.3905E-7 7.32087E-7 7.18017E-7 6.7778E-7 6.73942E-7 7.95208E-7 8.00308E-7 1.11493E-6 1.2991E-6 1.35766E-6 1.076E-6 7.48674E-7 9.73843E-7 8.46884E-7 5.78113E-7 5.8691E-7 6.49308E-7 6.64964E-7 5.75995E-7 5.64665E-7 5.57885E-7 5.19856E-7 5.21561E-7 5.1719E-7 5.40069E-7 5.34082E-7 5.20614E-7 5.20569E-7 5.45615E-7 5.77538E-7 5.72574E-7 6.0965E-7 6.11044E-7 5.89396E-7 5.83274E-7 5.87889E-7 5.71024E-7 5.54463E-7 5.32117E-7 5.21619E-7 5.21925E-7 5.35072E-7 5.0628E-7 4.92625E-7 4.70589E-7 4.38655E-7 4.69288E-7 5.57134E-7 5.49111E-7 5.36358E-7 5.06301E-7 4.28085E-7 4.22602E-7 4.18916E-7 4.20847E-7 4.13623E-7 4.13445E-7 4.24504E-7 4.20164E-7 4.18239E-7 4.6992E-7 8.74539E-7 5.3729E-7 4.01919E-7 4.01919E-7 3.83645E-7 3.74034E-7 3.46131E-7 3.42253E-7 3.35777E-7 3.41668E-7 3.73649E-7 3.99431E-7 4.12593E-7 3.3003E-7 3.7546E-7 3.8305E-7 3.7872E-7 3.7872E-7 3.74306E-7 3.62564E-7 3.69052E-7 5.59198E-7 3.52144E-7 3.48961E-7 3.50097E-7 4.82082E-7 5.51113E-7 4.17643E-7 3.30311E-7 3.25263E-7 3.22281E-7 3.1492E-7 3.10644E-7 3.16376E-7 3.42997E-7 3.376E-7 2.97433E-7 3.46622E-7 4.01975E-7 3.23597E-7 2.92586E-7 2.77339E-7 2.77226E-7 2.6882E-7 2.71093E-7 2.70456E-7 2.67997E-7 2.67997E-7 2.6493E-7 2.6346E-7 2.54405E-7 2.52633E-7 2.52584E-7 2.5082E-7 2.4985E-7 2.8859E-7 3.75142E-7 3.73854E-7 3.5751E-7 3.53286E-7 3.18554E-7 3.1336E-7 2.57613E-7 2.30884E-7 2.29821E-7 2.28763E-7 2.29655E-7 2.29466E-7 2.19475E-7 2.20369E-7 2.23383E-7 2.11885E-7 2.09947E-7 2.31374E-7 2.41903E-7 2.42336E-7 2.42857E-7 2.29788E-7 2.09603E-7 2.07718E-7 1.93752E-7 2.00584E-7 1.98781E-7 1.91094E-7 2.57402E-7 2.91943E-7 2.15688E-7 1.7638E-7 1.82404E-7 1.76018E-7 1.69353E-7 1.70795E-7 1.62662E-7 1.57423E-7 1.71888E-7 1.77515E-7 1.75502E-7 1.65438E-7 1.60052E-7 1.5764E-7 1.51487E-7 1.5998E-7 1.80202E-7 1.68295E-7 1.76126E-7 1.70646E-7 1.66036E-7 1.66603E-7 1.5908E-7 1.66629E-7 1.56423E-7 1.46478E-7 1.32778E-7 1.32778E-7 1.40331E-7 1.39232E-7 1.33068E-7 1.52712E-7 1.63489E-7 1.56237E-7 1.48472E-7 1.42325E-7 1.39319E-7 1.24319E-7 1.20252E-7 1.20941E-7 1.21255E-7 1.33339E-7 1.41738E-7 1.36434E-7 1.29297E-7 1.30374E-7 1.23803E-7 1.24565E-7 1.18348E-7 1.21704E-7 1.32408E-7 1.39588E-7 1.30675E-7 1.29842E-7 1.23432E-7 1.22454E-7 1.19414E-7 1.24322E-7 1.16597E-7 1.15448E-7 1.20201E-7 1.08832E-7 1.21689E-7 1.1677E-7 1.21409E-7 1.30432E-7 -9999 -9999 -9999 -9999 -9999 -9999 -9999 -9999 -9999 -9999 -9999 -9999 -9999 -9999 -9999 -9999 -9999 -9999 -9999 -9999 -9999 -9999 -9999 -9999 -9999 -9999 -9999 -9999 -9999 -9999 -9999 -9999 -9999 -9999 -9999 -9999 -9999 -9999 -9999 -9999 -9999 -9999 -9999 -9999 -9999 -9999 -9999 -9999 -9999 -9999 -9999 -9999 -9999 -9999 -9999 -9999 -9999 -9999 -9999 -9999 -9999 -9999 -9999 -9999 -9999 -9999 -9999 -9999 -9999 -9999 -9999 -9999 -9999 -9999 -9999 -9999 -9999 -9999 -9999 -9999 -9999 -9999 -9999 -9999 -9999 -9999 -9999 -9999 -9999 -9999 -9999 -9999 -9999 -9999 -9999 -9999 -9999 -9999 -9999 -9999 -9999 -9999 -9999 -9999 -9999 -9999 -9999 -9999 -9999 -9999 -9999 -9999 -9999 -9999 -9999 -9999 -9999 -9999 -9999 -9999 -9999 -9999 -9999 -9999 -9999 -9999 -9999 -9999 -9999 -9999 -9999 -9999 -9999 -9999 -9999 -9999 -9999 -9999 -9999 -9999 -9999 -9999 -9999 -9999 -9999 -9999 -9999 -9999 -9999 -9999 -9999 -9999 -9999 -9999 -9999 -9999 -9999 -9999 -9999 -9999 -9999 -9999 -9999 -9999 -9999 -9999 -9999 -9999 -9999 -9999 -9999 -9999 -9999 -9999 -9999 -9999 -9999 -9999 -9999 -9999 -9999 -9999 -9999 -9999 -9999 -9999 -9999 -9999 -9999 -9999 -9999 -9999 -9999 -9999 -9999 -9999 -9999 -9999 -9999 -9999 -9999 -9999 -9999 -9999 -9999 -9999 -9999 -9999 -9999 -9999 -9999 -9999 -9999 -9999 -9999 -9999 -9999 -9999 -9999 -9999 -9999 -9999 -9999 -9999 -9999 -9999 -9999 -9999 -9999 -9999 -9999 -9999 -9999 -9999 -9999 -9999 -9999 -9999 -9999 -9999 -9999 -9999 -9999 -9999 -9999 -9999 -9999 -9999 -9999 -9999 -9999 -9999 -9999 -9999 -9999 -9999 -9999 -9999 -9999 -9999 -9999 -9999 -9999 -9999 -9999 -9999 -9999 -9999 -9999 -9999 -9999 -9999 -9999 -9999 -9999 -9999 -9999 -9999 -9999 -9999 -9999 -9999 -9999 -9999 -9999 -9999 -9999 -9999 -9999 -9999 -9999 -9999 -9999 -9999 -9999 -9999 -9999 -9999 -9999 -9999 -9999 -9999 -9999 -9999 -9999 -9999 -9999 -9999 -9999 -9999 -9999 -9999 -9999 -9999 -9999 -9999 -9999 -9999 -9999 -9999 -9999 -9999 -9999 -9999 -9999 -9999 -9999 -9999 -9999 -9999 -9999 -9999 -9999 -9999 -9999 -9999 -9999 -9999 -9999 -9999 -9999 -9999 -9999 -9999 -9999 -9999 -9999 -9999 -9999 -9999 -9999 -9999 -9999 -9999 -9999 -9999 -9999 -9999 -9999 -9999 -9999 -9999 -9999 -9999 -9999 -9999 -9999 -9999 -9999 -9999 -9999 -9999 -9999 -9999 -9999 -9999 -9999 -9999 -9999 -9999 -9999 -9999 -9999 -9999 -9999 -9999 -9999 -9999 -9999 -9999 -9999 -9999 -9999 -9999 -9999 -9999 -9999 -9999 -9999 -9999 -9999 -9999 -9999 -9999 -9999 -9999 -9999 -9999 -9999 -9999 -9999 -9999 -9999 -9999 -9999 -9999 -9999 -9999 -9999 -9999 -9999 -9999 -9999 -9999 -9999 -9999 -9999 -9999 -9999 -9999 -9999 -9999 -9999 -9999 -9999 -9999 -9999 -9999 -9999 -9999 -9999 -9999 -9999 -9999 -9999 -9999 -9999 -9999 -9999 -9999 -9999 -9999 -9999 -9999 -9999 -9999 -9999 -9999 -9999 -9999 -9999 -9999 -9999 -9999 -9999 -9999 -9999 -9999 -9999 -9999 -9999 -9999 -9999 -9999 -9999 -9999 -9999 -9999 -9999 -9999 -9999 -9999 -9999 -9999 -9999 -9999 -9999 -9999 -9999 -9999 -9999 -9999 -9999 -9999 -9999 -9999 -9999 -9999 -9999 -9999 -9999 -9999 -9999 -9999 -9999 -9999 -9999 -9999 -9999 -9999 -9999 -9999 -9999 -9999 -9999 -9999 -9999 -9999 -9999 -9999 -9999 -9999 -9999 -9999 -9999 -9999 -9999 -9999 -9999 -9999 -9999 -9999 -9999 -9999 -9999 -9999 -9999 -9999 -9999 -9999 -9999 -9999 -9999 -9999 -9999 -9999 -9999 -9999 -9999 -9999 -9999 -9999 -9999 -9999 -9999 -9999 -9999 -9999 -9999 -9999 -9999 -9999 -9999 -9999 -9999 -9999 -9999 -9999 -9999 -9999 -9999 -9999 -9999 -9999 -9999 -9999 -9999 -9999 -9999 -9999 -9999 -9999 -9999 -9999 -9999 -9999 -9999 -9999 -9999 -9999 -9999 -9999 -9999 -9999 -9999 -9999 -9999 -9999 -9999 -9999 -9999 -9999 -9999 -9999 -9999 -9999 -9999 -9999 -9999 -9999 -9999 -9999 -9999 -9999 -9999 -9999 -9999 -9999 -9999 -9999 -9999 -9999 -9999 -9999 -9999 -9999 -9999 -9999 -9999 -9999 -9999 -9999 -9999 -9999 -9999 -9999 -9999 -9999 -9999 -9999 -9999 -9999 -9999 -9999 -9999 -9999 -9999 -9999 -9999 -9999 -9999 -9999 -9999 -9999 -9999 -9999 -9999 -9999 -9999 -9999 -9999 -9999 -9999 -9999 -9999 -9999 -9999 -9999 -9999 -9999 -9999 -9999 -9999 -9999 -9999 -9999 -9999 -9999 -9999 -9999 -9999 -9999 -9999 -9999 -9999 -9999 -9999 -9999 -9999 -9999 -9999 -9999 -9999 -9999 -9999 -9999 -9999 -9999 -9999 -9999 -9999 -9999 -9999 -9999 -9999 -9999 -9999 -9999 -9999 -9999 -9999 -9999 -9999 -9999 -9999 -9999 -9999 -9999 -9999 -9999 -9999 -9999 -9999 -9999 -9999 -9999 -9999 -9999 -9999 -9999 -9999 -9999 -9999 -9999 -9999 -9999 -9999 -9999 -9999 -9999 -9999 -9999 -9999 -9999 -9999 -9999 -9999 -9999 -9999 -9999 -9999 -9999 -9999 -9999 -9999 -9999 -9999 -9999 -9999 -9999 -9999 -9999 -9999 -9999 -9999 -9999 -9999 -9999 -9999 -9999 -9999 -9999 -9999 -9999 -9999 -9999 -9999 -9999 -9999
-9999 -9999 -9999 -9999 -9999 -9999 -9999 -9999 -9999 -9999 -9999 -9999 -9999 -9999 -9999 -9999 -9999 -9999 -9999 -9999 -9999 -9999 -9999 -9999 -9999 -9999 -9999 -9999 -9999 -9999 -9999 -9999 -9999 -9999 -9999 -9999 -9999 -9999 -9999 -9999 -9999 -9999 -9999 -9999 -9999 -9999 -9999 -9999 -9999 -9999 -9999 -9999 -9999 -9999 -9999 -9999 -9999 -9999 -9999 -9999 -9999 -9999 -9999 -9999 -9999 -9999 -9999 -9999 -9999 -9999 -9999 -9999 -9999 -9999 -9999 -9999 -9999 -9999 -9999 -9999 -9999 -9999 -9999 -9999 -9999 -9999 -9999 -9999 -9999 -9999 -9999 -9999 -9999 -9999 -9999 -9999 -9999 -9999 -9999 -9999 -9999 -9999 -9999 -9999 -9999 -9999 -9999 -9999 -9999 -9999 -9999 -9999 -9999 -9999 -9999 -9999 -9999 -9999 -9999 -9999 -9999 -9999 -9999 -9999 -9999 -9999 -9999 -9999 -9999 -9999 -9999 -9999 -9999 -9999 -9999 -9999 -9999 -9999 -9999 -9999 -9999 -9999 -9999 -9999 -9999 -9999 -9999 -9999 -9999 -9999 -9999 -9999 -9999 -9999 -9999 -9999 -9999 -9999 -9999 -9999 -9999 -9999 -9999 -9999 -9999 -9999 -9999 -9999 -9999 -9999 -9999 -9999 -9999 -9999 -9999 -9999 -9999 -9999 -9999 -9999 -9999 -9999 -9999 -9999 -9999 -9999 -9999 -9999 -9999 -9999 -9999 -9999 -9999 -9999 -9999 -9999 -9999 -9999 -9999 -9999 -9999 -9999 -9999 -9999 -9999 -9999 -9999 -9999 -9999 -9999 -9999 -9999 -9999 -9999 -9999 -9999 -9999 -9999 -9999 -9999 -9999 -9999 -9999 -9999 -9999 -9999 -9999 -9999 -9999 -9999 -9999 -9999 -9999 -9999 -9999 -9999 -9999 -9999 -9999 -9999 -9999 -9999 -9999 -9999 -9999 -9999 -9999 -9999 -9999 -9999 -9999 -9999 -9999 -9999 -9999 -9999 -9999 -9999 -9999 -9999 -9999 -9999 -9999 -9999 -9999 -9999 -9999 -9999 -9999 -9999 -9999 -9999 -9999 -9999 -9999 -9999 -9999 -9999 -9999 -9999 -9999 -9999 -9999 -9999 -9999 -9999 -9999 -9999 -9999 -9999 -9999 -9999 -9999 -9999 -9999 -9999 -9999 -9999 -9999 -9999 -9999 -9999 -9999 -9999 -9999 -9999 -9999 -9999 -9999 -9999 -9999 -9999 -9999 -9999 -9999 -9999 -9999 -9999 -9999 -9999 -9999 -9999 -9999 -9999 -9999 -9999 -9999 -9999 -9999 -9999 -9999 -9999 -9999 -9999 -9999 -9999 -9999 -9999 -9999 -9999 -9999 -9999 -9999 -9999 -9999 -9999 -9999 -9999 -9999 -9999 -9999 -9999 -9999 -9999 -9999 -9999 -9999 -9999 -9999 -9999 -9999 -9999 -9999 -9999 -9999 -9999 -9999 -9999 -9999 -9999 -9999 -9999 -9999 -9999 -9999 -9999 -9999 -9999 -9999 -9999 -9999 -9999 -9999 -9999 -9999 -9999 -9999 -9999 -9999 -9999 -9999 -9999 -9999 -9999 -9999 -9999 -9999 -9999 -9999 -9999 -9999 -9999 -9999 -9999 -9999 -9999 -9999 -9999 -9999 -9999 -9999 -9999 -9999 -9999 -9999 -9999 -9999 -9999 -9999 -9999 -9999 -9999 -9999 -9999 -9999 -9999 -9999 -9999 -9999 -9999 -9999 -9999 9.20222E-7 8.10847E-7 6.77823E-7 6.60664E-7 6.58724E-7 6.66703E-7 6.62396E-7 6.64617E-7 6.52423E-7 6.45676E-7 6.42971E-7 6.6328E-7 7.66778E-7 8.44033E-7 8.35239E-7 7.55674E-7 5.07729E-7 5.37328E-7 6.38864E-7 6.26687E-7 5.02461E-7 4.78848E-7 4.87258E-7 4.72924E-7 4.70191E-7 4.5886E-7 4.54759E-7 4.52699E-7 4.51412E-7 4.42458E-7 4.33315E-7 4.30871E-7 4.21897E-7 4.18E-7 4.15469E-7 4.12759E-7 4.06354E-7 4.13444E-7 3.9619E-7 4.16579E-7 3.9016E-7 3.88924E-7 3.84216E-7 3.78886E-7 3.61611E-7 3.57259E-7 3.58254E-7 3.56649E-7 3.71411E-7 3.62095E-7 3.53198E-7 3.51348E-7 3.52933E-7 3.46637E-7 3.44578E-7 3.42576E-7 4.51441E-7 4.42025E-7 3.93326E-7 3.40337E-7 3.24748E-7 3.1114E-7 3.0862E-7 3.14462E-7 3.10487E-7 3.28533E-7 3.32371E-7 3.13036E-7 2.86225E-7 2.9654E-7 2.92799E-7 2.81478E-7 1.27255E-6 1.29102E-6 2.7801E-7 2.76007E-7 2.68008E-7 1.23023E-6 1.24111E-6 1.20446E-6 1.17766E-6 1.11687E-6 1.12654E-6 1.11152E-6 1.07929E-6 1.11652E-6 1.12831E-6 1.11445E-6 1.07778E-6 1.06699E-6 1.0315E-6 1.04229E-6 1.07504E-6 1.09252E-6 1.16353E-6 1.13985E-6 9.5305E-7 9.35859E-7 9.28911E-7 8.81748E-7 9.23125E-7 9.09378E-7 8.92071E-7 8.93137E-7 1.0147E-6 1.02704E-6 8.75317E-7 8.84335E-7 8.6159E-7 1.10984E-6 9.86786E-7 8.75711E-7 8.3857E-7 2.12164E-6 1.27335E-6 8.34825E-7 1.1676E-6 2.3964E-6 9.06784E-7 1.03959E-6 1.37179E-6 1.27956E-6 7.90905E-7 7.83515E-7 7.79958E-7 7.73116E-7 7.8992E-7 7.82143E-7 7.70016E-7 7.70016E-7 7.56329E-7 7.52683E-7 7.47352E-7 7.4163E-7 6.97773E-7 7.04359E-7 7.30079E-7 8.05811E-7 7.74017E-7 7.68481E-7 7.68481E-7 7.85319E-7 7.68331E-7 7.52782E-7 1.05932E-6 8.75354E-7 7.00875E-7 1.41619E-6 1.07522E-6 6.71596E-7 7.80355E-7 8.34467E-7 8.26464E-7 8.24251E-7 8.135E-7 7.45907E-7 7.44303E-7 7.28483E-7 7.23968E-7 6.90824E-7 6.30925E-7 6.36334E-7 6.28947E-7 5.95369E-7 5.82294E-7 5.74741E-7 5.82294E-7 5.87806E-7 5.81094E-7 5.72989E-7 5.70072E-7 5.49975E-7 5.30411E-7 5.16654E-7 5.30777E-7 5.46126E-7 5.61912E-7 5.34068E-7 5.21093E-7 6.89411E-7 6.89114E-7 6.80615E-7 6.83871E-7 6.79877E-7 6.39926E-7 6.33768E-7 6.40264E-7 6.25059E-7 6.18742E-7 5.95986E-7 5.38294E-7 5.32335E-7 5.21925E-7 5.35599E-7 5.35599E-7 5.25702E-7 4.75744E-7 4.61336E-7 5.98637E-7 7.7776E-7 7.69755E-7 7.63493E-7 6.12978E-7 4.45519E-7 4.23616E-7 4.23616E-7 4.23873E-7 4.18857E-7 4.13177E-7 4.26925E-7 4.24968E-7 4.22098E-7 4.19981E-7 4.18149E-7 4.06587E-7 4.01919E-7 4.02876E-7 4.04665E-7 3.78749E-7 3.75845E-7 3.39883E-7 3.82362E-7 3.7808E-7 3.85479E-7 3.78777E-7 3.40868E-7 3.64071E-7 3.74324E-7 3.82034E-7 3.8117E-7 3.81236E-7 3.79513E-7 3.7381E-7 3.78215E-7 6.78375E-7 3.64747E-7 3.50549E-7 3.357E-7 5.59457E-7 6.09436E-7 4.64277E-7 3.31884E-7 3.28885E-7 3.2341E-7 3.2461E-7 3.14593E-7 3.19568E-7 3.51643E-7 3.03681E-5 3.68219E-6 4.90427E-7 4.16587E-7 3.98112E-7 3.57591E-7 3.00287E-7 2.97402E-7 2.87659E-7 2.8865E-7 2.6863E-7 2.67407E-7 2.72835E-7 2.71847E-7 2.69893E-7 2.68402E-7 2.67658E-7 2.59042E-7 2.55006E-7 2.51432E-7 2.88394E-7 3.7687E-7 3.75142E-7 3.70787E-7 3.66684E-7 3.31467E-7 3.22809E-7 2.57641E-7 2.38708E-7 2.35426E-7 2.34342E-7 2.26946E-7 2.27709E-7 2.19165E-7 2.1394E-7 2.26481E-7 2.27141E-7 2.26608E-7 2.47682E-7 2.46144E-7 2.44152E-7 2.43949E-7 2.28987E-7 2.0476E-7 2.08116E-7 2.03734E-7 1.93278E-7 1.9028E-7 1.95239E-7 2.39739E-7 2.35952E-7 2.14439E-7 2.14392E-7 2.03726E-7 1.65602E-7 1.64582E-7 1.63272E-7 1.65439E-7 1.6358E-7 1.76202E-7 1.78561E-7 1.69462E-7 1.68489E-7 1.61766E-7 1.56654E-7 1.51939E-7 1.61096E-7 1.68675E-7 1.65946E-7 1.68774E-7 1.64651E-7 1.67102E-7 1.57048E-7 1.53927E-7 1.5598E-7 1.56703E-7 1.434E-7 1.2824E-7 1.343E-7 1.3695E-7 1.33894E-7 1.31843E-7 1.2926E-7 1.31435E-7 1.40028E-7 1.37766E-7 1.35032E-7 1.31667E-7 2.4607E-7 1.2185E-7 1.19495E-7 1.19078E-7 1.2759E-7 1.35719E-7 1.36359E-7 1.25483E-7 1.23854E-7 1.24926E-7 1.23994E-7 1.23872E-7 1.32776E-7 1.29186E-7 1.32045E-7 1.27877E-7 1.24699E-7 1.18913E-7 1.19602E-7 1.24045E-7 1.28506E-7 1.25888E-7 1.23672E-7 1.15307E-7 1.1012E-7 1.21508E-7 1.08678E-7 1.17468E-7 1.298E-7 -9999 -9999 -9999 -9999 -9999 -9999 -9999 -9999 -9999 -9999 -9999 -9999 -9999 -9999 -9999 -9999 -9999 -9999 -9999 -9999 -9999 -9999 -9999 -9999 -9999 -9999 -9999 -9999 -9999 -9999 -9999 -9999 -9999 -9999 -9999 -9999 -9999 -9999 -9999 -9999 -9999 -9999 -9999 -9999 -9999 -9999 -9999 -9999 -9999 -9999 -9999 -9999 -9999 -9999 -9999 -9999 -9999 -9999 -9999 -9999 -9999 -9999 -9999 -9999 -9999 -9999 -9999 -9999 -9999 -9999 -9999 -9999 -9999 -9999 -9999 -9999 -9999 -9999 -9999 -9999 -9999 -9999 -9999 -9999 -9999 -9999 -9999 -9999 -9999 -9999 -9999 -9999 -9999 -9999 -9999 -9999 -9999 -9999 -9999 -9999 -9999 -9999 -9999 -9999 -9999 -9999 -9999 -9999 -9999 -9999 -9999 -9999 -9999 -9999 -9999 -9999 -9999 -9999 -9999 -9999 -9999 -9999 -9999 -9999 -9999 -9999 -9999 -9999 -9999 -9999 -9999 -9999 -9999 -9999 -9999 -9999 -9999 -9999 -9999 -9999 -9999 -9999 -9999 -9999 -9999 -9999 -9999 -9999 -9999 -9999 -9999 -9999 -9999 -9999 -9999 -9999 -9999 -9999 -9999 -9999 -9999 -9999 -9999 -9999 -9999 -9999 -9999 -9999 -9999 -9999 -9999 -9999 -9999 -9999 -9999 -9999 -9999 -9999 -9999 -9999 -9999 -9999 -9999 -9999 -9999 -9999 -9999 -9999 -9999 -9999 -9999 -9999 -9999 -9999 -9999 -9999 -9999 -9999 -9999 -9999 -9999 -9999 -9999 -9999 -9999 -9999 -9999 -9999 -9999 -9999 -9999 -9999 -9999 -9999 -9999 -9999 -9999 -9999 -9999 -9999 -9999 -9999 -9999 -9999 -9999 -9999 -9999 -9999 -9999 -9999 -9999 -9999 -9999 -9999 -9999 -9999 -9999 -9999 -9999 -9999 -9999 -9999 -9999 -9999 -9999 -9999 -9999 -9999 -9999 -9999 -9999 -9999 -9999 -9999 -9999 -9999 -9999 -9999 -9999 -9999 -9999 -9999 -9999 -9999 -9999 -9999 -9999 -9999 -9999 -9999 -9999 -9999 -9999 -9999 -9999 -9999 -9999 -9999 -9999 -9999 -9999 -9999 -9999 -9999 -9999 -9999 -9999 -9999 -9999 -9999 -9999 -9999 -9999 -9999 -9999 -9999 -9999 -9999 -9999 -9999 -9999 -9999 -9999 -9999 -9999 -9999 -9999 -9999 -9999 -9999 -9999 -9999 -9999 -9999 -9999 -9999 -9999 -9999 -9999 -9999 -9999 -9999 -9999 -9999 -9999 -9999 -9999 -9999 -9999 -9999 -9999 -9999 -9999 -9999 -9999 -9999 -9999 -9999 -9999 -9999 -9999 -9999 -9999 -9999 -9999 -9999 -9999 -9999 -9999 -9999 -9999 -9999 -9999 -9999 -9999 -9999 -9999 -9999 -9999 -9999 -9999 -9999 -9999 -9999 -9999 -9999 -9999 -9999 -9999 -9999 -9999 -9999 -9999 -9999 -9999 -9999 -9999 -9999 -9999 -9999 -9999 -9999 -9999 -9999 -9999 -9999 -9999 -9999 -9999 -9999 -9999 -9999 -9999 -9999 -9999 -9999 -9999 -9999 -9999 -9999 -9999 -9999 -9999 -9999 -9999 -9999 -9999 -9999 -9999 -9999 -9999 -9999 -9999 -9999 -9999 -9999 -9999 -9999 -9999 -9999 -9999 -9999 -9999 -9999 -9999 -9999 -9999 -9999 -9999 -9999 -9999 -9999 -9999 -9999 -9999 -9999 -9999 -9999 -9999 -9999 -9999 -9999 -9999 -9999 -9999 -9999 -9999 -9999 -9999 -9999 -9999 -9999 -9999 -9999 -9999 -9999 -9999 -9999 -9999 -9999 -9999 -9999 -9999 -9999 -9999 -9999 -9999 -9999 -9999 -9999 -9999 -9999 -9999 -9999 -9999 -9999 -9999 -9999 -9999 -9999 -9999 -9999 -9999 -9999 -9999 -9999 -9999 -9999 -9999 -9999 -9999 -9999 -9999 -9999 -9999 -9999 -9999 -9999 -9999 -9999 -9999 -9999 -9999 -9999 -9999 -9999 -9999 -9999 -9999 -9999 -9999 -9999 -9999 -9999 -9999 -9999 -9999 -9999 -9999 -9999 -9999 -9999 -9999 -9999 -9999 -9999 -9999 -9999 -9999 -9999 -9999 -9999 -9999 -9999 -9999 -9999 -9999 -9999 -9999 -9999 -9999 -9999 -9999 -9999 -9999 -9999 -9999 -9999 -9999 -9999 -9999 -9999 -9999 -9999 -9999 -9999 -9999 -9999 -9999 -9999 -9999 -9999 -9999 -9999 -9999 -9999 -9999 -9999 -9999 -9999 -9999 -9999 -9999 -9999 -9999 -9999 -9999 -9999 -9999 -9999 -9999 -9999 -9999 -9999 -9999 -9999 -9999 -9999 -9999 -9999 -9999 -9999 -9999 -9999 -9999 -9999 -9999 -9999 -9999 -9999 -9999 -9999 -9999 -9999 -9999 -9999 -9999 -9999 -9999 -9999 -9999 -9999 -9999 -9999 -9999 -9999 -9999 -9999 -9999 -9999 -9999 -9999 -9999 -9999 -9999 -9999 -9999 -9999 -9999 -9999 -9999 -9999 -9999 -9999 -9999 -9999 -9999 -9999 -9999 -9999 -9999 -9999 -9999 -9999 -9999 -9999 -9999 -9999 -9999 -9999 -9999 -9999 -9999 -9999 -9999 -9999 -9999 -9999 -9999 -9999 -9999 -9999 -9999 -9999 -9999 -9999 -9999 -9999 -9999 -9999 -9999 -9999 -9999 -9999 -9999 -9999 -9999 -9999 -9999 -9999 -9999 -9999 -9999 -9999 -9999 -9999 -9999 -9999 -9999 -9999 -9999 -9999 -9999 -9999 -9999 -9999 -9999 -9999 -9999 -9999 -9999 -9999 -9999 -9999 -9999 -9999 -9999 -9999 -9999 -9999 -9999 -9999 -9999 -9999 -9999 -9999 -9999 -9999 -9999 -9999 -9999 -9999 -9999 -9999 -9999 -9999 -9999 -9999 -9999 -9999 -9999 -9999 -9999 -9999 -9999 -9999 -9999 -9999 -9999 -9999 -9999 -9999 -9999 -9999 -9999 -9999 -9999 -9999 -9999 -9999 -9999 -9999 -9999 -9999 -9999 -9999 -9999 -9999 -9999 -9999 -9999 -9999 -9999 -9999 -9999 -9999 -9999 -9999 -9999 -9999 -9999 -9999 -9999 -9999 -9999 -9999 -9999 -9999 -9999
-9999 -9999 -9999 -9999 -9999 -9999 -9999 -9999 -9999 -9999 -9999 -9999 -9999 -9999 -9999 -9999 -9999 -9999 -9999 -9999 -9999 -9999 -9999 -9999 -9999 -9999 -9999 -9999 -9999 -9999 -9999 -9999 -9999 -9999 -9999 -9999 -9999 -9999 -9999 -9999 -9999 -9999 -9999 -9999 -9999 -9999 -9999 -9999 -9999 -9999 -9999 -9999 -9999 -9999 -9999 -9999 -9999 -9999 -9999 -9999 -9999 -9999 -9999 -9999 -9999 -9999 -9999 -9999 -9999 -9999 -9999 -9999 -9999 -9999 -9999 -9999 -9999 -9999 -9999 -9999 -9999 -9999 -9999 -9999 -9999 -9999 -9999 -9999 -9999 -9999 -9999 -9999 -9999 -9999 -9999 -9999 -9999 -9999 -9999 -9999 -9999 -9999 -9999 -9999 -9999 -9999 -9999 -9999 -9999 -9999 -9999 -9999 -9999 -9999 -9999 -9999 -9999 -9999 -9999 -9999 -9999 -9999 -9999 -9999 -9999 -9999 -9999 -9999 -9999 -9999 -9999 -9999 -9999 -9999 -9999 -9999 -9999 -9999 -9999 -9999 -9999 -9999 -9999 -9999 -9999 -9999 -9999 -9999 -9999 -9999 -9999 -9999 -9999 -9999 -9999 -9999 -9999 -9999 -9999 -9999 -9999 -9999 -9999 -9999 -9999 -9999 -9999 -9999 -9999 -9999 -9999 -9999 -9999 -9999 -9999 -9999 -9999 -9999 -9999 -9999 -9999 -9999 -9999 -9999 -9999 -9999 -9999 -9999 -9999 -9999 -9999 -9999 -9999 -9999 -9999 -9999 -9999 -9999 -9999 -9999 -9999 -9999 -9999 -9999 -9999 -9999 -9999 -9999 -9999 -9999 -9999 -9999 -9999 -9999 -9999 -9999 -9999 -9999 -9999 -9999 -9999 -9999 -9999 -9999 -9999 -9999 -9999 -9999 -9999 -9999 -9999 -9999 -9999 -9999 -9999 -9999 -9999 -9999 -9999 -9999 -9999 -9999 -9999 -9999 -9999 -9999 -9999 -9999 -9999 -9999 -9999 -9999 -9999 -9999 -9999 -9999 -9999 -9999 -9999 -9999 -9999 -9999 -9999 -9999 -9999 -9999 -9999 -9999 -9999 -9999 -9999 -9999 -9999 -9999 -9999 -9999 -9999 -9999 -9999 -9999 -9999 -9999 -9999 -9999 -9999 -9999 -9999 -9999 -9999 -9999 -9999 -9999 -9999 -9999 -9999 -9999 -9999 -9999 -9999 -9999 -9999 -9999 -9999 -9999 -9999 -9999 -9999 -9999 -9999 -9999 -9999 -9999 -9999 -9999 -9999 -9999 -9999 -9999 -9999 -9999 -9999 -9999 -9999 -9999 -9999 -9999 -9999 -9999 -9999 -9999 -9999 -9999 -9999 -9999 -9999 -9999 -9999 -9999 -9999 -9999 -9999 -9999 -9999 -9999 -9999 -9999 -9999 -9999 -9999 -9999 -9999 -9999 -9999 -9999 -9999 -9999 -9999 -9999 -9999 -9999 -9999 -9999 -9999 -9999 -9999 -9999 -9999 -9999 -9999 -9999 -9999 -9999 -9999 -9999 -9999 -9999 -9999 -9999 -9999 -9999 -9999 -9999 -9999 -9999 -9999 -9999 -9999 -9999 -9999 -9999 -9999 -9999 -9999 -9999 -9999 -9999 -9999 -9999 -9999 -9999 -9999 -9999 -9999 -9999 -9999 -9999 -9999 -9999 -9999 -9999 -9999 -9999 -9999 -9999 -9999 -9999 -9999 -9999 -9999 -9999 -9999 -9999 -9999 -9999 -9999 -9999 -9999 -9999 -9999 -9999 -9999 -9999 6.02741E-7 6.06164E-7 5.9604E-7 6.10693E-7 6.05213E-7 5.86222E-7 5.88154E-7 5.86714E-7 5.75756E-7 5.71453E-7 6.12765E-7 1.11613E-6 6.99549E-7 6.52559E-7 7.78189E-7 7.16367E-7 5.2551E-7 5.48321E-7 6.72585E-7 6.48102E-7 5.04927E-7 5.05112E-7 4.70776E-7 4.82866E-7 4.68069E-7 4.61771E-7 4.63854E-7 4.56621E-7 4.48765E-7 4.35379E-7 4.55158E-7 4.36034E-7 4.24972E-7 4.05134E-7 4.15594E-7 4.11895E-7 4.19098E-7 4.17205E-7 3.97389E-7 3.9711E-7 3.9342E-7 3.89606E-7 3.8248E-7 3.71153E-7 3.64615E-7 3.62979E-7 3.61227E-7 3.59607E-7 3.73085E-7 3.59343E-7 3.42612E-7 3.55791E-7 3.48286E-7 3.57363E-7 3.46084E-7 3.51726E-7 4.49859E-7 4.42025E-7 4.24858E-7 3.23549E-7 3.19842E-7 3.16356E-7 3.12204E-7 3.07828E-7 3.07129E-7 2.95729E-7 3.01414E-7 3.00566E-7 2.87318E-7 2.90397E-7 2.91345E-7 2.75829E-7 1.27271E-6 1.26701E-6 2.86503E-7 2.76762E-7 2.77251E-7 1.26782E-6 1.21398E-6 1.16718E-6 1.14726E-6 1.11833E-6 1.10802E-6 1.08456E-6 1.0821E-6 1.11433E-6 1.15144E-6 1.13395E-6 1.09775E-6 1.10548E-6 1.14148E-6 1.18486E-6 1.08386E-6 1.05364E-6 1.05908E-6 1.06756E-6 1.21613E-6 1.16034E-6 1.16189E-6 1.14241E-6 1.18263E-6 1.09565E-6 9.51594E-7 9.24382E-7 9.78014E-7 9.44067E-7 8.83246E-7 8.40818E-7 8.62547E-7 1.21974E-6 1.16824E-6 1.05581E-6 8.5714E-7 8.14288E-7 8.66979E-7 8.58629E-7 8.51739E-7 7.96778E-7 1.09335E-6 1.26744E-6 2.4998E-6 9.79407E-7 7.83289E-7 7.79098E-7 7.76641E-7 7.97134E-7 8.55333E-7 8.57808E-7 7.92375E-7 7.71561E-7 7.6173E-7 7.60435E-7 7.49481E-7 7.4163E-7 7.06003E-7 7.00662E-7 7.03766E-7 7.74017E-7 7.72947E-7 7.68481E-7 7.67097E-7 7.85886E-7 7.61341E-7 7.323E-7 1.05772E-6 1.05699E-6 7.12201E-7 6.74843E-7 6.74843E-7 6.93038E-7 7.75186E-7 8.2956E-7 8.24251E-7 8.22926E-7 8.11412E-7 7.44286E-7 7.31815E-7 7.19526E-7 7.14907E-7 6.69538E-7 6.59209E-7 6.78754E-7 6.38713E-7 5.943E-7 5.943E-7 5.84975E-7 5.6616E-7 5.81094E-7 5.7151E-7 5.78282E-7 5.51183E-7 5.38446E-7 5.51419E-7 5.40035E-7 5.29464E-7 5.6851E-7 5.57227E-7 5.18523E-7 5.21462E-7 6.8159E-7 6.82465E-7 7.05335E-7 7.05615E-7 5.90709E-7 5.54843E-7 5.69722E-7 5.50475E-7 5.48992E-7 5.45426E-7 7.97069E-7 1.11952E-6 1.10559E-6 1.07955E-6 1.08102E-6 1.07219E-6 1.04072E-6 5.70547E-7 4.65257E-7 7.74054E-7 7.85915E-7 7.66477E-7 7.56477E-7 6.27153E-7 4.35016E-7 4.23616E-7 4.44231E-7 4.17899E-7 4.17808E-7 4.15441E-7 4.28798E-7 4.26832E-7 4.23019E-7 4.61022E-7 4.31757E-7 4.05607E-7 4.15426E-7 4.10658E-7 3.77023E-7 3.80068E-7 3.50138E-7 5.24519E-7 5.12445E-7 3.93576E-7 3.77947E-7 3.45629E-7 3.66229E-7 3.68944E-7 3.66534E-7 3.78841E-7 3.68714E-7 3.60907E-7 3.63575E-7 3.61159E-7 3.59865E-7 6.84232E-7 3.62702E-7 3.60291E-7 3.39427E-7 3.9373E-7 4.19837E-7 3.58221E-7 3.3153E-7 3.27021E-7 3.27396E-7 3.28231E-7 3.27072E-7 3.8702E-7 5.18522E-7 5.18206E-7 8.98481E-7 5.94578E-7 2.9788E-7 2.97152E-7 3.04111E-7 3.32177E-7 3.32109E-7 3.22226E-7 3.19155E-7 2.75781E-7 2.66456E-7 2.8636E-7 2.86798E-7 2.87426E-7 2.84247E-7 2.85831E-7 2.83231E-7 2.67105E-7 2.44938E-7 2.92416E-7 3.90488E-7 3.87756E-7 3.85037E-7 3.68378E-7 3.34211E-7 3.26741E-7 2.70829E-7 2.39325E-7 2.36211E-7 2.36515E-7 2.36515E-7 2.28763E-7 2.18386E-7 2.15874E-7 2.24036E-7 2.28699E-7 2.27651E-7 2.51789E-7 2.64008E-7 2.60732E-7 2.49647E-7 2.37965E-7 2.20497E-7 2.13398E-7 2.05934E-7 1.93842E-7 1.84561E-7 1.84545E-7 1.81973E-7 1.81321E-7 2.12341E-7 2.34799E-7 1.98725E-7 1.73869E-7 1.69137E-7 1.63965E-7 1.53318E-7 1.66625E-7 1.70606E-7 1.71647E-7 1.70856E-7 1.61587E-7 1.50179E-7 1.41473E-7 1.49086E-7 1.50024E-7 1.51487E-7 1.55032E-7 1.61886E-7 1.5786E-7 1.58712E-7 1.58191E-7 1.58829E-7 1.47815E-7 1.48836E-7 1.40593E-7 1.2973E-7 1.36005E-7 1.35139E-7 1.30009E-7 1.29137E-7 1.27945E-7 1.31571E-7 1.62399E-7 1.61963E-7 1.64149E-7 1.61379E-7 1.52361E-7 1.25085E-7 1.24658E-7 1.24473E-7 1.18201E-7 1.17082E-7 1.20921E-7 1.17719E-7 1.14398E-7 1.15888E-7 1.2543E-7 1.27752E-7 1.21146E-7 1.17298E-7 1.16722E-7 1.18133E-7 1.14351E-7 1.15142E-7 1.13785E-7 1.13878E-7 1.30312E-7 1.30458E-7 1.26468E-7 1.27219E-7 1.15467E-7 1.17145E-7 1.10615E-7 1.13852E-7 1.18652E-7 -9999 -9999 -9999 -9999 -9999 -9999 -9999 -9999 -9999 -9999 -9999 -9999 -9999 -9999 -9999 -9999 -9999 -9999 -9999 -9999 -9999 -9999 -9999 -9999 -9999 -9999 -9999 -9999 -9999 -9999 -9999 -9999 -9999 -9999 -9999 -9999 -9999 -9999 -9999 -9999 -9999 -9999 -9999 -9999 -9999 -9999 -9999 -9999 -9999 -9999 -9999 -9999 -9999 -9999 -9999 -9999 -9999 -9999 -9999 -9999 -9999 -9999 -9999 -9999 -9999 -9999 -9999 -9999 -9999 -9999 -9999 -9999 -9999 -9999 -9999 -9999 -9999 -9999 -9999 -9999 -9999 -9999 -9999 -9999 -9999 -9999 -9999 -9999 -9999 -9999 -9999 -9999 -9999 -9999 -9999 -9999 -9999 -9999 -9999 -9999 -9999 -9999 -9999 -9999 -9999 -9999 -9999 -9999 -9999 -9999 -9999 -9999 -9999 -9999 -9999 -9999 -9999 -9999 -9999 -9999 -9999 -9999 -9999 -9999 -9999 -9999 -9999 -9999 -9999 -9999 -9999 -9999 -9999 -9999 -9999 -9999 -9999 -9999 -9999 -9999 -9999 -9999 -9999 -9999 -9999 -9999 -9999 -9999 -9999 -9999 -9999 -9999 -9999 -9999 -9999 -9999 -9999 -9999 -9999 -9999 -9999 -9999 -9999 -9999 -9999 -9999 -9999 -9999 -9999 -9999 -9999 -9999 -9999 -9999 -9999 -9999 -9999 -9999 -9999 -9999 -9999 -9999 -9999 -9999 -9999 -9999 -9999 -9999 -9999 -9999 -9999 -9999 -9999 -9999 -9999 -9999 -9999 -9999 -9999 -9999 -9999 -9999 -9999 -9999 -9999 -9999 -9999 -9999 -9999 -9999 -9999 -9999 -9999 -9999 -9999 -9999 -9999 -9999 -9999 -9999 -9999 -9999 -9999 -9999 -9999 -9999 -9999 -9999 -9999 -9999 -9999 -9999 -9999 -9999 -9999 -9999 -9999 -9999 -9999 -9999 -9999 -9999 -9999 -9999 -9999 -9999 -9999 -9999 -9999 -9999 -9999 -9999 -9999 -9999 -9999 -9999 -9999 -9999 -9999 -9999 -9999 -9999 -9999 -9999 -9999 -9999 -9999 -9999 -9999 -9999 -9999 -9999 -9999 -9999 -9999 -9999 -9999 -9999 -9999 -9999 -9999 -9999 -9999 -9999 -9999 -9999 -9999 -9999 -9999 -9999 -9999 -9999 -9999 -9999 -9999 -9999 -9999 -9999 -9999 -9999 -9999 -9999 -9999 -9999 -9999 -9999 -9999 -9999 -9999 -9999 -9999 -9999 -9999 -9999 -9999 -9999 -9999 -9999 -9999 -9999 -9999 -9999 -9999 -9999 -9999 -9999 -9999 -9999 -9999 -9999 -9999 -9999 -9999 -9999 -9999 -9999 -9999 -9999 -9999 -9999 -9999 -9999 -9999 -9999 -9999 -9999 -9999 -9999 -9999 -9999 -9999 -9999 -9999 -9999 -9999 -9999 -9999 -9999 -9999 -9999 -9999 -9999 -9999 -9999 -9999 -9999 -9999 -9999 -9999 -9999 -9999 -9999 -9999 -9999 -9999 -9999 -9999 -9999 -9999 -9999 -9999 -9999 -9999 -9999 -9999 -9999 -9999 -9999 -9999 -9999 -9999 -9999 -9999 -9999 -9999 -9999 -9999 -9999 -9999 -9999 -9999 -9999 -9999 -9999 -9999 -9999 -9999 -9999 -9999 -9999 -9999 -9999 -9999 -9999 -9999 -9999 -9999 -9999 -9999 -9999 -9999 -9999 -9999 -9999 -9999 -9999 -9999 -9999 -9999 -9999 -9999 -9999 -9999 -9999 -9999 -9999 -9999 -9999 -9999 -9999 -9999 -9999 -9999 -9999 -9999 -9999 -9999 -9999 -9999 -9999 -9999 -9999 -9999 -9999 -9999 -9999 -9999 -9999 -9999 -9999 -9999 -9999 -9999 -9999 -9999 -9999 -9999 -9999 -9999 -9999 -9999 -9999 -9999 -9999 -9999 -9999 -9999 -9999 -9999 -9999 -9999 -9999 -9999 -9999 -9999 -9999 -9999 -9999 -9999 -9999 -9999 -9999 -9999 -9999 -9999 -9999 -9999 -9999 -9999 -9999 -9999 -9999 -9999 -9999 -9999 -9999 -9999 -9999 -9999 -9999 -9999 -9999 -9999 -9999 -9999 -9999 -9999 -9999 -9999 -9999 -9999 -9999 -9999 -9999 -9999 -9999 -9999 -9999 -9999 -9999 -9999 -9999 -9999 -9999 -9999 -9999 -9999 -9999 -9999 -9999 -9999 -9999 -9999 -9999 -9999 -9999 -9999 -9999 -9999 -9999 -9999 -9999 -9999 -9999 -9999 -9999 -9999 -9999 -9999 -9999 -9999 -9999 -9999 -9999 -9999 -9999 -9999 -9999 -9999 -9999 -9999 -9999 -9999 -9999 -9999 -9999 -9999 -9999 -9999 -9999 -9999 -9999 -9999 -9999 -9999 -9999 -9999 -9999 -9999 -9999 -9999 -9999 -9999 -9999 -9999 -9999 -9999 -9999 -9999 -9999 -9999 -9999 -9999 -9999 -9999 -9999 -9999 -9999 -9999 -9999 -9999 -9999 -9999 -9999 -9999 -9999 -9999 -9999 -9999 -9999 -9999 -9999 -9999 -9999 -9999 -9999 -9999 -9999 -9999 -9999 -9999 -9999 -9999 -9999 -9999 -9999 -9999 -9999 -9999 -9999 -9999 -9999 -9999 -9999 -9999 -9999 -9999 -9999 -9999 -9999 -9999 -9999 -9999 -9999 -9999 -9999 -9999 -9999 -9999 -9999 -9999 -9999 -9999 -9999 -9999 -9999 -9999 -9999 -9999 -9999 -9999 -9999 -9999 -9999 -9999 -9999 -9999 -9999 -9999 -9999 -9999 -9999 -9999 -9999 -9999 -9999 -9999 -9999 -9999 -9999 -9999 -9999 -9999 -9999 -9999 -9999 -9999 -9999 -9999 -9999 -9999 -9999 -9999 -9999 -9999 -9999 -9999 -9999 -9999 -9999 -9999 -9999 -9999 -9999 -9999 -9999 -9999 -9999 -9999 -9999 -9999 -9999 -9999 -9999 -9999 -9999 -9999 -9999 -9999 -9999 -9999 -9999 -9999 -9999 -9999 -9999 -9999 -9999 -9999 -9999 -9999 -9999 -9999 -9999 -9999 -9999 -9999 -9999 -9999 -9999 -9999 -9999 -9999 -9999 -9999 -9999 -9999 -9999 -9999 -9999 -9999 -9999 -9999 -9999 -9999 -9999 -9999 -9999 -9999 -9999 -9999 -9999 -9999 -9999 -9999 -9999 -9999 -9999 -9999
-9999 -9999 -9999 -9999 -9999 -9999 -9999 -9999 -9999 -9999 -9999 -9999 -9999 -9999 -9999 -9999 -9999 -9999 -9999 -9999 -9999 -9999 -9999 -9999 -9999 -9999 -9999 -9999 -9999 -9999 -9999 -9999 -9999 -9999 -9999 -9999 -9999 -9999 -9999 -9999 -9999 -9999 -9999 -9999 -9999 -9999 -9999 -9999 -9999 -9999 -9999 -9999 -9999 -9999 -9999 -9999 -9999 -9999 -9999 -9999 -9999 -9999 -9999 -9999 -9999 -9999 -9999 -9999 -9999 -9999 -9999 -9999 -9999 -9999 -9999 -9999 -9999 -9999 -9999 -9999 -9999 -9999 -9999 -9999 -9999 -9999 -9999 -9999 -9999 -9999 -9999 -9999 -9999 -9999 -9999 -9999 -9999 -9999 -9999 -9999 -9999 -9999 -9999 -9999 -9999 -9999 -9999 -9999 -9999 -9999 -9999 -9999 -9999 -9999 -9999 -9999 -9999 -9999 -9999 -9999 -9999 -9999 -9999 -9999 -9999 -9999 -9999 -9999 -9999 -9999 -9999 -9999 -9999 -9999 -9999 -9999 -9999 -9999 -9999 -9999 -9999 -9999 -9999 -9999 -9999 -9999 -9999 -9999 -9999 -9999 -9999 -9999 -9999 -9999 -9999 -9999 -9999 -9999 -9999 -9999 -9999 -9999 -9999 -9999 -9999 -9999 -9999 -9999 -9999 -9999 -9999 -9999 -9999 -9999 -9999 -9999 -9999 -9999 -9999 -9999 -9999 -9999 -9999 -9999 -9999 -9999 -9999 -9999 -9999 -9999 -9999 -9999 -9999 -9999 -9999 -9999 -9999 -9999 -9999 -9999 -9999 -9999 -9999 -9999 -9999 -9999 -9999 -9999 -9999 -9999 -9999 -9999 -9999 -9999 -9999 -9999 -9999 -9999 -9999 -9999 -9999 -9999 -9999 -9999 -9999 -9999 -9999 -9999 -9999 -9999 -9999 -9999 -9999 -9999 -9999 -9999 -9999 -9999 -9999 -9999 -9999 -9999 -9999 -9999 -9999 -9999 -9999 -9999 -9999 -9999 -9999 -9999 -9999 -9999 -9999 -9999 -9999 -9999 -9999 -9999 -9999 -9999 -9999 -9999 -9999 -9999 -9999 -9999 -9999 -9999 -9999 -9999 -9999 -9999 -9999 -9999 -9999 -9999 -9999 -9999 -9999 -9999 -9999 -9999 -9999 -9999 -9999 -9999 -9999 -9999 -9999 -9999 -9999 -9999 -9999 -9999 -9999 -9999 -9999 -9999 -9999 -9999 -9999 -9999 -9999 -9999 -9999 -9999 -9999 -9999 -9999 -9999 -9999 -9999 -9999 -9999 -9999 -9999 -9999 -9999 -9999 -9999 -9999 -9999 -9999 -9999 -9999 -9999 -9999 -9999 -9999 -9999 -9999 -9999 -9999 -9999 -9999 -9999 -9999 -9999 -9999 -9999 -9999 -9999 -9999 -9999 -9999 -9999 -9999 -9999 -9999 -9999 -9999 -9999 -9999 -9999 -9999 -9999 -9999 -9999 -9999 -9999 -9999 -9999 -9999 -9999 -9999 -9999 -9999 -9999 -9999 -9999 -9999 -9999 -9999 -9999 -9999 -9999 -9999 -9999 -9999 -9999 -9999 -9999 -9999 -9999 -9999 -9999 -9999 -9999 -9999 -9999 -9999 -9999 -9999 -9999 -9999 -9999 -9999 -9999 -9999 -9999 -9999 -9999 -9999 -9999 -9999 -9999 -9999 -9999 -9999 -9999 -9999 -9999 -9999 -9999 -9999 -9999 -9999 -9999 -9999 -9999 -9999 -9999 -9999 -9999 -9999 -9999 -9999 -9999 -9999 -9999 6.1239E-7 6.00818E-7 6.09412E-7 5.96927E-7 5.9424E-7 5.97227E-7 5.86189E-7 5.78316E-7 5.69722E-7 5.64425E-7 5.56833E-7 1.03857E-6 6.59087E-7 5.83987E-7 5.75224E-7 5.96973E-7 5.01354E-7 5.52154E-7 6.63244E-7 6.39736E-7 4.98736E-7 4.97649E-7 4.86277E-7 4.76959E-7 4.74807E-7 4.68669E-7 4.66424E-7 4.62876E-7 4.60781E-7 4.38254E-7 4.22779E-7 4.20475E-7 4.18736E-7 4.1759E-7 4.12588E-7 4.10876E-7 4.00992E-7 4.01556E-7 4.05056E-7 4.04487E-7 3.97806E-7 3.8394E-7 3.83061E-7 3.70388E-7 3.61103E-7 3.66132E-7 3.62855E-7 3.79448E-7 3.65377E-7 3.69746E-7 3.47964E-7 3.58641E-7 3.49859E-7 3.48382E-7 3.47799E-7 3.68884E-7 4.41592E-7 4.26558E-7 4.24338E-7 3.27519E-7 3.14205E-7 3.1215E-7 3.12591E-7 3.1609E-7 3.10707E-7 3.12828E-7 3.00067E-7 2.95964E-7 3.04569E-7 3.00539E-7 2.86121E-7 2.7732E-7 2.76079E-7 1.26701E-6 2.87568E-7 2.70592E-7 2.67314E-7 1.2169E-6 1.19005E-6 1.15814E-6 1.17239E-6 1.16124E-6 1.07045E-6 1.09182E-6 1.07012E-6 1.1033E-6 1.11749E-6 1.10785E-6 1.09977E-6 1.05165E-6 1.01717E-6 1.2299E-6 1.0445E-6 1.04418E-6 1.04903E-6 1.0099E-6 1.07806E-6 1.08128E-6 1.3201E-6 1.36985E-6 1.36899E-6 1.23335E-6 9.85383E-7 9.80951E-7 9.42505E-7 8.97706E-7 8.87237E-7 8.48434E-7 8.90556E-7 1.24738E-6 1.13504E-6 8.59903E-7 8.21687E-7 8.45686E-7 8.94534E-7 8.91124E-7 9.03118E-7 8.6183E-7 9.74259E-7 1.37511E-6 1.31742E-6 1.03304E-6 7.41401E-7 7.16808E-7 7.93519E-7 8.63034E-7 8.91889E-7 8.94681E-7 8.19681E-7 7.68104E-7 7.58487E-7 7.52897E-7 7.44153E-7 7.1552E-7 7.11407E-7 6.96647E-7 6.98984E-7 7.73161E-7 7.71564E-7 7.71564E-7 7.89477E-7 7.79182E-7 7.57491E-7 7.47444E-7 1.05423E-6 7.472E-7 6.84542E-7 6.7262E-7 6.90762E-7 6.60481E-7 7.41969E-7 8.29337E-7 8.28014E-7 8.18531E-7 8.09295E-7 7.38527E-7 7.29703E-7 7.20509E-7 6.98075E-7 7.01286E-7 6.81404E-7 6.82736E-7 6.74727E-7 6.17171E-7 5.83625E-7 5.83625E-7 5.65816E-7 5.58002E-7 5.49305E-7 5.36949E-7 5.15924E-7 5.31207E-7 5.40035E-7 5.19945E-7 5.37463E-7 5.70594E-7 5.50489E-7 5.18523E-7 5.29616E-7 6.9433E-7 6.84728E-7 6.75357E-7 7.01546E-7 5.49164E-7 5.22376E-7 5.19552E-7 5.06065E-7 5.04083E-7 5.0234E-7 8.78116E-7 1.53635E-6 1.47156E-6 1.44205E-6 1.49698E-6 1.48655E-6 1.40603E-6 6.13915E-7 5.06261E-7 7.74585E-7 8.00032E-7 7.69013E-7 7.3117E-7 6.02782E-7 4.22088E-7 4.46006E-7 4.35262E-7 4.3963E-7 4.33012E-7 4.13623E-7 4.28892E-7 4.24968E-7 4.23019E-7 4.85354E-7 4.93236E-7 4.30602E-7 4.0138E-7 3.9157E-7 3.74109E-7 3.76242E-7 3.49429E-7 5.14248E-7 5.16002E-7 3.98546E-7 3.79966E-7 3.88085E-7 3.79552E-7 3.84037E-7 3.67664E-7 3.84356E-7 3.80225E-7 3.65841E-7 3.62089E-7 3.89319E-7 7.08639E-7 3.9214E-7 3.91862E-7 3.55401E-7 3.49751E-7 3.48171E-7 3.39847E-7 3.34551E-7 3.33893E-7 3.30663E-7 3.32007E-7 3.84481E-7 5.50046E-7 5.65904E-7 5.57042E-7 5.20557E-7 5.99348E-7 4.61981E-7 2.9788E-7 2.96844E-7 3.12594E-7 3.31433E-7 3.29179E-7 3.3353E-7 3.17651E-7 2.75781E-7 2.7328E-7 2.93514E-7 2.86855E-7 2.84247E-7 2.83567E-7 2.80254E-7 2.84528E-7 2.79439E-7 2.61132E-7 3.92151E-7 4.21315E-7 4.1756E-7 3.98214E-7 4.0781E-7 3.90912E-7 3.89313E-7 2.95304E-7 2.50781E-7 2.45168E-7 2.37129E-7 2.36571E-7 2.3357E-7 2.18437E-7 2.14707E-7 2.18425E-7 2.26481E-7 2.28034E-7 2.38604E-7 2.43494E-7 2.61173E-7 2.57488E-7 2.437E-7 2.16703E-7 1.97422E-7 1.87525E-7 1.88999E-7 1.8727E-7 1.77649E-7 1.74449E-7 1.85611E-7 2.0722E-7 2.27417E-7 2.02498E-7 1.77193E-7 1.70469E-7 1.66565E-7 1.48782E-7 1.67905E-7 1.65012E-7 1.63369E-7 1.69553E-7 1.59409E-7 1.55637E-7 1.4507E-7 1.47034E-7 1.5072E-7 1.43652E-7 1.51477E-7 1.54725E-7 1.54861E-7 1.52189E-7 1.52277E-7 1.52773E-7 1.38413E-7 1.28956E-7 1.31007E-7 1.24368E-7 1.35704E-7 1.34318E-7 1.34113E-7 1.31354E-7 1.24718E-7 1.28529E-7 1.47897E-7 1.46463E-7 1.45125E-7 1.45653E-7 1.42339E-7 1.29257E-7 1.20101E-7 1.19435E-7 1.17092E-7 1.15419E-7 1.15126E-7 1.13921E-7 1.113E-7 1.1246E-7 1.22143E-7 1.24053E-7 1.21811E-7 1.20425E-7 1.15913E-7 1.17952E-7 1.18476E-7 1.23304E-7 1.20981E-7 1.16632E-7 1.29103E-7 1.27013E-7 1.28566E-7 1.25713E-7 1.19656E-7 1.17043E-7 1.12043E-7 1.10036E-7 1.10981E-7 -9999 -9999 -9999 -9999 -9999 -9999 -9999 -9999 -9999 -9999 -9999 -9999 -9999 -9999 -9999 -9999 -9999 -9999 -9999 -9999 -9999 -9999 -9999 -9999 -9999 -9999 -9999 -9999 -9999 -9999 -9999 -9999 -9999 -9999 -9999 -9999 -9999 -9999 -9999 -9999 -9999 -9999 -9999 -9999 -9999 -9999 -9999 -9999 -9999 -9999 -9999 -9999 -9999 -9999 -9999 -9999 -9999 -9999 -9999 -9999 -9999 -9999 -9999 -9999 -9999 -9999 -9999 -9999 -9999 -9999 -9999 -9999 -9999 -9999 -9999 -9999 -9999 -9999 -9999 -9999 -9999 -9999 -9999 -9999 -9999 -9999 -9999 -9999 -9999 -9999 -9999 -9999 -9999 -9999 -9999 -9999 -9999 -9999 -9999 -9999 -9999 -9999 -9999 -9999 -9999 -9999 -9999 -9999 -9999 -9999 -9999 -9999 -9999 -9999 -9999 -9999 -9999 -9999 -9999 -9999 -9999 -9999 -9999 -9999 -9999 -9999 -9999 -9999 -9999 -9999 -9999 -9999 -9999 -9999 -9999 -9999 -9999 -9999 -9999 -9999 -9999 -9999 -9999 -9999 -9999 -9999 -9999 -9999 -9999 -9999 -9999 -9999 -9999 -9999 -9999 -9999 -9999 -9999 -9999 -9999 -9999 -9999 -9999 -9999 -9999 -9999 -9999 -9999 -9999 -9999 -9999 -9999 -9999 -9999 -9999 -9999 -9999 -9999 -9999 -9999 -9999 -9999 -9999 -9999 -9999 -9999 -9999 -9999 -9999 -9999 -9999 -9999 -9999 -9999 -9999 -9999 -9999 -9999 -9999 -9999 -9999 -9999 -9999 -9999 -9999 -9999 -9999 -9999 -9999 -9999 -9999 -9999 -9999 -9999 -9999 -9999 -9999 -9999 -9999 -9999 -9999 -9999 -9999 -9999 -9999 -9999 -9999 -9999 -9999 -9999 -9999 -9999 -9999 -9999 -9999 -9999 -9999 -9999 -9999 -9999 -9999 -9999 -9999 -9999 -9999 -9999 -9999 -9999 -9999 -9999 -9999 -9999 -9999 -9999 -9999 -9999 -9999 -9999 -9999 -9999 -9999 -9999 -9999 -9999 -9999 -9999 -9999 -9999 -9999 -9999 -9999 -9999 -9999 -9999 -9999 -9999 -9999 -9999 -9999 -9999 -9999 -9999 -9999 -9999 -9999 -9999 -9999 -9999 -9999 -9999 -9999 -9999 -9999 -9999 -9999 -9999 -9999 -9999 -9999 -9999 -9999 -9999 -9999 -9999 -9999 -9999 -9999 -9999 -9999 -9999 -9999 -9999 -9999 -9999 -9999 -9999 -9999 -9999 -9999 -9999 -9999 -9999 -9999 -9999 -9999 -9999 -9999 -9999 -9999 -9999 -9999 -9999 -9999 -9999 -9999 -9999 -9999 -9999 -9999 -9999 -9999 -9999 -9999 -9999 -9999 -9999 -9999 -9999 -9999 -9999 -9999 -9999 -9999 -9999 -9999 -9999 -9999 -9999 -9999 -9999 -9999 -9999 -9999 -9999 -9999 -9999 -9999 -9999 -9999 -9999 -9999 -9999 -9999 -9999 -9999 -9999 -9999 -9999 -9999 -9999 -9999 -9999 -9999 -9999 -9999 -9999 -9999 -9999 -9999 -9999 -9999 -9999 -9999 -9999 -9999 -9999 -9999 -9999 -9999 -9999 -9999 -9999 -9999 -9999 -9999 -9999 -9999 -9999 -9999 -9999 -9999 -9999 -9999 -9999 -9999 -9999 -9999 -9999 -9999 -9999 -9999 -9999 -9999 -9999 -9999 -9999 -9999 -9999 -9999 -9999 -9999 -9999 -9999 -9999 -9999 -9999 -9999 -9999 -9999 -9999 -9999 -9999 -9999 -9999 -9999 -9999 -9999 -9999 -9999 -9999 -9999 -9999 -9999 -9999 -9999 -9999 -9999 -9999 -9999 -9999 -9999 -9999 -9999 -9999 -9999 -9999 -9999 -9999 -9999 -9999 -9999 -9999 -9999 -9999 -9999 -9999 -9999 -9999 -9999 -9999 -9999 -9999 -9999 -9999 -9999 -9999 -9999 -9999 -9999 -9999 -9999 -9999 -9999 -9999 -9999 -9999 -9999 -9999 -9999 -9999 -9999 -9999 -9999 -9999 -9999 -9999 -9999 -9999 -9999 -9999 -9999 -9999 -9999 -9999 -9999 -9999 -9999 -9999 -9999 -9999 -9999 -9999 -9999 -9999 -9999 -9999 -9999 -9999 -9999 -9999 -9999 -9999 -9999 -9999 -9999 -9999 -9999 -9999 -9999 -9999 -9999 -9999 -9999 -9999 -9999 -9999 -9999 -9999 -9999 -9999 -9999 -9999 -9999 -9999 -9999 -9999 -9999 -9999 -9999 -9999 -9999 -9999 -9999 -9999 -9999 -9999 -9999 -9999 -9999 -9999 -9999 -9999 -9999 -9999 -9999 -9999 -9999 -9999 -9999 -9999 -9999 -9999 -9999 -9999 -9999 -9999 -9999 -9999 -9999 -9999 -9999 -9999 -9999 -9999 -9999 -9999 -9999 -9999 -9999 -9999 -9999 -9999 -9999 -9999 -9999 -9999 -9999 -9999 -9999 -9999 -9999 -9999 -9999 -9999 -9999 -9999 -9999 -9999 -9999 -9999 -9999 -9999 -9999 -9999 -9999 -9999 -9999 -9999 -9999 -9999 -9999 -9999 -9999 -9999 -9999 -9999 -9999 -9999 -9999 -9999 -9999 -9999 -9999 -9999 -9999 -9999 -9999 -9999 -9999 -9999 -9999 -9999 -9999 -9999 -9999 -9999 -9999 -9999 -9999 -9999 -9999 -9999 -9999 -9999 -9999 -9999 -9999 -9999 -9999 -9999 -9999 -9999 -9999 -9999 -9999 -9999 -9999 -9999 -9999 -9999 -9999 -9999 -9999 -9999 -9999 -9999 -9999 -9999 -9999 -9999 -9999 -9999 -9999 -9999 -9999 -9999 -9999 -9999 -9999 -9999 -9999 -9999 -9999 -9999 -9999 -9999 -9999 -9999 -9999 -9999 -9999 -9999 -9999 -9999 -9999 -9999 -9999 -9999 -9999 -9999 -9999 -9999 -9999 -9999 -9999 -9999 -9999 -9999 -9999 -9999 -9999 -9999 -9999 -9999 -9999 -9999 -9999 -9999 -9999 -9999 -9999 -9999 -9999 -9999 -9999 -9999 -9999 -9999 -9999 -9999 -9999 -9999 -9999 -9999 -9999 -9999 -9999 -9999 -9999 -9999 -9999 -9999 -9999 -9999 -9999 -9999 -9999 -9999 -9999 -9999 -9999 -9999 -9999 -9999 -9999 -9999 -9999 -9999 -9999
-9999 -9999 -9999 -9999 -9999 -9999 -9999 -9999 -9999 -9999 -9999 -9999 -9999 -9999 -9999 -9999 -9999 -9999 -9999 -9999 -9999 -9999 -9999 -9999 -9999 -9999 -9999 -9999 -9999 -9999 -9999 -9999 -9999 -9999 -9999 -9999 -9999 -9999 -9999 -9999 -9999 -9999 -9999 -9999 -9999 -9999 -9999 -9999 -9999 -9999 -9999 -9999 -9999 -9999 -9999 -9999 -9999 -9999 -9999 -9999 -9999 -9999 -9999 -9999 -9999 -9999 -9999 -9999 -9999 -9999 -9999 -9999 -9999 -9999 -9999 -9999 -9999 -9999 -9999 -9999 -9999 -9999 -9999 -9999 -9999 -9999 -9999 -9999 -9999 -9999 -9999 -9999 -9999 -9999 -9999 -9999 -9999 -9999 -9999 -9999 -9999 -9999 -9999 -9999 -9999 -9999 -9999 -9999 -9999 -9999 -9999 -9999 -9999 -9999 -9999 -9999 -9999 -9999 -9999 -9999 -9999 -9999 -9999 -9999 -9999 -9999 -9999 -9999 -9999 -9999 -9999 -9999 -9999 -9999 -9999 -9999 -9999 -9999 -9999 -9999 -9999 -9999 -9999 -9999 -9999 -9999 -9999 -9999 -9999 -9999 -9999 -9999 -9999 -9999 -9999 -9999 -9999 -9999 -9999 -9999 -9999 -9999 -9999 -9999 -9999 -9999 -9999 -9999 -9999 -9999 -9999 -9999 -9999 -9999 -9999 -9999 -9999 -9999 -9999 -9999 -9999 -9999 -9999 -9999 -9999 -9999 -9999 -9999 -9999 -9999 -9999 -9999 -9999 -9999 -9999 -9999 -9999 -9999 -9999 -9999 -9999 -9999 -9999 -9999 -9999 -9999 -9999 -9999 -9999 -9999 -9999 -9999 -9999 -9999 -9999 -9999 -9999 -9999 -9999 -9999 -9999 -9999 -9999 -9999 -9999 -9999 -9999 -9999 -9999 -9999 -9999 -9999 -9999 -9999 -9999 -9999 -9999 -9999 -9999 -9999 -9999 -9999 -9999 -9999 -9999 -9999 -9999 -9999 -9999 -9999 -9999 -9999 -9999 -9999 -9999 -9999 -9999 -9999 -9999 -9999 -9999 -9999 -9999 -9999 -9999 -9999 -9999 -9999 -9999 -9999 -9999 -9999 -9999 -9999 -9999 -9999 -9999 -9999 -9999 -9999 -9999 -9999 -9999 -9999 -9999 -9999 -9999 -9999 -9999 -9999 -9999 -9999 -9999 -9999 -9999 -9999 -9999 -9999 -9999 -9999 -9999 -9999 -9999 -9999 -9999 -9999 -9999 -9999 -9999 -9999 -9999 -9999 -9999 -9999 -9999 -9999 -9999 -9999 -9999 -9999 -9999 -9999 -9999 -9999 -9999 -9999 -9999 -9999 -9999 -9999 -9999 -9999 -9999 -9999 -9999 -9999 -9999 -9999 -9999 -9999 -9999 -9999 -9999 -9999 -9999 -9999 -9999 -9999 -9999 -9999 -9999 -9999 -9999 -9999 -9999 -9999 -9999 -9999 -9999 -9999 -9999 -9999 -9999 -9999 -9999 -9999 -9999 -9999 -9999 -9999 -9999 -9999 -9999 -9999 -9999 -9999 -9999 -9999 -9999 -9999 -9999 -9999 -9999 -9999 -9999 -9999 -9999 -9999 -9999 -9999 -9999 -9999 -9999 -9999 -9999 -9999 -9999 -9999 -9999 -9999 -9999 -9999 -9999 -9999 -9999 -9999 -9999 -9999 -9999 -9999 -9999 -9999 -9999 -9999 -9999 -9999 -9999 -9999 -9999 -9999 -9999 -9999 -9999 -9999 -9999 -9999 -9999 -9999 -9999 -9999 -9999 -9999 7.95725E-7 7.39541E-7 6.61807E-7 6.02544E-7 7.20719E-7 6.68622E-7 5.69895E-7 5.65121E-7 5.64954E-7 5.56621E-7 5.56833E-7 5.48317E-7 5.37283E-7 5.9088E-7 5.98378E-7 5.5967E-7 5.64803E-7 5.64079E-7 6.62663E-7 6.35839E-7 4.96474E-7 4.94313E-7 4.812E-7 4.67901E-7 4.70191E-7 4.65957E-7 4.63316E-7 4.61222E-7 4.56621E-7 4.42195E-7 4.26337E-7 4.20475E-7 4.1671E-7 4.16323E-7 4.12588E-7 4.08601E-7 4.02544E-7 4.10001E-7 4.12293E-7 4.01415E-7 3.99607E-7 3.83029E-7 3.78031E-7 3.70898E-7 3.6273E-7 3.69442E-7 3.68932E-7 3.78274E-7 3.76579E-7 3.65377E-7 3.65051E-7 3.61538E-7 3.53339E-7 3.58484E-7 3.46103E-7 3.37943E-7 3.37257E-7 3.31123E-7 3.27442E-7 3.15457E-7 3.12904E-7 3.13654E-7 3.13894E-7 3.17515E-7 3.07174E-7 3.05905E-7 3.07926E-7 3.15368E-7 2.94332E-7 2.99224E-7 2.88728E-7 2.7732E-7 1.27312E-6 2.80546E-7 2.73926E-7 2.65589E-7 2.61446E-7 2.63138E-7 1.21244E-6 1.18552E-6 1.14327E-6 1.1454E-6 1.13521E-6 1.1204E-6 1.0821E-6 1.07352E-6 1.05845E-6 1.03529E-6 1.04227E-6 1.02706E-6 9.93334E-7 1.09965E-6 1.37072E-6 1.40634E-6 1.38745E-6 1.38878E-6 1.01707E-6 9.35866E-7 9.61057E-7 9.62243E-7 1.03026E-6 1.05384E-6 9.89835E-7 9.64891E-7 9.40967E-7 8.81933E-7 8.51001E-7 8.59451E-7 8.85803E-7 1.02609E-6 1.01218E-6 8.45973E-7 8.38992E-7 8.79967E-7 8.79285E-7 8.79285E-7 8.75318E-7 8.33533E-7 8.94996E-7 1.36749E-6 1.32762E-6 1.29351E-6 7.7841E-7 7.96433E-7 7.9306E-7 7.84486E-7 8.09261E-7 8.18034E-7 8.09324E-7 8.16933E-7 7.53793E-7 6.7706E-7 6.99279E-7 6.92676E-7 6.92501E-7 7.10953E-7 6.88525E-7 6.92728E-7 6.92116E-7 1.70712E-6 8.70946E-7 7.01507E-7 6.86629E-7 6.85231E-7 7.02282E-7 6.80951E-7 1.09575E-6 1.14777E-6 7.7339E-7 6.55559E-7 6.6218E-7 6.75163E-7 6.67588E-7 6.46319E-7 6.84654E-7 7.39796E-7 7.32435E-7 7.13028E-7 6.9284E-7 6.97421E-7 6.76668E-7 6.9266E-7 6.51344E-7 6.16526E-7 5.64847E-7 5.39145E-7 5.45444E-7 5.30268E-7 5.14086E-7 5.14047E-7 5.27293E-7 5.44053E-7 5.5268E-7 6.04699E-7 5.70594E-7 5.68944E-7 5.54209E-7 5.73483E-7 7.22393E-7 6.98905E-7 6.87881E-7 6.91348E-7 6.77771E-7 5.3594E-7 4.97698E-7 5.13295E-7 5.03381E-7 5.04668E-7 4.95763E-7 8.69507E-7 1.50837E-6 1.53044E-6 1.49342E-6 1.42123E-6 1.40664E-6 1.41253E-6 6.00501E-7 4.70832E-7 4.98385E-7 5.08494E-7 6.57998E-7 7.27912E-7 5.89782E-7 4.8316E-7 6.01772E-7 5.83653E-7 4.33541E-7 4.05049E-6 3.38344E-6 4.25897E-7 4.12448E-7 4.29174E-7 4.99621E-7 4.69918E-7 4.46114E-7 4.05225E-7 4.08148E-7 3.84689E-7 3.68253E-7 3.51026E-7 3.67116E-7 3.99354E-7 3.94799E-7 3.74599E-7 3.94443E-7 3.87263E-7 3.89027E-7 3.82042E-7 3.81865E-7 3.80142E-7 3.80142E-7 3.65772E-7 3.78302E-7 3.82402E-7 4.29078E-7 5.93177E-7 3.94987E-7 3.57842E-7 3.53863E-7 3.53702E-7 3.37591E-7 3.34536E-7 3.3302E-7 3.84784E-7 4.10279E-7 5.50169E-7 5.43427E-7 5.42324E-7 5.3513E-7 3.61177E-7 2.985E-7 2.9788E-7 2.98189E-7 3.09934E-7 3.35332E-7 3.34837E-7 3.23651E-7 2.86908E-7 2.74973E-7 2.72477E-7 2.94277E-7 2.97509E-7 2.87767E-7 2.82951E-7 2.75358E-7 2.73568E-7 2.85208E-7 3.53489E-7 6.4933E-7 5.17675E-7 4.30084E-7 4.25734E-7 4.09006E-7 4.05256E-7 3.94434E-7 3.25914E-7 2.74743E-7 2.62046E-7 2.45342E-7 2.3289E-7 2.23305E-7 2.15303E-7 2.14318E-7 2.16476E-7 2.17705E-7 2.28034E-7 2.2426E-7 2.23823E-7 2.56545E-7 2.39357E-7 2.19004E-7 1.94141E-7 1.89391E-7 1.87724E-7 1.85427E-7 1.88655E-7 1.77564E-7 1.7944E-7 1.81617E-7 2.14965E-7 2.35479E-7 2.0298E-7 1.68296E-7 1.63798E-7 1.57979E-7 1.56064E-7 1.52563E-7 1.64119E-7 1.51042E-7 1.59585E-7 1.5485E-7 1.42791E-7 1.44279E-7 1.48215E-7 1.49302E-7 1.48843E-7 1.499E-7 1.52702E-7 1.53728E-7 1.52799E-7 1.46056E-7 1.43157E-7 1.4156E-7 1.30383E-7 1.26556E-7 1.26003E-7 1.31461E-7 1.31481E-7 1.29666E-7 1.27354E-7 1.29096E-7 1.30019E-7 1.27508E-7 1.25881E-7 1.27611E-7 1.21933E-7 1.19027E-7 1.27302E-7 1.25238E-7 1.15354E-7 1.12698E-7 1.08016E-7 1.15078E-7 1.13675E-7 1.07396E-7 1.10928E-7 1.16933E-7 1.31971E-7 1.31988E-7 1.20832E-7 1.16081E-7 1.15208E-7 1.16425E-7 1.17153E-7 1.17203E-7 1.14913E-7 1.19287E-7 1.18191E-7 1.20787E-7 1.20415E-7 1.12809E-7 1.08062E-7 1.04175E-7 1.00723E-7 1.00084E-7 -9999 -9999 -9999 -9999 -9999 -9999 -9999 -9999 -9999 -9999 -9999 -9999 -9999 -9999 -9999 -9999 -9999 -9999 -9999 -9999 -9999 -9999 -9999 -9999 -9999 -9999 -9999 -9999 -9999 -9999 -9999 -9999 -9999 -9999 -9999 -9999 -9999 -9999 -9999 -9999 -9999 -9999 -9999 -9999 -9999 -9999 -9999 -9999 -9999 -9999 -9999 -9999 -9999 -9999 -9999 -9999 -9999 -9999 -9999 -9999 -9999 -9999 -9999 -9999 -9999 -9999 -9999 -9999 -9999 -9999 -9999 -9999 -9999 -9999 -9999 -9999 -9999 -9999 -9999 -9999 -9999 -9999 -9999 -9999 -9999 -9999 -9999 -9999 -9999 -9999 -9999 -9999 -9999 -9999 -9999 -9999 -9999 -9999 -9999 -9999 -9999 -9999 -9999 -9999 -9999 -9999 -9999 -9999 -9999 -9999 -9999 -9999 -9999 -9999 -9999 -9999 -9999 -9999 -9999 -9999 -9999 -9999 -9999 -9999 -9999 -9999 -9999 -9999 -9999 -9999 -9999 -9999 -9999 -9999 -9999 -9999 -9999 -9999 -9999 -9999 -9999 -9999 -9999 -9999 -9999 -9999 -9999 -9999 -9999 -9999 -9999 -9999 -9999 -9999 -9999 -9999 -9999 -9999 -9999 -9999 -9999 -9999 -9999 -9999 -9999 -9999 -9999 -9999 -9999 -9999 -9999 -9999 -9999 -9999 -9999 -9999 -9999 -9999 -9999 -9999 -9999 -9999 -9999 -9999 -9999 -9999 -9999 -9999 -9999 -9999 -9999 -9999 -9999 -9999 -9999 -9999 -9999 -9999 -9999 -9999 -9999 -9999 -9999 -9999 -9999 -9999 -9999 -9999 -9999 -9999 -9999 -9999 -9999 -9999 -9999 -9999 -9999 -9999 -9999 -9999 -9999 -9999 -9999 -9999 -9999 -9999 -9999 -9999 -9999 -9999 -9999 -9999 -9999 -9999 -9999 -9999 -9999 -9999 -9999 -9999 -9999 -9999 -9999 -9999 -9999 -9999 -9999 -9999 -9999 -9999 -9999 -9999 -9999 -9999 -9999 -9999 -9999 -9999 -9999 -9999 -9999 -9999 -9999 -9999 -9999 -9999 -9999 -9999 -9999 -9999 -9999 -9999 -9999 -9999 -9999 -9999 -9999 -9999 -9999 -9999 -9999 -9999 -9999 -9999 -9999 -9999 -9999 -9999 -9999 -9999 -9999 -9999 -9999 -9999 -9999 -9999 -9999 -9999 -9999 -9999 -9999 -9999 -9999 -9999 -9999 -9999 -9999 -9999 -9999 -9999 -9999 -9999 -9999 -9999 -9999 -9999 -9999 -9999 -9999 -9999 -9999 -9999 -9999 -9999 -9999 -9999 -9999 -9999 -9999 -9999 -9999 -9999 -9999 -9999 -9999 -9999 -9999 -9999 -9999 -9999 -9999 -9999 -9999 -9999 -9999 -9999 -9999 -9999 -9999 -9999 -9999 -9999 -9999 -9999 -9999 -9999 -9999 -9999 -9999 -9999 -9999 -9999 -9999 -9999 -9999 -9999 -9999 -9999 -9999 -9999 -9999 -9999 -9999 -9999 -9999 -9999 -9999 -9999 -9999 -9999 -9999 -9999 -9999 -9999 -9999 -9999 -9999 -9999 -9999 -9999 -9999 -9999 -9999 -9999 -9999 -9999 -9999 -9999 -9999 -9999 -9999 -9999 -9999 -9999 -9999 -9999 -9999 -9999 -9999 -9999 -9999 -9999 -9999 -9999 -9999 -9999 -9999 -9999 -9999 -9999 -9999 -9999 -9999 -9999 -9999 -9999 -9999 -9999 -9999 -9999 -9999 -9999 -9999 -9999 -9999 -9999 -9999 -9999 -9999 -9999 -9999 -9999 -9999 -9999 -9999 -9999 -9999 -9999 -9999 -9999 -9999 -9999 -9999 -9999 -9999 -9999 -9999 -9999 -9999 -9999 -9999 -9999 -9999 -9999 -9999 -9999 -9999 -9999 -9999 -9999 -9999 -9999 -9999 -9999 -9999 -9999 -9999 -9999 -9999 -9999 -9999 -9999 -9999 -9999 -9999 -9999 -9999 -9999 -9999 -9999 -9999 -9999 -9999 -9999 -9999 -9999 -9999 -9999 -9999 -9999 -9999 -9999 -9999 -9999 -9999 -9999 -9999 -9999 -9999 -9999 -9999 -9999 -9999 -9999 -9999 -9999 -9999 -9999 -9999 -9999 -9999 -9999 -9999 -9999 -9999 -9999 -9999 -9999 -9999 -9999 -9999 -9999 -9999 -9999 -9999 -9999 -9999 -9999 -9999 -9999 -9999 -9999 -9999 -9999 -9999 -9999 -9999 -9999 -9999 -9999 -9999 -9999 -9999 -9999 -9999 -9999 -9999 -9999 -9999 -9999 -9999 -9999 -9999 -9999 -9999 -9999 -9999 -9999 -9999 -9999 -9999 -9999 -9999 -9999 -9999 -9999 -9999 -9999 -9999 -9999 -9999 -9999 -9999 -9999 -9999 -9999 -9999 -9999 -9999 -9999 -9999 -9999 -9999 -9999 -9999 -9999 -9999 -9999 -9999 -9999 -9999 -9999 -9999 -9999 -9999 -9999 -9999 -9999 -9999 -9999 -9999 -9999 -9999 -9999 -9999 -9999 -9999 -9999 -9999 -9999 -9999 -9999 -9999 -9999 -9999 -9999 -9999 -9999 -9999 -9999 -9999 -9999 -9999 -9999 -9999 -9999 -9999 -9999 -9999 -9999 -9999 -9999 -9999 -9999 -9999 -9999 -9999 -9999 -9999 -9999 -9999 -9999 -9999 -9999 -9999 -9999 -9999 -9999 -9999 -9999 -9999 -9999 -9999 -9999 -9999 -9999 -9999 -9999 -9999 -9999 -9999 -9999 -9999 -9999 -9999 -9999 -9999 -9999 -9999 -9999 -9999 -9999 -9999 -9999 -9999 -9999 -9999 -9999 -9999 -9999 -9999 -9999 -9999 -9999 -9999 -9999 -9999 -9999 -9999 -9999 -9999 -9999 -9999 -9999 -9999 -9999 -9999 -9999 -9999 -9999 -9999 -9999 -9999 -9999 -9999 -9999 -9999 -9999 -9999 -9999 -9999 -9999 -9999 -9999 -9999 -9999 -9999 -9999 -9999 -9999 -9999 -9999 -9999 -9999 -9999 -9999 -9999 -9999 -9999 -9999 -9999 -9999 -9999 -9999 -9999 -9999 -9999 -9999 -9999 -9999 -9999 -9999 -9999 -9999 -9999 -9999 -9999 -9999 -9999 -9999 -9999 -9999 -9999 -9999 -9999 -9999 -9999 -9999 -9999 -9999 -9999 -9999 -9999 -9999 -9999 -9999 -9999 -9999 -9999
-9999 -9999 -9999 -9999 -9999 -9999 -9999 -9999 -9999 -9999 -9999 -9999 -9999 -9999 -9999 -9999 -9999 -9999 -9999 -9999 -9999 -9999 -9999 -9999 -9999 -9999 -9999 -9999 -9999 -9999 -9999 -9999 -9999 -9999 -9999 -9999 -9999 -9999 -9999 -9999 -9999 -9999 -9999 -9999 -9999 -9999 -9999 -9999 -9999 -9999 -9999 -9999 -9999 -9999 -9999 -9999 -9999 -9999 -9999 -9999 -9999 -9999 -9999 -9999 -9999 -9999 -9999 -9999 -9999 -9999 -9999 -9999 -9999 -9999 -9999 -9999 -9999 -9999 -9999 -9999 -9999 -9999 -9999 -9999 -9999 -9999 -9999 -9999 -9999 -9999 -9999 -9999 -9999 -9999 -9999 -9999 -9999 -9999 -9999 -9999 -9999 -9999 -9999 -9999 -9999 -9999 -9999 -9999 -9999 -9999 -9999 -9999 -9999 -9999 -9999 -9999 -9999 -9999 -9999 -9999 -9999 -9999 -9999 -9999 -9999 -9999 -9999 -9999 -9999 -9999 -9999 -9999 -9999 -9999 -9999 -9999 -9999 -9999 -9999 -9999 -9999 -9999 -9999 -9999 -9999 -9999 -9999 -9999 -9999 -9999 -9999 -9999 -9999 -9999 -9999 -9999 -9999 -9999 -9999 -9999 -9999 -9999 -9999 -9999 -9999 -9999 -9999 -9999 -9999 -9999 -9999 -9999 -9999 -9999 -9999 -9999 -9999 -9999 -9999 -9999 -9999 -9999 -9999 -9999 -9999 -9999 -9999 -9999 -9999 -9999 -9999 -9999 -9999 -9999 -9999 -9999 -9999 -9999 -9999 -9999 -9999 -9999 -9999 -9999 -9999 -9999 -9999 -9999 -9999 -9999 -9999 -9999 -9999 -9999 -9999 -9999 -9999 -9999 -9999 -9999 -9999 -9999 -9999 -9999 -9999 -9999 -9999 -9999 -9999 -9999 -9999 -9999 -9999 -9999 -9999 -9999 -9999 -9999 -9999 -9999 -9999 -9999 -9999 -9999 -9999 -9999 -9999 -9999 -9999 -9999 -9999 -9999 -9999 -9999 -9999 -9999 -9999 -9999 -9999 -9999 -9999 -9999 -9999 -9999 -9999 -9999 -9999 -9999 -9999 -9999 -9999 -9999 -9999 -9999 -9999 -9999 -9999 -9999 -9999 -9999 -9999 -9999 -9999 -9999 -9999 -9999 -9999 -9999 -9999 -9999 -9999 -9999 -9999 -9999 -9999 -9999 -9999 -9999 -9999 -9999 -9999 -9999 -9999 -9999 -9999 -9999 -9999 -9999 -9999 -9999 -9999 -9999 -9999 -9999 -9999 -9999 -9999 -9999 -9999 -9999 -9999 -9999 -9999 -9999 -9999 -9999 -9999 -9999 -9999 -9999 -9999 -9999 -9999 -9999 -9999 -9999 -9999 -9999 -9999 -9999 -9999 -9999 -9999 -9999 -9999 -9999 -9999 -9999 -9999 -9999 -9999 -9999 -9999 -9999 -9999 -9999 -9999 -9999 -9999 -9999 -9999 -9999 -9999 -9999 -9999 -9999 -9999 -9999 -9999 -9999 -9999 -9999 -9999 -9999 -9999 -9999 -9999 -9999 -9999 -9999 -9999 -9999 -9999 -9999 -9999 -9999 -9999 -9999 -9999 -9999 -9999 -9999 -9999 -9999 -9999 -9999 -9999 -9999 -9999 -9999 -9999 -9999 -9999 -9999 -9999 -9999 -9999 -9999 -9999 -9999 -9999 -9999 -9999 -9999 -9999 -9999 -9999 -9999 -9999 -9999 -9999 -9999 -9999 -9999 -9999 -9999 -9999 -9999 -9999 -9999 -9999 -9999 7.008E-7 7.07261E-7 6.71868E-7 7.6879E-7 9.07827E-7 7.70441E-7 5.6421E-7 5.66763E-7 5.66979E-7 5.50591E-7 5.42161E-7 5.39717E-7 5.73411E-7 5.96941E-7 5.87597E-7 5.81437E-7 5.69951E-7 5.61464E-7 5.85233E-7 7.80416E-7 1.33041E-6 1.02437E-6 4.75648E-7 4.79311E-7 4.66863E-7 4.62652E-7 4.54669E-7 4.54005E-7 4.51828E-7 4.43104E-7 4.0991E-7 4.2252E-7 4.1671E-7 4.11164E-7 4.079E-7 4.07332E-7 3.99186E-7 4.06862E-7 4.0309E-7 3.99467E-7 3.95322E-7 3.79503E-7 3.795E-7 3.73029E-7 3.77533E-7 3.73668E-7 3.84684E-7 3.79977E-7 3.69952E-7 3.74892E-7 3.61103E-7 3.57871E-7 3.54789E-7 3.52693E-7 3.35388E-7 3.29545E-7 3.32029E-7 3.26609E-7 3.16674E-7 3.12253E-7 3.19695E-7 3.20542E-7 3.16725E-7 3.11191E-7 3.11877E-7 3.05804E-7 3.05804E-7 3.23705E-7 3.03597E-7 3.00224E-7 2.87455E-7 2.77575E-7 2.75099E-7 2.77284E-7 2.75141E-7 2.66265E-7 1.20135E-6 1.19483E-6 1.18893E-6 1.14034E-6 1.1429E-6 1.12604E-6 1.11725E-6 1.09671E-6 1.1093E-6 1.10434E-6 1.05905E-6 1.03177E-6 1.02747E-6 1.02287E-6 1.0012E-6 1.07259E-6 1.42388E-6 1.34624E-6 1.33184E-6 1.37059E-6 9.34583E-7 9.18929E-7 9.13941E-7 9.20622E-7 9.55199E-7 9.85251E-7 9.87613E-7 9.65889E-7 9.27919E-7 8.70864E-7 1.00437E-6 9.6553E-7 1.02137E-6 1.01218E-6 1.01677E-6 8.63244E-7 8.37814E-7 8.67043E-7 8.75318E-7 8.71369E-7 8.71369E-7 8.33918E-7 8.10927E-7 1.34557E-6 1.37637E-6 1.30109E-6 7.97359E-7 7.92377E-7 7.96672E-7 7.84895E-7 8.04891E-7 7.72705E-7 8.15062E-7 8.07393E-7 7.45114E-7 7.17781E-7 7.18787E-7 6.98905E-7 6.87512E-7 7.03183E-7 6.58723E-7 6.51571E-7 7.01546E-7 1.53274E-6 8.35804E-7 6.90174E-7 6.90174E-7 6.92088E-7 6.79697E-7 6.85714E-7 1.19187E-6 1.16631E-6 7.80236E-7 6.75733E-7 6.37572E-7 6.265E-7 6.2182E-7 6.45282E-7 6.47855E-7 7.2731E-7 7.16294E-7 7.03675E-7 7.01871E-7 7.02872E-7 6.98072E-7 6.39002E-7 6.3564E-7 5.78479E-7 5.46951E-7 5.25792E-7 5.28215E-7 5.30778E-7 5.08845E-7 5.01158E-7 5.03347E-7 5.34968E-7 5.90459E-7 5.83391E-7 5.70594E-7 5.69749E-7 5.93889E-7 7.0425E-7 7.07422E-7 6.84391E-7 6.86487E-7 6.53903E-7 6.54936E-7 5.3524E-7 5.02318E-7 5.08953E-7 4.91952E-7 4.89134E-7 4.88351E-7 8.68634E-7 1.54094E-6 1.4666E-6 1.43497E-6 1.4248E-6 1.40664E-6 1.39677E-6 5.81653E-7 4.39224E-7 4.35141E-7 4.40832E-7 6.04978E-7 7.6422E-7 5.8227E-7 5.29941E-7 5.7023E-7 5.12349E-7 4.84149E-7 4.60358E-7 4.56921E-7 4.22739E-7 4.10938E-7 4.16514E-7 4.3409E-7 4.48896E-7 4.22783E-7 3.99467E-7 3.95718E-7 3.67039E-7 3.60372E-7 3.63914E-7 3.87662E-7 1.02932E-6 4.13808E-7 3.6792E-7 3.93532E-7 4.02489E-7 3.93706E-7 3.83448E-7 3.98834E-7 3.85876E-7 3.89736E-7 3.99532E-7 4.62118E-7 4.30009E-7 4.08882E-7 3.74336E-7 3.58595E-7 3.56976E-7 3.55364E-7 3.56529E-7 3.51724E-7 3.4773E-7 3.36794E-7 3.72137E-7 4.0273E-7 3.94978E-7 3.89792E-7 3.71864E-7 3.69948E-7 3.60647E-7 3.46504E-7 3.19008E-7 2.96536E-7 2.97297E-7 3.00174E-7 3.99029E-7 4.37222E-7 4.11049E-7 2.74985E-7 2.86348E-7 2.87968E-7 2.88221E-7 2.98331E-7 2.9274E-7 2.92175E-7 2.88847E-7 3.12887E-7 3.50692E-7 4.40522E-7 4.37809E-7 3.49652E-7 3.34392E-7 3.1024E-7 3.03838E-7 2.91803E-7 2.73768E-7 2.73237E-7 2.59146E-7 2.4362E-7 2.40586E-7 2.35652E-7 2.32903E-7 2.22284E-7 2.21333E-7 2.1454E-7 2.16106E-7 2.29899E-7 2.28807E-7 2.3438E-7 2.35178E-7 2.1646E-7 1.97789E-7 1.94664E-7 1.94777E-7 1.81179E-7 1.82634E-7 1.82201E-7 1.82877E-7 1.73476E-7 2.04836E-7 2.30538E-7 1.95753E-7 1.84356E-7 1.70991E-7 1.64725E-7 1.5928E-7 1.50549E-7 1.48933E-7 1.54794E-7 1.62392E-7 1.49916E-7 1.47168E-7 1.43611E-7 1.38077E-7 1.58572E-7 1.74305E-7 1.70728E-7 1.71543E-7 1.74191E-7 1.44475E-7 1.91318E-7 2.23154E-7 1.49155E-7 1.34892E-7 1.26894E-7 1.25382E-7 1.28533E-7 1.33212E-7 1.31178E-7 1.30091E-7 1.27179E-7 1.29731E-7 1.25488E-7 1.22424E-7 1.20731E-7 1.24718E-7 1.19246E-7 1.20891E-7 1.24176E-7 1.20703E-7 1.15586E-7 1.07518E-7 1.0926E-7 1.03136E-7 1.09929E-7 1.10959E-7 1.23408E-7 1.34606E-7 1.33513E-7 1.12539E-7 1.07379E-7 1.11011E-7 1.11412E-7 1.12445E-7 1.14427E-7 1.09579E-7 1.20075E-7 1.14273E-7 1.13541E-7 1.13274E-7 1.03659E-7 1.04615E-7 1.06015E-7 1.02619E-7 9.46928E-8 -9999 -9999 -9999 -9999 -9999 -9999 -9999 -9999 -9999 -9999 -9999 -9999 -9999 -9999 -9999 -9999 -9999 -9999 -9999 -9999 -9999 -9999 -9999 -9999 -9999 -9999 -9999 -9999 -9999 -9999 -9999 -9999 -9999 -9999 -9999 -9999 -9999 -9999 -9999 -9999 -9999 -9999 -9999 -9999 -9999 -9999 -9999 -9999 -9999 -9999 -9999 -9999 -9999 -9999 -9999 -9999 -9999 -9999 -9999 -9999 -9999 -9999 -9999 -9999 -9999 -9999 -9999 -9999 -9999 -9999 -9999 -9999 -9999 -9999 -9999 -9999 -9999 -9999 -9999 -9999 -9999 -9999 -9999 -9999 -9999 -9999 -9999 -9999 -9999 -9999 -9999 -9999 -9999 -9999 -9999 -9999 -9999 -9999 -9999 -9999 -9999 -9999 -9999 -9999 -9999 -9999 -9999 -9999 -9999 -9999 -9999 -9999 -9999 -9999 -9999 -9999 -9999 -9999 -9999 -9999 -9999 -9999 -9999 -9999 -9999 -9999 -9999 -9999 -9999 -9999 -9999 -9999 -9999 -9999 -9999 -9999 -9999 -9999 -9999 -9999 -9999 -9999 -9999 -9999 -9999 -9999 -9999 -9999 -9999 -9999 -9999 -9999 -9999 -9999 -9999 -9999 -9999 -9999 -9999 -9999 -9999 -9999 -9999 -9999 -9999 -9999 -9999 -9999 -9999 -9999 -9999 -9999 -9999 -9999 -9999 -9999 -9999 -9999 -9999 -9999 -9999 -9999 -9999 -9999 -9999 -9999 -9999 -9999 -9999 -9999 -9999 -9999 -9999 -9999 -9999 -9999 -9999 -9999 -9999 -9999 -9999 -9999 -9999 -9999 -9999 -9999 -9999 -9999 -9999 -9999 -9999 -9999 -9999 -9999 -9999 -9999 -9999 -9999 -9999 -9999 -9999 -9999 -9999 -9999 -9999 -9999 -9999 -9999 -9999 -9999 -9999 -9999 -9999 -9999 -9999 -9999 -9999 -9999 -9999 -9999 -9999 -9999 -9999 -9999 -9999 -9999 -9999 -9999 -9999 -9999 -9999 -9999 -9999 -9999 -9999 -9999 -9999 -9999 -9999 -9999 -9999 -9999 -9999 -9999 -9999 -9999 -9999 -9999 -9999 -9999 -9999 -9999 -9999 -9999 -9999 -9999 -9999 -9999 -9999 -9999 -9999 -9999 -9999 -9999 -9999 -9999 -9999 -9999 -9999 -9999 -9999 -9999 -9999 -9999 -9999 -9999 -9999 -9999 -9999 -9999 -9999 -9999 -9999 -9999 -9999 -9999 -9999 -9999 -9999 -9999 -9999 -9999 -9999 -9999 -9999 -9999 -9999 -9999 -9999 -9999 -9999 -9999 -9999 -9999 -9999 -9999 -9999 -9999 -9999 -9999 -9999 -9999 -9999 -9999 -9999 -9999 -9999 -9999 -9999 -9999 -9999 -9999 -9999 -9999 -9999 -9999 -9999 -9999 -9999 -9999 -9999 -9999 -9999 -9999 -9999 -9999 -9999 -9999 -9999 -9999 -9999 -9999 -9999 -9999 -9999 -9999 -9999 -9999 -9999 -9999 -9999 -9999 -9999 -9999 -9999 -9999 -9999 -9999 -9999 -9999 -9999 -9999 -9999 -9999 -9999 -9999 -9999 -9999 -9999 -9999 -9999 -9999 -9999 -9999 -9999 -9999 -9999 -9999 -9999 -9999 -9999 -9999 -9999 -9999 -9999 -9999 -9999 -9999 -9999 -9999 -9999 -9999 -9999 -9999 -9999 -9999 -9999 -9999 -9999 -9999 -9999 -9999 -9999 -9999 -9999 -9999 -9999 -9999 -9999 -9999 -9999 -9999 -9999 -9999 -9999 -9999 -9999 -9999 -9999 -9999 -9999 -9999 -9999 -9999 -9999 -9999 -9999 -9999 -9999 -9999 -9999 -9999 -9999 -9999 -9999 -9999 -9999 -9999 -9999 -9999 -9999 -9999 -9999 -9999 -9999 -9999 -9999 -9999 -9999 -9999 -9999 -9999 -9999 -9999 -9999 -9999 -9999 -9999 -9999 -9999 -9999 -9999 -9999 -9999 -9999 -9999 -9999 -9999 -9999 -9999 -9999 -9999 -9999 -9999 -9999 -9999 -9999 -9999 -9999 -9999 -9999 -9999 -9999 -9999 -9999 -9999 -9999 -9999 -9999 -9999 -9999 -9999 -9999 -9999 -9999 -9999 -9999 -9999 -9999 -9999 -9999 -9999 -9999 -9999 -9999 -9999 -9999 -9999 -9999 -9999 -9999 -9999 -9999 -9999 -9999 -9999 -9999 -9999 -9999 -9999 -9999 -9999 -9999 -9999 -9999 -9999 -9999 -9999 -9999 -9999 -9999 -9999 -9999 -9999 -9999 -9999 -9999 -9999 -9999 -9999 -9999 -9999 -9999 -9999 -9999 -9999 -9999 -9999 -9999 -9999 -9999 -9999 -9999 -9999 -9999 -9999 -9999 -9999 -9999 -9999 -9999 -9999 -9999 -9999 -9999 -9999 -9999 -9999 -9999 -9999 -9999 -9999 -9999 -9999 -9999 -9999 -9999 -9999 -9999 -9999 -9999 -9999 -9999 -9999 -9999 -9999 -9999 -9999 -9999 -9999 -9999 -9999 -9999 -9999 -9999 -9999 -9999 -9999 -9999 -9999 -9999 -9999 -9999 -9999 -9999 -9999 -9999 -9999 -9999 -9999 -9999 -9999 -9999 -9999 -9999 -9999 -9999 -9999 -9999 -9999 -9999 -9999 -9999 -9999 -9999 -9999 -9999 -9999 -9999 -9999 -9999 -9999 -9999 -9999 -9999 -9999 -9999 -9999 -9999 -9999 -9999 -9999 -9999 -9999 -9999 -9999 -9999 -9999 -9999 -9999 -9999 -9999 -9999 -9999 -9999 -9999 -9999 -9999 -9999 -9999 -9999 -9999 -9999 -9999 -9999 -9999 -9999 -9999 -9999 -9999 -9999 -9999 -9999 -9999 -9999 -9999 -9999 -9999 -9999 -9999 -9999 -9999 -9999 -9999 -9999 -9999 -9999 -9999 -9999 -9999 -9999 -9999 -9999 -9999 -9999 -9999 -9999 -9999 -9999 -9999 -9999 -9999 -9999 -9999 -9999 -9999 -9999 -9999 -9999 -9999 -9999 -9999 -9999 -9999 -9999 -9999 -9999 -9999 -9999 -9999 -9999 -9999 -9999 -9999 -9999 -9999 -9999 -9999 -9999 -9999 -9999 -9999 -9999 -9999 -9999 -9999 -9999 -9999 -9999 -9999 -9999 -9999 -9999 -9999 -9999 -9999 -9999 -9999 -9999 -9999 -9999 -9999 -9999 -9999 -9999 -9999 -9999 -9999 -9999
-9999 -9999 -9999 -9999 -9999 -9999 -9999 -9999 -9999 -9999 -9999 -9999 -9999 -9999 -9999 -9999 -9999 -9999 -9999 -9999 -9999 -9999 -9999 -9999 -9999 -9999 -9999 -9999 -9999 -9999 -9999 -9999 -9999 -9999 -9999 -9999 -9999 -9999 -9999 -9999 -9999 -9999 -9999 -9999 -9999 -9999 -9999 -9999 -9999 -9999 -9999 -9999 -9999 -9999 -9999 -9999 -9999 -9999 -9999 -9999 -9999 -9999 -9999 -9999 -9999 -9999 -9999 -9999 -9999 -9999 -9999 -9999 -9999 -9999 -9999 -9999 -9999 -9999 -9999 -9999 -9999 -9999 -9999 -9999 -9999 -9999 -9999 -9999 -9999 -9999 -9999 -9999 -9999 -9999 -9999 -9999 -9999 -9999 -9999 -9999 -9999 -9999 -9999 -9999 -9999 -9999 -9999 -9999 -9999 -9999 -9999 -9999 -9999 -9999 -9999 -9999 -9999 -9999 -9999 -9999 -9999 -9999 -9999 -9999 -9999 -9999 -9999 -9999 -9999 -9999 -9999 -9999 -9999 -9999 -9999 -9999 -9999 -9999 -9999 -9999 -9999 -9999 -9999 -9999 -9999 -9999 -9999 -9999 -9999 -9999 -9999 -9999 -9999 -9999 -9999 -9999 -9999 -9999 -9999 -9999 -9999 -9999 -9999 -9999 -9999 -9999 -9999 -9999 -9999 -9999 -9999 -9999 -9999 -9999 -9999 -9999 -9999 -9999 -9999 -9999 -9999 -9999 -9999 -9999 -9999 -9999 -9999 -9999 -9999 -9999 -9999 -9999 -9999 -9999 -9999 -9999 -9999 -9999 -9999 -9999 -9999 -9999 -9999 -9999 -9999 -9999 -9999 -9999 -9999 -9999 -9999 -9999 -9999 -9999 -9999 -9999 -9999 -9999 -9999 -9999 -9999 -9999 -9999 -9999 -9999 -9999 -9999 -9999 -9999 -9999 -9999 -9999 -9999 -9999 -9999 -9999 -9999 -9999 -9999 -9999 -9999 -9999 -9999 -9999 -9999 -9999 -9999 -9999 -9999 -9999 -9999 -9999 -9999 -9999 -9999 -9999 -9999 -9999 -9999 -9999 -9999 -9999 -9999 -9999 -9999 -9999 -9999 -9999 -9999 -9999 -9999 -9999 -9999 -9999 -9999 -9999 -9999 -9999 -9999 -9999 -9999 -9999 -9999 -9999 -9999 -9999 -9999 -9999 -9999 -9999 -9999 -9999 -9999 -9999 -9999 -9999 -9999 -9999 -9999 -9999 -9999 -9999 -9999 -9999 -9999 -9999 -9999 -9999 -9999 -9999 -9999 -9999 -9999 -9999 -9999 -9999 -9999 -9999 -9999 -9999 -9999 -9999 -9999 -9999 -9999 -9999 -9999 -9999 -9999 -9999 -9999 -9999 -9999 -9999 -9999 -9999 -9999 -9999 -9999 -9999 -9999 -9999 -9999 -9999 -9999 -9999 -9999 -9999 -9999 -9999 -9999 -9999 -9999 -9999 -9999 -9999 -9999 -9999 -9999 -9999 -9999 -9999 -9999 -9999 -9999 -9999 -9999 -9999 -9999 -9999 -9999 -9999 -9999 -9999 -9999 -9999 -9999 -9999 -9999 -9999 -9999 -9999 -9999 -9999 -9999 -9999 -9999 -9999 -9999 -9999 -9999 -9999 -9999 -9999 -9999 -9999 -9999 -9999 -9999 -9999 -9999 -9999 -9999 -9999 -9999 -9999 -9999 -9999 -9999 -9999 -9999 -9999 -9999 -9999 -9999 -9999 -9999 -9999 -9999 -9999 -9999 -9999 -9999 -9999 -9999 -9999 -9999 -9999 -9999 -9999 -9999 -9999 6.22644E-7 6.01729E-7 5.99052E-7 6.57935E-7 7.49627E-7 8.29666E-7 1.06656E-6 1.04539E-6 6.26898E-7 5.48317E-7 5.4811E-7 5.55108E-7 5.71095E-7 5.95474E-7 5.7434E-7 5.71749E-7 5.59256E-7 5.58934E-7 5.61621E-7 5.71716E-7 1.25869E-6 1.10967E-6 4.77812E-7 4.66052E-7 4.65858E-7 4.64753E-7 4.6916E-7 4.68406E-7 4.62652E-7 4.26391E-7 4.19315E-7 4.30281E-7 4.17324E-7 4.13581E-7 4.11723E-7 4.17789E-7 4.04461E-7 4.01556E-7 3.95472E-7 3.89606E-7 3.8852E-7 3.78083E-7 3.76391E-7 3.74706E-7 3.78057E-7 3.74046E-7 3.71996E-7 3.66394E-7 3.78394E-7 3.76701E-7 3.64114E-7 3.56527E-7 3.54283E-7 3.52693E-7 3.52408E-7 3.35388E-7 3.25954E-7 3.2867E-7 3.2517E-7 3.20805E-7 3.16282E-7 3.13464E-7 3.1517E-7 3.075E-7 3.04569E-7 3.13624E-7 3.18568E-7 3.01784E-7 2.97155E-7 3.02467E-7 2.93739E-7 2.82431E-7 2.76297E-7 2.76962E-7 2.76379E-7 2.72076E-7 2.64988E-7 2.61446E-7 1.19393E-6 1.14106E-6 1.14807E-6 1.13777E-6 1.13852E-6 1.12404E-6 1.08942E-6 1.07471E-6 1.0496E-6 1.04491E-6 1.01138E-6 1.00238E-6 9.93452E-7 1.11092E-6 1.46089E-6 1.3378E-6 1.36625E-6 1.36015E-6 9.30591E-7 9.07717E-7 8.98578E-7 8.93505E-7 8.87533E-7 8.65666E-7 8.84335E-7 8.96365E-7 9.02668E-7 1.58368E-6 2.44541E-6 1.02863E-6 1.025E-6 1.01307E-6 1.0085E-6 8.93114E-7 8.83269E-7 8.75318E-7 8.71369E-7 8.71624E-7 8.66802E-7 8.34047E-7 7.9433E-7 1.31615E-6 1.37538E-6 1.29079E-6 7.92377E-7 7.92377E-7 7.81692E-7 7.69262E-7 7.71561E-7 7.29696E-7 7.33484E-7 7.27245E-7 7.8714E-7 8.20699E-7 8.15969E-7 8.05662E-7 8.06919E-7 7.94556E-7 6.9087E-7 6.96999E-7 6.70015E-7 7.02752E-7 6.92936E-7 6.92936E-7 6.95245E-7 6.92855E-7 6.79884E-7 6.79884E-7 1.22429E-6 9.2917E-7 8.09726E-7 7.39918E-7 6.84992E-7 6.29357E-7 6.25498E-7 6.42346E-7 6.46077E-7 7.37123E-7 7.23473E-7 7.16143E-7 6.56694E-7 6.99167E-7 6.57242E-7 5.87015E-7 5.66858E-7 5.40348E-7 5.35552E-7 5.37489E-7 5.97498E-7 5.98876E-7 5.7979E-7 5.72411E-7 5.19749E-7 5.53786E-7 5.92597E-7 5.80603E-7 5.7876E-7 5.72364E-7 5.54375E-7 5.36997E-7 5.44468E-7 5.39738E-7 5.34789E-7 5.15376E-7 5.20647E-7 5.13757E-7 5.02318E-7 5.18018E-7 4.94052E-7 4.87559E-7 4.88351E-7 9.28401E-7 1.45113E-6 9.86897E-7 1.43308E-6 1.40323E-6 1.41314E-6 1.40323E-6 5.73993E-7 4.37159E-7 4.35141E-7 4.30117E-7 6.11836E-7 7.37203E-7 5.881E-7 5.03319E-7 4.87024E-7 4.95962E-7 4.86047E-7 4.75853E-7 4.65556E-7 4.7801E-7 4.5176E-7 4.48262E-7 4.08119E-7 3.88575E-7 4.06641E-7 4.06027E-7 3.70714E-7 3.5995E-7 3.71264E-7 3.87483E-7 4.15927E-7 4.17357E-7 4.1335E-7 3.84153E-7 3.96926E-7 4.05618E-7 3.9897E-7 3.85593E-7 3.74925E-7 4.05592E-7 4.77328E-7 4.74213E-7 4.52393E-7 4.07689E-7 3.66809E-7 3.4876E-7 3.47187E-7 3.56818E-7 6.81808E-7 3.74405E-5 3.52393E-7 3.48019E-7 4.06619E-7 4.74757E-7 5.02795E-7 3.51612E-7 3.45333E-7 3.4221E-7 3.21397E-7 3.54003E-7 3.6958E-7 3.25232E-7 3.01072E-7 2.98872E-7 2.99314E-7 3.18517E-7 4.4589E-7 4.32288E-7 2.75907E-7 2.78943E-7 2.75574E-7 2.78762E-7 2.9535E-7 2.97418E-7 2.95182E-7 2.85366E-7 2.91105E-7 3.12424E-7 3.24209E-7 3.21961E-7 3.18739E-7 3.10182E-7 2.80559E-7 2.57807E-7 2.65605E-7 2.58579E-7 2.6196E-7 2.60719E-7 2.41504E-7 2.39295E-7 2.38198E-7 2.35755E-7 2.29554E-7 2.12909E-7 2.18611E-7 2.13377E-7 2.26673E-7 2.19322E-7 2.19266E-7 2.10959E-7 2.08853E-7 2.01954E-7 1.92557E-7 1.95801E-7 1.9325E-7 1.82534E-7 1.73177E-7 1.73808E-7 1.65209E-7 2.06457E-7 2.34552E-7 2.0101E-7 1.73095E-7 1.74917E-7 1.68677E-7 1.62899E-7 1.59466E-7 1.46619E-7 1.50299E-7 1.5091E-7 1.4972E-7 1.47868E-7 1.37907E-7 1.4514E-7 1.67945E-7 1.8765E-7 1.87756E-7 1.81154E-7 1.74533E-7 1.34291E-7 1.98195E-7 2.50437E-7 1.54469E-7 1.37243E-7 1.28578E-7 1.21833E-7 1.25119E-7 1.31698E-7 1.29766E-7 1.23389E-7 1.24989E-7 1.27464E-7 1.22219E-7 1.21655E-7 1.17933E-7 1.21292E-7 1.17415E-7 1.14722E-7 1.16871E-7 1.13297E-7 1.18626E-7 1.14791E-7 1.15388E-7 1.09247E-7 1.05194E-7 1.27907E-7 1.34413E-7 1.33991E-7 1.34853E-7 1.20078E-7 1.11114E-7 1.07717E-7 1.08352E-7 1.11772E-7 1.10192E-7 1.06013E-7 1.07104E-7 1.05717E-7 1.05337E-7 1.04372E-7 1.01563E-7 1.04022E-7 1.06001E-7 1.01768E-7 9.38185E-8 -9999 -9999 -9999 -9999 -9999 -9999 -9999 -9999 -9999 -9999 -9999 -9999 -9999 -9999 -9999 -9999 -9999 -9999 -9999 -9999 -9999 -9999 -9999 -9999 -9999 -9999 -9999 -9999 -9999 -9999 -9999 -9999 -9999 -9999 -9999 -9999 -9999 -9999 -9999 -9999 -9999 -9999 -9999 -9999 -9999 -9999 -9999 -9999 -9999 -9999 -9999 -9999 -9999 -9999 -9999 -9999 -9999 -9999 -9999 -9999 -9999 -9999 -9999 -9999 -9999 -9999 -9999 -9999 -9999 -9999 -9999 -9999 -9999 -9999 -9999 -9999 -9999 -9999 -9999 -9999 -9999 -9999 -9999 -9999 -9999 -9999 -9999 -9999 -9999 -9999 -9999 -9999 -9999 -9999 -9999 -9999 -9999 -9999 -9999 -9999 -9999 -9999 -9999 -9999 -9999 -9999 -9999 -9999 -9999 -9999 -9999 -9999 -9999 -9999 -9999 -9999 -9999 -9999 -9999 -9999 -9999 -9999 -9999 -9999 -9999 -9999 -9999 -9999 -9999 -9999 -9999 -9999 -9999 -9999 -9999 -9999 -9999 -9999 -9999 -9999 -9999 -9999 -9999 -9999 -9999 -9999 -9999 -9999 -9999 -9999 -9999 -9999 -9999 -9999 -9999 -9999 -9999 -9999 -9999 -9999 -9999 -9999 -9999 -9999 -9999 -9999 -9999 -9999 -9999 -9999 -9999 -9999 -9999 -9999 -9999 -9999 -9999 -9999 -9999 -9999 -9999 -9999 -9999 -9999 -9999 -9999 -9999 -9999 -9999 -9999 -9999 -9999 -9999 -9999 -9999 -9999 -9999 -9999 -9999 -9999 -9999 -9999 -9999 -9999 -9999 -9999 -9999 -9999 -9999 -9999 -9999 -9999 -9999 -9999 -9999 -9999 -9999 -9999 -9999 -9999 -9999 -9999 -9999 -9999 -9999 -9999 -9999 -9999 -9999 -9999 -9999 -9999 -9999 -9999 -9999 -9999 -9999 -9999 -9999 -9999 -9999 -9999 -9999 -9999 -9999 -9999 -9999 -9999 -9999 -9999 -9999 -9999 -9999 -9999 -9999 -9999 -9999 -9999 -9999 -9999 -9999 -9999 -9999 -9999 -9999 -9999 -9999 -9999 -9999 -9999 -9999 -9999 -9999 -9999 -9999 -9999 -9999 -9999 -9999 -9999 -9999 -9999 -9999 -9999 -9999 -9999 -9999 -9999 -9999 -9999 -9999 -9999 -9999 -9999 -9999 -9999 -9999 -9999 -9999 -9999 -9999 -9999 -9999 -9999 -9999 -9999 -9999 -9999 -9999 -9999 -9999 -9999 -9999 -9999 -9999 -9999 -9999 -9999 -9999 -9999 -9999 -9999 -9999 -9999 -9999 -9999 -9999 -9999 -9999 -9999 -9999 -9999 -9999 -9999 -9999 -9999 -9999 -9999 -9999 -9999 -9999 -9999 -9999 -9999 -9999 -9999 -9999 -9999 -9999 -9999 -9999 -9999 -9999 -9999 -9999 -9999 -9999 -9999 -9999 -9999 -9999 -9999 -9999 -9999 -9999 -9999 -9999 -9999 -9999 -9999 -9999 -9999 -9999 -9999 -9999 -9999 -9999 -9999 -9999 -9999 -9999 -9999 -9999 -9999 -9999 -9999 -9999 -9999 -9999 -9999 -9999 -9999 -9999 -9999 -9999 -9999 -9999 -9999 -9999 -9999 -9999 -9999 -9999 -9999 -9999 -9999 -9999 -9999 -9999 -9999 -9999 -9999 -9999 -9999 -9999 -9999 -9999 -9999 -9999 -9999 -9999 -9999 -9999 -9999 -9999 -9999 -9999 -9999 -9999 -9999 -9999 -9999 -9999 -9999 -9999 -9999 -9999 -9999 -9999 -9999 -9999 -9999 -9999 -9999 -9999 -9999 -9999 -9999 -9999 -9999 -9999 -9999 -9999 -9999 -9999 -9999 -9999 -9999 -9999 -9999 -9999 -9999 -9999 -9999 -9999 -9999 -9999 -9999 -9999 -9999 -9999 -9999 -9999 -9999 -9999 -9999 -9999 -9999 -9999 -9999 -9999 -9999 -9999 -9999 -9999 -9999 -9999 -9999 -9999 -9999 -9999 -9999 -9999 -9999 -9999 -9999 -9999 -9999 -9999 -9999 -9999 -9999 -9999 -9999 -9999 -9999 -9999 -9999 -9999 -9999 -9999 -9999 -9999 -9999 -9999 -9999 -9999 -9999 -9999 -9999 -9999 -9999 -9999 -9999 -9999 -9999 -9999 -9999 -9999 -9999 -9999 -9999 -9999 -9999 -9999 -9999 -9999 -9999 -9999 -9999 -9999 -9999 -9999 -9999 -9999 -9999 -9999 -9999 -9999 -9999 -9999 -9999 -9999 -9999 -9999 -9999 -9999 -9999 -9999 -9999 -9999 -9999 -9999 -9999 -9999 -9999 -9999 -9999 -9999 -9999 -9999 -9999 -9999 -9999 -9999 -9999 -9999 -9999 -9999 -9999 -9999 -9999 -9999 -9999 -9999 -9999 -9999 -9999 -9999 -9999 -9999 -9999 -9999 -9999 -9999 -9999 -9999 -9999 -9999 -9999 -9999 -9999 -9999 -9999 -9999 -9999 -9999 -9999 -9999 -9999 -9999 -9999 -9999 -9999 -9999 -9999 -9999 -9999 -9999 -9999 -9999 -9999 -9999 -9999 -9999 -9999 -9999 -9999 -9999 -9999 -9999 -9999 -9999 -9999 -9999 -9999 -9999 -9999 -9999 -9999 -9999 -9999 -9999 -9999 -9999 -9999 -9999 -9999 -9999 -9999 -9999 -9999 -9999 -9999 -9999 -9999 -9999 -9999 -9999 -9999 -9999 -9999 -9999 -9999 -9999 -9999 -9999 -9999 -9999 -9999 -9999 -9999 -9999 -9999 -9999 -9999 -9999 -9999 -9999 -9999 -9999 -9999 -9999 -9999 -9999 -9999 -9999 -9999 -9999 -9999 -9999 -9999 -9999 -9999 -9999 -9999 -9999 -9999 -9999 -9999 -9999 -9999 -9999 -9999 -9999 -9999 -9999 -9999 -9999 -9999 -9999 -9999 -9999 -9999 -9999 -9999 -9999 -9999 -9999 -9999 -9999 -9999 -9999 -9999 -9999 -9999 -9999 -9999 -9999 -9999 -9999 -9999 -9999 -9999 -9999 -9999 -9999 -9999 -9999 -9999 -9999 -9999 -9999 -9999 -9999 -9999 -9999 -9999 -9999 -9999 -9999 -9999 -9999 -9999 -9999 -9999 -9999 -9999 -9999 -9999 -9999 -9999 -9999 -9999 -9999 -9999 -9999 -9999 -9999 -9999 -9999 -9999 -9999 -9999 -9999 -9999 -9999 -9999 -9999
-9999 -9999 -9999 -9999 -9999 -9999 -9999 -9999 -9999 -9999 -9999 -9999 -9999 -9999 -9999 -9999 -9999 -9999 -9999 -9999 -9999 -9999 -9999 -9999 -9999 -9999 -9999 -9999 -9999 -9999 -9999 -9999 -9999 -9999 -9999 -9999 -9999 -9999 -9999 -9999 -9999 -9999 -9999 -9999 -9999 -9999 -9999 -9999 -9999 -9999 -9999 -9999 -9999 -9999 -9999 -9999 -9999 -9999 -9999 -9999 -9999 -9999 -9999 -9999 -9999 -9999 -9999 -9999 -9999 -9999 -9999 -9999 -9999 -9999 -9999 -9999 -9999 -9999 -9999 -9999 -9999 -9999 -9999 -9999 -9999 -9999 -9999 -9999 -9999 -9999 -9999 -9999 -9999 -9999 -9999 -9999 -9999 -9999 -9999 -9999 -9999 -9999 -9999 -9999 -9999 -9999 -9999 -9999 -9999 -9999 -9999 -9999 -9999 -9999 -9999 -9999 -9999 -9999 -9999 -9999 -9999 -9999 -9999 -9999 -9999 -9999 -9999 -9999 -9999 -9999 -9999 -9999 -9999 -9999 -9999 -9999 -9999 -9999 -9999 -9999 -9999 -9999 -9999 -9999 -9999 -9999 -9999 -9999 -9999 -9999 -9999 -9999 -9999 -9999 -9999 -9999 -9999 -9999 -9999 -9999 -9999 -9999 -9999 -9999 -9999 -9999 -9999 -9999 -9999 -9999 -9999 -9999 -9999 -9999 -9999 -9999 -9999 -9999 -9999 -9999 -9999 -9999 -9999 -9999 -9999 -9999 -9999 -9999 -9999 -9999 -9999 -9999 -9999 -9999 -9999 -9999 -9999 -9999 -9999 -9999 -9999 -9999 -9999 -9999 -9999 -9999 -9999 -9999 -9999 -9999 -9999 -9999 -9999 -9999 -9999 -9999 -9999 -9999 -9999 -9999 -9999 -9999 -9999 -9999 -9999 -9999 -9999 -9999 -9999 -9999 -9999 -9999 -9999 -9999 -9999 -9999 -9999 -9999 -9999 -9999 -9999 -9999 -9999 -9999 -9999 -9999 -9999 -9999 -9999 -9999 -9999 -9999 -9999 -9999 -9999 -9999 -9999 -9999 -9999 -9999 -9999 -9999 -9999 -9999 -9999 -9999 -9999 -9999 -9999 -9999 -9999 -9999 -9999 -9999 -9999 -9999 -9999 -9999 -9999 -9999 -9999 -9999 -9999 -9999 -9999 -9999 -9999 -9999 -9999 -9999 -9999 -9999 -9999 -9999 -9999 -9999 -9999 -9999 -9999 -9999 -9999 -9999 -9999 -9999 -9999 -9999 -9999 -9999 -9999 -9999 -9999 -9999 -9999 -9999 -9999 -9999 -9999 -9999 -9999 -9999 -9999 -9999 -9999 -9999 -9999 -9999 -9999 -9999 -9999 -9999 -9999 -9999 -9999 -9999 -9999 -9999 -9999 -9999 -9999 -9999 -9999 -9999 -9999 -9999 -9999 -9999 -9999 -9999 -9999 -9999 -9999 -9999 -9999 -9999 -9999 -9999 -9999 -9999 -9999 -9999 -9999 -9999 -9999 -9999 -9999 -9999 -9999 -9999 -9999 -9999 -9999 -9999 -9999 -9999 -9999 -9999 -9999 -9999 -9999 -9999 -9999 -9999 -9999 -9999 -9999 -9999 -9999 -9999 -9999 -9999 -9999 -9999 -9999 -9999 -9999 -9999 -9999 -9999 -9999 -9999 -9999 -9999 -9999 -9999 -9999 -9999 -9999 -9999 -9999 -9999 -9999 -9999 -9999 -9999 -9999 -9999 -9999 -9999 -9999 -9999 -9999 -9999 -9999 -9999 -9999 -9999 -9999 -9999 -9999 -9999 -9999 -9999 6.88505E-7 7.2436E-7 6.67372E-7 6.84654E-7 6.09879E-7 6.831E-7 8.39286E-7 8.25411E-7 6.2052E-7 5.50129E-7 5.50086E-7 5.43448E-7 6.00047E-7 6.18819E-7 6.17458E-7 6.07915E-7 5.98591E-7 5.99673E-7 5.93094E-7 5.89039E-7 5.79792E-7 6.84441E-7 5.84463E-7 4.79467E-7 4.64118E-7 4.57439E-7 4.66029E-7 4.69552E-7 4.59799E-7 4.53952E-7 4.52073E-7 4.23565E-7 1.35859E-6 4.25362E-7 4.20526E-7 4.12706E-7 4.02791E-7 4.07727E-7 4.07727E-7 3.89471E-7 3.87848E-7 3.74186E-7 3.74271E-7 3.6766E-7 3.76357E-7 3.72982E-7 3.68042E-7 3.62865E-7 3.64498E-7 3.74892E-7 3.7154E-7 3.69875E-7 3.64667E-7 3.59413E-7 3.47728E-7 3.35755E-7 3.31736E-7 3.36768E-7 3.27203E-7 3.23255E-7 3.19724E-7 3.10442E-7 3.15377E-7 2.90711E-7 3.02616E-7 3.11652E-7 3.14731E-7 3.14727E-7 3.13305E-7 3.00469E-7 2.94744E-7 2.85128E-7 2.82574E-7 2.79439E-7 2.74764E-7 2.72835E-7 2.63113E-7 2.60778E-7 1.20008E-6 1.17088E-6 1.19225E-6 1.19137E-6 1.14358E-6 1.13125E-6 1.10156E-6 1.1321E-6 1.12572E-6 1.11103E-6 1.0876E-6 1.08305E-6 1.07298E-6 1.11084E-6 1.25672E-6 1.24522E-6 1.29501E-6 1.24971E-6 9.63412E-7 9.09427E-7 8.97262E-7 8.8526E-7 8.88062E-7 8.7853E-7 8.61774E-7 8.73243E-7 9.02938E-7 8.71008E-7 1.34649E-6 1.04056E-6 1.04179E-6 1.02279E-6 1.03516E-6 8.77811E-7 8.58352E-7 8.47014E-7 8.27682E-7 8.67829E-7 8.11998E-7 7.89504E-7 8.17506E-7 1.00238E-6 1.11342E-6 1.04278E-6 7.92377E-7 7.81692E-7 7.78451E-7 7.39269E-7 7.35093E-7 7.30528E-7 7.21685E-7 7.14724E-7 8.06802E-7 8.91705E-7 8.90786E-7 8.83661E-7 9.32474E-7 1.10649E-6 8.60572E-7 6.74614E-7 6.88467E-7 6.57876E-7 6.57552E-7 6.77173E-7 6.92855E-7 6.87803E-7 6.79884E-7 6.96302E-7 6.79853E-7 7.18181E-7 7.04417E-7 7.42592E-7 6.86886E-7 6.3376E-7 6.30212E-7 6.39594E-7 6.44928E-7 6.96618E-7 7.17361E-7 7.19417E-7 6.35366E-7 6.73254E-7 5.97622E-7 5.78802E-7 5.41409E-7 5.38021E-7 5.41917E-7 5.57892E-7 5.72527E-7 5.75254E-7 5.937E-7 5.84958E-7 5.25684E-7 5.54724E-7 1.16261E-6 5.79278E-7 5.6895E-7 5.68223E-7 5.54999E-7 5.35437E-7 5.37924E-7 5.71335E-7 5.7288E-7 5.58459E-7 5.5419E-7 5.93607E-7 5.97807E-7 5.39978E-7 4.96339E-7 4.91425E-7 5.27677E-7 1.42403E-6 1.16972E-6 1.18415E-6 1.50235E-6 1.49167E-6 1.13998E-6 1.76107E-5 5.8509E-5 2.26522E-5 6.28927E-7 6.11079E-7 7.5941E-7 7.43052E-7 5.97192E-7 4.62675E-7 4.76831E-7 4.61774E-7 4.42358E-7 4.23532E-7 4.42817E-7 4.58382E-7 4.4898E-7 4.32284E-7 7.13669E-7 6.87908E-7 4.95291E-7 3.78996E-7 3.88118E-7 3.69075E-7 3.94255E-7 4.01137E-7 3.91956E-7 4.19445E-7 3.98372E-7 4.38651E-7 5.19862E-7 4.36885E-7 4.25555E-7 4.20705E-7 4.0358E-7 4.15666E-7 4.55957E-7 4.7949E-7 4.76792E-7 4.40255E-7 3.65802E-7 3.63365E-7 3.6245E-7 3.60062E-7 3.58437E-7 3.58041E-7 4.22206E-7 3.55611E-7 3.73279E-7 3.84081E-7 3.81031E-7 3.50485E-7 3.45697E-7 3.31572E-7 3.28969E-7 3.56964E-7 3.69658E-7 3.64586E-7 3.6794E-7 3.64626E-7 3.65302E-7 3.42219E-7 2.84274E-7 2.93318E-7 2.9308E-7 2.81693E-7 2.91851E-7 2.87269E-7 2.99843E-7 2.96416E-7 2.89727E-7 2.87092E-7 7.10297E-7 1.24996E-6 3.23486E-7 3.16861E-7 3.11759E-7 2.9888E-7 2.82739E-7 2.57426E-7 2.66729E-7 2.66257E-7 2.6057E-7 2.50471E-7 2.33641E-7 2.30182E-7 2.2985E-7 2.1948E-7 2.16213E-7 2.04918E-7 2.06642E-7 2.20826E-7 2.26755E-7 2.12688E-7 2.09951E-7 2.11175E-7 2.1205E-7 2.08778E-7 2.07538E-7 2.04543E-7 2.07384E-7 1.93915E-7 2.00945E-7 1.93709E-7 1.79109E-7 1.66951E-7 1.68354E-7 1.9987E-7 1.87815E-7 1.74576E-7 1.80407E-7 1.87928E-7 1.78881E-7 1.62766E-7 1.56064E-7 1.51044E-7 1.46726E-7 1.5958E-7 1.53356E-7 1.61959E-7 1.66165E-7 1.57324E-7 1.61407E-7 1.58031E-7 1.52224E-7 1.37458E-7 1.39441E-7 1.39297E-7 1.32377E-7 1.34142E-7 1.2764E-7 1.20704E-7 1.3027E-7 1.30975E-7 1.23963E-7 1.19673E-7 1.23213E-7 1.28244E-7 1.23213E-7 1.15238E-7 1.18341E-7 1.18908E-7 1.1419E-7 1.14027E-7 1.13135E-7 1.13135E-7 1.12466E-7 1.0888E-7 1.10786E-7 1.04577E-7 1.02177E-7 1.07131E-7 1.17963E-7 1.17669E-7 1.11274E-7 1.09078E-7 1.07788E-7 1.03382E-7 1.08811E-7 1.07329E-7 1.01401E-7 1.04728E-7 1.01579E-7 1.01389E-7 1.00105E-7 9.8076E-8 9.70222E-8 9.79131E-8 9.83442E-8 9.59898E-8 9.34423E-8 -9999 -9999 -9999 -9999 -9999 -9999 -9999 -9999 -9999 -9999 -9999 -9999 -9999 -9999 -9999 -9999 -9999 -9999 -9999 -9999 -9999 -9999 -9999 -9999 -9999 -9999 -9999 -9999 -9999 -9999 -9999 -9999 -9999 -9999 -9999 -9999 -9999 -9999 -9999 -9999 -9999 -9999 -9999 -9999 -9999 -9999 -9999 -9999 -9999 -9999 -9999 -9999 -9999 -9999 -9999 -9999 -9999 -9999 -9999 -9999 -9999 -9999 -9999 -9999 -9999 -9999 -9999 -9999 -9999 -9999 -9999 -9999 -9999 -9999 -9999 -9999 -9999 -9999 -9999 -9999 -9999 -9999 -9999 -9999 -9999 -9999 -9999 -9999 -9999 -9999 -9999 -9999 -9999 -9999 -9999 -9999 -9999 -9999 -9999 -9999 -9999 -9999 -9999 -9999 -9999 -9999 -9999 -9999 -9999 -9999 -9999 -9999 -9999 -9999 -9999 -9999 -9999 -9999 -9999 -9999 -9999 -9999 -9999 -9999 -9999 -9999 -9999 -9999 -9999 -9999 -9999 -9999 -9999 -9999 -9999 -9999 -9999 -9999 -9999 -9999 -9999 -9999 -9999 -9999 -9999 -9999 -9999 -9999 -9999 -9999 -9999 -9999 -9999 -9999 -9999 -9999 -9999 -9999 -9999 -9999 -9999 -9999 -9999 -9999 -9999 -9999 -9999 -9999 -9999 -9999 -9999 -9999 -9999 -9999 -9999 -9999 -9999 -9999 -9999 -9999 -9999 -9999 -9999 -9999 -9999 -9999 -9999 -9999 -9999 -9999 -9999 -9999 -9999 -9999 -9999 -9999 -9999 -9999 -9999 -9999 -9999 -9999 -9999 -9999 -9999 -9999 -9999 -9999 -9999 -9999 -9999 -9999 -9999 -9999 -9999 -9999 -9999 -9999 -9999 -9999 -9999 -9999 -9999 -9999 -9999 -9999 -9999 -9999 -9999 -9999 -9999 -9999 -9999 -9999 -9999 -9999 -9999 -9999 -9999 -9999 -9999 -9999 -9999 -9999 -9999 -9999 -9999 -9999 -9999 -9999 -9999 -9999 -9999 -9999 -9999 -9999 -9999 -9999 -9999 -9999 -9999 -9999 -9999 -9999 -9999 -9999 -9999 -9999 -9999 -9999 -9999 -9999 -9999 -9999 -9999 -9999 -9999 -9999 -9999 -9999 -9999 -9999 -9999 -9999 -9999 -9999 -9999 -9999 -9999 -9999 -9999 -9999 -9999 -9999 -9999 -9999 -9999 -9999 -9999 -9999 -9999 -9999 -9999 -9999 -9999 -9999 -9999 -9999 -9999 -9999 -9999 -9999 -9999 -9999 -9999 -9999 -9999 -9999 -9999 -9999 -9999 -9999 -9999 -9999 -9999 -9999 -9999 -9999 -9999 -9999 -9999 -9999 -9999 -9999 -9999 -9999 -9999 -9999 -9999 -9999 -9999 -9999 -9999 -9999 -9999 -9999 -9999 -9999 -9999 -9999 -9999 -9999 -9999 -9999 -9999 -9999 -9999 -9999 -9999 -9999 -9999 -9999 -9999 -9999 -9999 -9999 -9999 -9999 -9999 -9999 -9999 -9999 -9999 -9999 -9999 -9999 -9999 -9999 -9999 -9999 -9999 -9999 -9999 -9999 -9999 -9999 -9999 -9999 -9999 -9999 -9999 -9999 -9999 -9999 -9999 -9999 -9999 -9999 -9999 -9999 -9999 -9999 -9999 -9999 -9999 -9999 -9999 -9999 -9999 -9999 -9999 -9999 -9999 -9999 -9999 -9999 -9999 -9999 -9999 -9999 -9999 -9999 -9999 -9999 -9999 -9999 -9999 -9999 -9999 -9999 -9999 -9999 -9999 -9999 -9999 -9999 -9999 -9999 -9999 -9999 -9999 -9999 -9999 -9999 -9999 -9999 -9999 -9999 -9999 -9999 -9999 -9999 -9999 -9999 -9999 -9999 -9999 -9999 -9999 -9999 -9999 -9999 -9999 -9999 -9999 -9999 -9999 -9999 -9999 -9999 -9999 -9999 -9999 -9999 -9999 -9999 -9999 -9999 -9999 -9999 -9999 -9999 -9999 -9999 -9999 -9999 -9999 -9999 -9999 -9999 -9999 -9999 -9999 -9999 -9999 -9999 -9999 -9999 -9999 -9999 -9999 -9999 -9999 -9999 -9999 -9999 -9999 -9999 -9999 -9999 -9999 -9999 -9999 -9999 -9999 -9999 -9999 -9999 -9999 -9999 -9999 -9999 -9999 -9999 -9999 -9999 -9999 -9999 -9999 -9999 -9999 -9999 -9999 -9999 -9999 -9999 -9999 -9999 -9999 -9999 -9999 -9999 -9999 -9999 -9999 -9999 -9999 -9999 -9999 -9999 -9999 -9999 -9999 -9999 -9999 -9999 -9999 -9999 -9999 -9999 -9999 -9999 -9999 -9999 -9999 -9999 -9999 -9999 -9999 -9999 -9999 -9999 -9999 -9999 -9999 -9999 -9999 -9999 -9999 -9999 -9999 -9999 -9999 -9999 -9999 -9999 -9999 -9999 -9999 -9999 -9999 -9999 -9999 -9999 -9999 -9999 -9999 -9999 -9999 -9999 -9999 -9999 -9999 -9999 -9999 -9999 -9999 -9999 -9999 -9999 -9999 -9999 -9999 -9999 -9999 -9999 -9999 -9999 -9999 -9999 -9999 -9999 -9999 -9999 -9999 -9999 -9999 -9999 -9999 -9999 -9999 -9999 -9999 -9999 -9999 -9999 -9999 -9999 -9999 -9999 -9999 -9999 -9999 -9999 -9999 -9999 -9999 -9999 -9999 -9999 -9999 -9999 -9999 -9999 -9999 -9999 -9999 -9999 -9999 -9999 -9999 -9999 -9999 -9999 -9999 -9999 -9999 -9999 -9999 -9999 -9999 -9999 -9999 -9999 -9999 -9999 -9999 -9999 -9999 -9999 -9999 -9999 -9999 -9999 -9999 -9999 -9999 -9999 -9999 -9999 -9999 -9999 -9999 -9999 -9999 -9999 -9999 -9999 -9999 -9999 -9999 -9999 -9999 -9999 -9999 -9999 -9999 -9999 -9999 -9999 -9999 -9999 -9999 -9999 -9999 -9999 -9999 -9999 -9999 -9999 -9999 -9999 -9999 -9999 -9999 -9999 -9999 -9999 -9999 -9999 -9999 -9999 -9999 -9999 -9999 -9999 -9999 -9999 -9999 -9999 -9999 -9999 -9999 -9999 -9999 -9999 -9999 -9999 -9999 -9999 -9999 -9999 -9999 -9999 -9999 -9999 -9999 -9999 -9999 -9999 -9999 -9999 -9999 -9999 -9999 -9999 -9999 -9999 -9999 -9999 -9999 -9999 -9999 -9999 -9999 -9999 -9999 -9999 -9999
-9999 -9999 -9999 -9999 -9999 -9999 -9999 -9999 -9999 -9999 -9999 -9999 -9999 -9999 -9999 -9999 -9999 -9999 -9999 -9999 -9999 -9999 -9999 -9999 -9999 -9999 -9999 -9999 -9999 -9999 -9999 -9999 -9999 -9999 -9999 -9999 -9999 -9999 -9999 -9999 -9999 -9999 -9999 -9999 -9999 -9999 -9999 -9999 -9999 -9999 -9999 -9999 -9999 -9999 -9999 -9999 -9999 -9999 -9999 -9999 -9999 -9999 -9999 -9999 -9999 -9999 -9999 -9999 -9999 -9999 -9999 -9999 -9999 -9999 -9999 -9999 -9999 -9999 -9999 -9999 -9999 -9999 -9999 -9999 -9999 -9999 -9999 -9999 -9999 -9999 -9999 -9999 -9999 -9999 -9999 -9999 -9999 -9999 -9999 -9999 -9999 -9999 -9999 -9999 -9999 -9999 -9999 -9999 -9999 -9999 -9999 -9999 -9999 -9999 -9999 -9999 -9999 -9999 -9999 -9999 -9999 -9999 -9999 -9999 -9999 -9999 -9999 -9999 -9999 -9999 -9999 -9999 -9999 -9999 -9999 -9999 -9999 -9999 -9999 -9999 -9999 -9999 -9999 -9999 -9999 -9999 -9999 -9999 -9999 -9999 -9999 -9999 -9999 -9999 -9999 -9999 -9999 -9999 -9999 -9999 -9999 -9999 -9999 -9999 -9999 -9999 -9999 -9999 -9999 -9999 -9999 -9999 -9999 -9999 -9999 -9999 -9999 -9999 -9999 -9999 -9999 -9999 -9999 -9999 -9999 -9999 -9999 -9999 -9999 -9999 -9999 -9999 -9999 -9999 -9999 -9999 -9999 -9999 -9999 -9999 -9999 -9999 -9999 -9999 -9999 -9999 -9999 -9999 -9999 -9999 -9999 -9999 -9999 -9999 -9999 -9999 -9999 -9999 -9999 -9999 -9999 -9999 -9999 -9999 -9999 -9999 -9999 -9999 -9999 -9999 -9999 -9999 -9999 -9999 -9999 -9999 -9999 -9999 -9999 -9999 -9999 -9999 -9999 -9999 -9999 -9999 -9999 -9999 -9999 -9999 -9999 -9999 -9999 -9999 -9999 -9999 -9999 -9999 -9999 -9999 -9999 -9999 -9999 -9999 -9999 -9999 -9999 -9999 -9999 -9999 -9999 -9999 -9999 -9999 -9999 -9999 -9999 -9999 -9999 -9999 -9999 -9999 -9999 -9999 -9999 -9999 -9999 -9999 -9999 -9999 -9999 -9999 -9999 -9999 -9999 -9999 -9999 -9999 -9999 -9999 -9999 -9999 -9999 -9999 -9999 -9999 -9999 -9999 -9999 -9999 -9999 -9999 -9999 -9999 -9999 -9999 -9999 -9999 -9999 -9999 -9999 -9999 -9999 -9999 -9999 -9999 -9999 -9999 -9999 -9999 -9999 -9999 -9999 -9999 -9999 -9999 -9999 -9999 -9999 -9999 -9999 -9999 -9999 -9999 -9999 -9999 -9999 -9999 -9999 -9999 -9999 -9999 -9999 -9999 -9999 -9999 -9999 -9999 -9999 -9999 -9999 -9999 -9999 -9999 -9999 -9999 -9999 -9999 -9999 -9999 -9999 -9999 -9999 -9999 -9999 -9999 -9999 -9999 -9999 -9999 -9999 -9999 -9999 -9999 -9999 -9999 -9999 -9999 -9999 -9999 -9999 -9999 -9999 -9999 -9999 -9999 -9999 -9999 -9999 -9999 -9999 -9999 -9999 -9999 -9999 -9999 -9999 -9999 -9999 -9999 -9999 -9999 -9999 -9999 -9999 -9999 -9999 -9999 -9999 -9999 -9999 -9999 -9999 -9999 -9999 -9999 -9999 -9999 -9999 -9999 -9999 -9999 8.71771E-7 8.94454E-7 8.70687E-7 7.34863E-7 5.70812E-7 5.98398E-7 6.28579E-7 6.22344E-7 5.73382E-7 5.78615E-7 5.52581E-7 5.49264E-7 5.91443E-7 6.40489E-7 6.3087E-7 6.14483E-7 6.11717E-7 6.2229E-7 6.19674E-7 6.05303E-7 6.485E-7 7.44277E-7 7.30738E-7 6.34499E-7 4.97251E-7 4.62756E-7 4.70227E-7 4.74859E-7 4.54946E-7 4.56583E-7 4.50457E-7 4.2548E-7 4.15551E-7 4.08124E-7 4.23447E-7 4.11118E-7 4.09651E-7 4.0532E-7 4.0532E-7 4.04056E-7 4.00686E-7 3.91815E-7 3.69314E-7 3.66012E-7 3.70911E-7 3.70401E-7 3.65637E-7 3.58009E-7 3.58009E-7 3.57626E-7 3.67833E-7 3.63665E-7 3.60413E-7 3.58798E-7 3.39667E-7 3.38144E-7 3.28428E-7 3.27628E-7 3.2517E-7 3.21158E-7 3.18657E-7 3.20329E-7 3.17968E-7 3.19328E-7 3.19702E-7 3.16184E-7 3.12632E-7 3.1123E-7 3.00984E-7 2.97232E-7 2.84268E-7 2.77332E-7 2.78667E-7 2.74354E-7 2.69792E-7 2.67368E-7 2.59775E-7 2.59455E-7 1.19253E-6 1.28314E-6 1.18757E-6 1.17312E-6 1.14591E-6 1.12974E-6 1.09174E-6 1.18736E-6 1.21234E-6 1.20137E-6 1.19451E-6 1.17655E-6 1.08976E-6 1.0752E-6 1.09689E-6 1.0709E-6 1.10962E-6 1.10138E-6 9.57724E-7 8.95113E-7 9.08287E-7 8.70582E-7 8.82494E-7 8.94068E-7 9.29786E-7 8.85532E-7 8.89747E-7 8.55384E-7 8.88098E-7 1.04525E-6 1.04649E-6 1.04463E-6 1.03496E-6 8.28252E-7 8.29485E-7 8.08354E-7 8.08354E-7 8.00623E-7 7.92617E-7 8.20005E-7 8.07676E-7 8.05322E-7 7.99581E-7 7.62405E-7 7.59218E-7 7.55784E-7 7.38842E-7 7.37176E-7 7.32391E-7 7.24963E-7 7.16784E-7 7.20244E-7 7.1286E-7 7.02664E-7 6.94588E-7 6.93573E-7 7.28541E-7 8.47893E-7 8.44653E-7 6.92796E-7 6.92603E-7 6.78948E-7 6.60179E-7 6.78948E-7 6.78569E-7 6.23398E-7 6.26061E-7 6.13247E-7 6.13247E-7 6.59669E-7 6.3911E-7 6.62635E-7 6.51831E-7 6.30042E-7 6.49799E-7 6.45454E-7 6.38231E-7 6.34653E-7 6.47557E-7 6.56858E-7 6.24169E-7 5.98112E-7 5.59124E-7 5.44941E-7 5.45687E-7 5.45594E-7 5.8427E-7 5.8427E-7 5.79524E-7 5.75254E-7 5.89016E-7 5.20514E-7 5.57169E-7 5.62738E-7 5.62738E-7 5.59019E-7 5.57181E-7 5.52694E-7 5.41562E-7 5.34404E-7 5.41236E-7 6.33716E-7 6.38979E-7 6.18007E-7 6.16925E-7 7.46263E-7 7.78928E-7 5.92028E-7 4.97946E-7 5.18014E-7 5.68666E-7 6.34549E-7 6.28766E-7 8.11001E-7 1.7039E-6 1.6554E-6 7.42714E-7 4.06695E-5 6.87291E-5 5.59386E-5 1.03218E-6 9.25558E-7 9.64215E-7 8.05168E-7 6.28289E-7 5.05874E-7 4.48672E-7 4.64845E-7 4.38145E-7 4.30155E-7 4.41147E-7 4.18886E-7 4.27203E-7 4.3468E-7 4.74722E-7 6.71735E-7 5.92403E-7 3.73795E-7 3.81162E-7 3.83188E-7 4.15496E-7 4.2237E-7 4.19277E-7 4.09078E-7 3.94887E-7 5.17459E-7 5.786E-7 4.61016E-7 4.49215E-7 4.44718E-7 4.2312E-7 4.46117E-7 4.61959E-7 4.79155E-7 4.64239E-7 4.08625E-7 3.78522E-7 3.66662E-7 3.64092E-7 3.60062E-7 4.42336E-7 4.49585E-7 4.78854E-7 3.79333E-7 3.48095E-7 3.45256E-7 1.02663E-6 4.19231E-7 3.5332E-7 3.3644E-7 3.34925E-7 3.57754E-7 3.69035E-7 3.72377E-7 3.78033E-7 3.65752E-7 3.6621E-7 3.30025E-7 2.93874E-7 2.96597E-7 2.94427E-7 3.00821E-7 2.88504E-7 2.78707E-7 2.99065E-7 3.06764E-7 2.97246E-7 2.91482E-7 1.89757E-6 3.51779E-6 3.10536E-7 3.10062E-7 3.20188E-7 3.0636E-7 2.84774E-7 2.51236E-7 2.60464E-7 2.61521E-7 2.75595E-7 2.42604E-7 2.38661E-7 2.33406E-7 2.34551E-7 2.16945E-7 2.16436E-7 2.06264E-7 2.12362E-7 2.02982E-7 2.11315E-7 2.28875E-7 2.10969E-7 2.13124E-7 2.04219E-7 2.03833E-7 2.11212E-7 2.11777E-7 2.05754E-7 1.96676E-7 1.89169E-7 1.85648E-7 1.84775E-7 1.80261E-7 1.8711E-7 2.12383E-7 1.86025E-7 2.02119E-7 1.98761E-7 1.95153E-7 1.8404E-7 1.77376E-7 1.55706E-7 1.52969E-7 1.4954E-7 1.48863E-7 1.54594E-7 1.55179E-7 1.55698E-7 1.53176E-7 1.56999E-7 1.48618E-7 1.49272E-7 1.35471E-7 1.36608E-7 1.33595E-7 1.32296E-7 1.32458E-7 1.28238E-7 1.19673E-7 1.26556E-7 1.29131E-7 1.25967E-7 1.22872E-7 1.26692E-7 1.26823E-7 1.26105E-7 1.18328E-7 1.12974E-7 1.15626E-7 1.18341E-7 1.15626E-7 1.12974E-7 1.104E-7 1.09384E-7 1.03711E-7 1.03711E-7 1.03711E-7 1.03711E-7 1.01864E-7 1.14181E-7 1.05388E-7 1.02461E-7 1.02328E-7 1.06107E-7 1.02255E-7 1.0097E-7 9.93205E-8 1.00729E-7 1.00147E-7 9.79635E-8 9.71171E-8 9.58805E-8 9.59913E-8 9.91368E-8 9.49638E-8 1.0051E-7 9.72499E-8 9.49977E-8 -9999 -9999 -9999 -9999 -9999 -9999 -9999 -9999 -9999 -9999 -9999 -9999 -9999 -9999 -9999 -9999 -9999 -9999 -9999 -9999 -9999 -9999 -9999 -9999 -9999 -9999 -9999 -9999 -9999 -9999 -9999 -9999 -9999 -9999 -9999 -9999 -9999 -9999 -9999 -9999 -9999 -9999 -9999 -9999 -9999 -9999 -9999 -9999 -9999 -9999 -9999 -9999 -9999 -9999 -9999 -9999 -9999 -9999 -9999 -9999 -9999 -9999 -9999 -9999 -9999 -9999 -9999 -9999 -9999 -9999 -9999 -9999 -9999 -9999 -9999 -9999 -9999 -9999 -9999 -9999 -9999 -9999 -9999 -9999 -9999 -9999 -9999 -9999 -9999 -9999 -9999 -9999 -9999 -9999 -9999 -9999 -9999 -9999 -9999 -9999 -9999 -9999 -9999 -9999 -9999 -9999 -9999 -9999 -9999 -9999 -9999 -9999 -9999 -9999 -9999 -9999 -9999 -9999 -9999 -9999 -9999 -9999 -9999 -9999 -9999 -9999 -9999 -9999 -9999 -9999 -9999 -9999 -9999 -9999 -9999 -9999 -9999 -9999 -9999 -9999 -9999 -9999 -9999 -9999 -9999 -9999 -9999 -9999 -9999 -9999 -9999 -9999 -9999 -9999 -9999 -9999 -9999 -9999 -9999 -9999 -9999 -9999 -9999 -9999 -9999 -9999 -9999 -9999 -9999 -9999 -9999 -9999 -9999 -9999 -9999 -9999 -9999 -9999 -9999 -9999 -9999 -9999 -9999 -9999 -9999 -9999 -9999 -9999 -9999 -9999 -9999 -9999 -9999 -9999 -9999 -9999 -9999 -9999 -9999 -9999 -9999 -9999 -9999 -9999 -9999 -9999 -9999 -9999 -9999 -9999 -9999 -9999 -9999 -9999 -9999 -9999 -9999 -9999 -9999 -9999 -9999 -9999 -9999 -9999 -9999 -9999 -9999 -9999 -9999 -9999 -9999 -9999 -9999 -9999 -9999 -9999 -9999 -9999 -9999 -9999 -9999 -9999 -9999 -9999 -9999 -9999 -9999 -9999 -9999 -9999 -9999 -9999 -9999 -9999 -9999 -9999 -9999 -9999 -9999 -9999 -9999 -9999 -9999 -9999 -9999 -9999 -9999 -9999 -9999 -9999 -9999 -9999 -9999 -9999 -9999 -9999 -9999 -9999 -9999 -9999 -9999 -9999 -9999 -9999 -9999 -9999 -9999 -9999 -9999 -9999 -9999 -9999 -9999 -9999 -9999 -9999 -9999 -9999 -9999 -9999 -9999 -9999 -9999 -9999 -9999 -9999 -9999 -9999 -9999 -9999 -9999 -9999 -9999 -9999 -9999 -9999 -9999 -9999 -9999 -9999 -9999 -9999 -9999 -9999 -9999 -9999 -9999 -9999 -9999 -9999 -9999 -9999 -9999 -9999 -9999 -9999 -9999 -9999 -9999 -9999 -9999 -9999 -9999 -9999 -9999 -9999 -9999 -9999 -9999 -9999 -9999 -9999 -9999 -9999 -9999 -9999 -9999 -9999 -9999 -9999 -9999 -9999 -9999 -9999 -9999 -9999 -9999 -9999 -9999 -9999 -9999 -9999 -9999 -9999 -9999 -9999 -9999 -9999 -9999 -9999 -9999 -9999 -9999 -9999 -9999 -9999 -9999 -9999 -9999 -9999 -9999 -9999 -9999 -9999 -9999 -9999 -9999 -9999 -9999 -9999 -9999 -9999 -9999 -9999 -9999 -9999 -9999 -9999 -9999 -9999 -9999 -9999 -9999 -9999 -9999 -9999 -9999 -9999 -9999 -9999 -9999 -9999 -9999 -9999 -9999 -9999 -9999 -9999 -9999 -9999 -9999 -9999 -9999 -9999 -9999 -9999 -9999 -9999 -9999 -9999 -9999 -9999 -9999 -9999 -9999 -9999 -9999 -9999 -9999 -9999 -9999 -9999 -9999 -9999 -9999 -9999 -9999 -9999 -9999 -9999 -9999 -9999 -9999 -9999 -9999 -9999 -9999 -9999 -9999 -9999 -9999 -9999 -9999 -9999 -9999 -9999 -9999 -9999 -9999 -9999 -9999 -9999 -9999 -9999 -9999 -9999 -9999 -9999 -9999 -9999 -9999 -9999 -9999 -9999 -9999 -9999 -9999 -9999 -9999 -9999 -9999 -9999 -9999 -9999 -9999 -9999 -9999 -9999 -9999 -9999 -9999 -9999 -9999 -9999 -9999 -9999 -9999 -9999 -9999 -9999 -9999 -9999 -9999 -9999 -9999 -9999 -9999 -9999 -9999 -9999 -9999 -9999 -9999 -9999 -9999 -9999 -9999 -9999 -9999 -9999 -9999 -9999 -9999 -9999 -9999 -9999 -9999 -9999 -9999 -9999 -9999 -9999 -9999 -9999 -9999 -9999 -9999 -9999 -9999 -9999 -9999 -9999 -9999 -9999 -9999 -9999 -9999 -9999 -9999 -9999 -9999 -9999 -9999 -9999 -9999 -9999 -9999 -9999 -9999 -9999 -9999 -9999 -9999 -9999 -9999 -9999 -9999 -9999 -9999 -9999 -9999 -9999 -9999 -9999 -9999 -9999 -9999 -9999 -9999 -9999 -9999 -9999 -9999 -9999 -9999 -9999 -9999 -9999 -9999 -9999 -9999 -9999 -9999 -9999 -9999 -9999 -9999 -9999 -9999 -9999 -9999 -9999 -9999 -9999 -9999 -9999 -9999 -9999 -9999 -9999 -9999 -9999 -9999 -9999 -9999 -9999 -9999 -9999 -9999 -9999 -9999 -9999 -9999 -9999 -9999 -9999 -9999 -9999 -9999 -9999 -9999 -9999 -9999 -9999 -9999 -9999 -9999 -9999 -9999 -9999 -9999 -9999 -9999 -9999 -9999 -9999 -9999 -9999 -9999 -9999 -9999 -9999 -9999 -9999 -9999 -9999 -9999 -9999 -9999 -9999 -9999 -9999 -9999 -9999 -9999 -9999 -9999 -9999 -9999 -9999 -9999 -9999 -9999 -9999 -9999 -9999 -9999 -9999 -9999 -9999 -9999 -9999 -9999 -9999 -9999 -9999 -9999 -9999 -9999 -9999 -9999 -9999 -9999 -9999 -9999 -9999 -9999 -9999 -9999 -9999 -9999 -9999 -9999 -9999 -9999 -9999 -9999 -9999 -9999 -9999 -9999 -9999 -9999 -9999 -9999 -9999 -9999 -9999 -9999 -9999 -9999 -9999 -9999 -9999 -9999 -9999 -9999 -9999 -9999 -9999 -9999 -9999 -9999 -9999 -9999 -9999 -9999 -9999 -9999 -9999 -9999 -9999 -9999 -9999 -9999 -9999 -9999 -9999 -9999 -9999 -9999 -9999 -9999 -9999 -9999 -9999 -9999 -9999 -9999
-9999 -9999 -9999 -9999 -9999 -9999 -9999 -9999 -9999 -9999 -9999 -9999 -9999 -9999 -9999 -9999 -9999 -9999 -9999 -9999 -9999 -9999 -9999 -9999 -9999 -9999 -9999 -9999 -9999 -9999 -9999 -9999 -9999 -9999 -9999 -9999 -9999 -9999 -9999 -9999 -9999 -9999 -9999 -9999 -9999 -9999 -9999 -9999 -9999 -9999 -9999 -9999 -9999 -9999 -9999 -9999 -9999 -9999 -9999 -9999 -9999 -9999 -9999 -9999 -9999 -9999 -9999 -9999 -9999 -9999 -9999 -9999 -9999 -9999 -9999 -9999 -9999 -9999 -9999 -9999 -9999 -9999 -9999 -9999 -9999 -9999 -9999 -9999 -9999 -9999 -9999 -9999 -9999 -9999 -9999 -9999 -9999 -9999 -9999 -9999 -9999 -9999 -9999 -9999 -9999 -9999 -9999 -9999 -9999 -9999 -9999 -9999 -9999 -9999 -9999 -9999 -9999 -9999 -9999 -9999 -9999 -9999 -9999 -9999 -9999 -9999 -9999 -9999 -9999 -9999 -9999 -9999 -9999 -9999 -9999 -9999 -9999 -9999 -9999 -9999 -9999 -9999 -9999 -9999 -9999 -9999 -9999 -9999 -9999 -9999 -9999 -9999 -9999 -9999 -9999 -9999 -9999 -9999 -9999 -9999 -9999 -9999 -9999 -9999 -9999 -9999 -9999 -9999 -9999 -9999 -9999 -9999 -9999 -9999 -9999 -9999 -9999 -9999 -9999 -9999 -9999 -9999 -9999 -9999 -9999 -9999 -9999 -9999 -9999 -9999 -9999 -9999 -9999 -9999 -9999 -9999 -9999 -9999 -9999 -9999 -9999 -9999 -9999 -9999 -9999 -9999 -9999 -9999 -9999 -9999 -9999 -9999 -9999 -9999 -9999 -9999 -9999 -9999 -9999 -9999 -9999 -9999 -9999 -9999 -9999 -9999 -9999 -9999 -9999 -9999 -9999 -9999 -9999 -9999 -9999 -9999 -9999 -9999 -9999 -9999 -9999 -9999 -9999 -9999 -9999 -9999 -9999 -9999 -9999 -9999 -9999 -9999 -9999 -9999 -9999 -9999 -9999 -9999 -9999 -9999 -9999 -9999 -9999 -9999 -9999 -9999 -9999 -9999 -9999 -9999 -9999 -9999 -9999 -9999 -9999 -9999 -9999 -9999 -9999 -9999 -9999 -9999 -9999 -9999 -9999 -9999 -9999 -9999 -9999 -9999 -9999 -9999 -9999 -9999 -9999 -9999 -9999 -9999 -9999 -9999 -9999 -9999 -9999 -9999 -9999 -9999 -9999 -9999 -9999 -9999 -9999 -9999 -9999 -9999 -9999 -9999 -9999 -9999 -9999 -9999 -9999 -9999 -9999 -9999 -9999 -9999 -9999 -9999 -9999 -9999 -9999 -9999 -9999 -9999 -9999 -9999 -9999 -9999 -9999 -9999 -9999 -9999 -9999 -9999 -9999 -9999 -9999 -9999 -9999 -9999 -9999 -9999 -9999 -9999 -9999 -9999 -9999 -9999 -9999 -9999 -9999 -9999 -9999 -9999 -9999 -9999 -9999 -9999 -9999 -9999 -9999 -9999 -9999 -9999 -9999 -9999 -9999 -9999 -9999 -9999 -9999 -9999 -9999 -9999 -9999 -9999 -9999 -9999 -9999 -9999 -9999 -9999 -9999 -9999 -9999 -9999 -9999 -9999 -9999 -9999 -9999 -9999 -9999 -9999 -9999 -9999 -9999 -9999 -9999 -9999 -9999 -9999 -9999 -9999 -9999 -9999 -9999 -9999 -9999 -9999 -9999 -9999 -9999 -9999 -9999 -9999 -9999 -9999 -9999 -9999 -9999 -9999 8.70391E-7 8.92551E-7 8.01132E-7 6.59949E-7 5.96269E-7 6.20275E-7 6.42382E-7 6.3661E-7 6.23806E-7 6.1793E-7 6.13006E-7 6.06703E-7 1.07871E-6 1.20199E-6 7.77473E-7 5.16018E-7 5.56199E-7 5.63967E-7 5.92217E-7 6.13404E-7 6.63135E-7 7.54244E-7 7.29356E-7 6.33792E-7 6.08522E-7 5.50437E-7 4.74482E-7 4.67054E-7 4.67054E-7 4.53139E-7 4.35044E-7 4.48847E-7 4.20162E-7 4.18274E-7 4.19029E-7 4.1668E-7 4.04561E-7 3.99758E-7 3.99717E-7 3.97912E-7 3.72525E-7 3.61625E-7 3.66139E-7 3.6766E-7 3.69243E-7 3.58881E-7 3.58881E-7 3.55293E-7 3.53701E-7 3.55172E-7 3.5358E-7 3.45825E-7 3.42732E-7 3.4118E-7 3.36264E-7 3.40655E-7 3.22927E-7 3.24926E-7 3.22028E-7 3.31102E-7 3.12819E-7 3.21614E-7 3.21216E-7 3.22565E-7 3.23693E-7 3.12569E-7 3.11166E-7 3.09769E-7 3.10716E-7 2.92781E-7 2.84184E-7 2.84756E-7 2.76459E-7 2.72759E-7 2.65321E-7 2.60267E-7 1.18072E-6 1.18374E-6 1.1876E-6 1.22381E-6 1.1967E-6 1.19137E-6 1.16001E-6 1.10946E-6 1.0947E-6 1.11471E-6 1.12386E-6 1.11012E-6 1.14869E-6 1.17192E-6 1.09466E-6 1.0752E-6 1.10182E-6 1.10182E-6 1.0774E-6 1.0871E-6 9.42878E-7 9.59788E-7 9.0204E-7 8.8871E-7 9.35126E-7 9.85435E-7 9.8425E-7 9.61152E-7 9.3607E-7 9.80017E-7 1.0443E-6 1.0798E-6 1.06402E-6 1.05923E-6 1.04687E-6 9.06613E-7 9.07889E-7 9.02076E-7 8.88517E-7 8.99439E-7 8.82336E-7 8.24159E-7 8.63042E-7 1.0459E-6 7.69337E-7 7.58094E-7 7.59218E-7 7.47662E-7 7.36746E-7 7.33422E-7 7.29084E-7 7.21279E-7 7.18019E-7 7.19168E-7 7.05852E-7 7.09054E-7 7.0826E-7 7.00899E-7 6.92801E-7 6.87187E-7 6.7793E-7 6.89538E-7 6.74717E-7 6.34221E-7 6.26626E-7 6.24004E-7 6.24004E-7 6.2694E-7 6.83925E-7 6.768E-7 6.09489E-7 5.98286E-7 5.95557E-7 6.18248E-7 5.8942E-7 6.0888E-7 6.37551E-7 6.34653E-7 6.2673E-7 6.26369E-7 5.886E-7 5.84578E-7 5.57585E-7 5.38465E-7 5.42492E-7 5.48237E-7 6.17037E-7 6.15824E-7 5.94561E-7 5.79524E-7 5.70863E-7 5.80019E-7 5.84958E-7 5.76432E-7 5.59019E-7 5.60172E-7 5.62738E-7 5.33846E-7 5.27085E-7 5.26914E-7 5.45651E-7 5.40258E-7 5.46481E-7 6.41928E-7 6.40528E-7 6.37239E-7 6.06209E-7 7.31549E-7 7.95386E-7 6.13519E-7 4.92914E-7 5.4924E-7 6.09553E-7 6.30263E-7 6.2169E-7 7.23867E-7 9.98302E-7 9.69221E-7 5.81874E-7 6.63779E-6 6.18395E-5 3.62219E-6 1.71048E-6 9.55395E-7 8.21102E-7 5.5808E-7 5.22488E-7 4.90376E-7 4.55801E-7 4.46275E-7 4.37564E-7 4.28279E-7 4.45114E-7 4.27203E-7 4.26122E-7 4.22299E-7 3.88493E-7 4.05642E-7 4.34515E-7 4.65043E-7 4.6535E-7 4.26269E-7 4.25186E-7 4.2606E-7 4.26324E-7 4.22165E-7 4.49379E-7 5.00976E-7 4.73802E-7 4.64555E-7 4.1757E-7 4.43655E-7 4.26957E-7 4.46487E-7 4.63015E-7 4.85036E-7 5.77269E-7 5.86381E-7 3.79203E-7 3.758E-7 3.75459E-7 3.73004E-7 3.69369E-7 3.65868E-7 4.98845E-7 4.61435E-7 3.48913E-7 3.48398E-7 3.45769E-7 3.89704E-7 3.71717E-7 3.53522E-7 3.5116E-7 3.65093E-7 3.6997E-7 3.71863E-7 3.81033E-7 3.65501E-7 3.47023E-7 3.3467E-7 3.0515E-7 3.06604E-7 3.02698E-7 3.02948E-7 2.96495E-7 2.89568E-7 3.09922E-7 3.2341E-7 3.0404E-7 2.94491E-7 2.85641E-7 3.68002E-7 3.84357E-7 3.78205E-7 3.53435E-7 3.40799E-7 3.72524E-7 3.46059E-7 2.88973E-7 2.57741E-7 2.47833E-7 2.28896E-7 2.27303E-7 2.23691E-7 2.22798E-7 2.14495E-7 2.12378E-7 2.14889E-7 1.97104E-7 2.13961E-7 2.18151E-7 2.14485E-7 2.08422E-7 2.02994E-7 2.09482E-7 2.06267E-7 2.06234E-7 2.12751E-7 2.14534E-7 2.05754E-7 2.09273E-7 1.91301E-7 1.94697E-7 2.21557E-7 2.58383E-7 2.12961E-7 1.82282E-7 1.8317E-7 1.79846E-7 1.85474E-7 1.80932E-7 1.73491E-7 1.6642E-7 1.42656E-7 1.44126E-7 1.51737E-7 1.47579E-7 1.53276E-7 1.45545E-7 1.33059E-7 1.35513E-7 1.32545E-7 1.33861E-7 1.2875E-7 1.31288E-7 1.32975E-7 1.28684E-7 1.28021E-7 1.23315E-7 1.21732E-7 1.20921E-7 1.27741E-7 1.21732E-7 1.24022E-7 1.2494E-7 1.20232E-7 1.17463E-7 1.19274E-7 1.15461E-7 1.14926E-7 1.14027E-7 1.08856E-7 1.04888E-7 1.10083E-7 1.04577E-7 1.03232E-7 1.00874E-7 9.99454E-8 1.00408E-7 1.14015E-7 1.23276E-7 1.23202E-7 1.22249E-7 1.08577E-7 1.00466E-7 9.65867E-8 9.48172E-8 9.86508E-8 9.68435E-8 1.00284E-7 1.01987E-7 1.02894E-7 1.00777E-7 1.00664E-7 1.03493E-7 1.03668E-7 1.03408E-7 1.0142E-7 1.11858E-7 -9999 -9999 -9999 -9999 -9999 -9999 -9999 -9999 -9999 -9999 -9999 -9999 -9999 -9999 -9999 -9999 -9999 -9999 -9999 -9999 -9999 -9999 -9999 -9999 -9999 -9999 -9999 -9999 -9999 -9999 -9999 -9999 -9999 -9999 -9999 -9999 -9999 -9999 -9999 -9999 -9999 -9999 -9999 -9999 -9999 -9999 -9999 -9999 -9999 -9999 -9999 -9999 -9999 -9999 -9999 -9999 -9999 -9999 -9999 -9999 -9999 -9999 -9999 -9999 -9999 -9999 -9999 -9999 -9999 -9999 -9999 -9999 -9999 -9999 -9999 -9999 -9999 -9999 -9999 -9999 -9999 -9999 -9999 -9999 -9999 -9999 -9999 -9999 -9999 -9999 -9999 -9999 -9999 -9999 -9999 -9999 -9999 -9999 -9999 -9999 -9999 -9999 -9999 -9999 -9999 -9999 -9999 -9999 -9999 -9999 -9999 -9999 -9999 -9999 -9999 -9999 -9999 -9999 -9999 -9999 -9999 -9999 -9999 -9999 -9999 -9999 -9999 -9999 -9999 -9999 -9999 -9999 -9999 -9999 -9999 -9999 -9999 -9999 -9999 -9999 -9999 -9999 -9999 -9999 -9999 -9999 -9999 -9999 -9999 -9999 -9999 -9999 -9999 -9999 -9999 -9999 -9999 -9999 -9999 -9999 -9999 -9999 -9999 -9999 -9999 -9999 -9999 -9999 -9999 -9999 -9999 -9999 -9999 -9999 -9999 -9999 -9999 -9999 -9999 -9999 -9999 -9999 -9999 -9999 -9999 -9999 -9999 -9999 -9999 -9999 -9999 -9999 -9999 -9999 -9999 -9999 -9999 -9999 -9999 -9999 -9999 -9999 -9999 -9999 -9999 -9999 -9999 -9999 -9999 -9999 -9999 -9999 -9999 -9999 -9999 -9999 -9999 -9999 -9999 -9999 -9999 -9999 -9999 -9999 -9999 -9999 -9999 -9999 -9999 -9999 -9999 -9999 -9999 -9999 -9999 -9999 -9999 -9999 -9999 -9999 -9999 -9999 -9999 -9999 -9999 -9999 -9999 -9999 -9999 -9999 -9999 -9999 -9999 -9999 -9999 -9999 -9999 -9999 -9999 -9999 -9999 -9999 -9999 -9999 -9999 -9999 -9999 -9999 -9999 -9999 -9999 -9999 -9999 -9999 -9999 -9999 -9999 -9999 -9999 -9999 -9999 -9999 -9999 -9999 -9999 -9999 -9999 -9999 -9999 -9999 -9999 -9999 -9999 -9999 -9999 -9999 -9999 -9999 -9999 -9999 -9999 -9999 -9999 -9999 -9999 -9999 -9999 -9999 -9999 -9999 -9999 -9999 -9999 -9999 -9999 -9999 -9999 -9999 -9999 -9999 -9999 -9999 -9999 -9999 -9999 -9999 -9999 -9999 -9999 -9999 -9999 -9999 -9999 -9999 -9999 -9999 -9999 -9999 -9999 -9999 -9999 -9999 -9999 -9999 -9999 -9999 -9999 -9999 -9999 -9999 -9999 -9999 -9999 -9999 -9999 -9999 -9999 -9999 -9999 -9999 -9999 -9999 -9999 -9999 -9999 -9999 -9999 -9999 -9999 -9999 -9999 -9999 -9999 -9999 -9999 -9999 -9999 -9999 -9999 -9999 -9999 -9999 -9999 -9999 -9999 -9999 -9999 -9999 -9999 -9999 -9999 -9999 -9999 -9999 -9999 -9999 -9999 -9999 -9999 -9999 -9999 -9999 -9999 -9999 -9999 -9999 -9999 -9999 -9999 -9999 -9999 -9999 -9999 -9999 -9999 -9999 -9999 -9999 -9999 -9999 -9999 -9999 -9999 -9999 -9999 -9999 -9999 -9999 -9999 -9999 -9999 -9999 -9999 -9999 -9999 -9999 -9999 -9999 -9999 -9999 -9999 -9999 -9999 -9999 -9999 -9999 -9999 -9999 -9999 -9999 -9999 -9999 -9999 -9999 -9999 -9999 -9999 -9999 -9999 -9999 -9999 -9999 -9999 -9999 -9999 -9999 -9999 -9999 -9999 -9999 -9999 -9999 -9999 -9999 -9999 -9999 -9999 -9999 -9999 -9999 -9999 -9999 -9999 -9999 -9999 -9999 -9999 -9999 -9999 -9999 -9999 -9999 -9999 -9999 -9999 -9999 -9999 -9999 -9999 -9999 -9999 -9999 -9999 -9999 -9999 -9999 -9999 -9999 -9999 -9999 -9999 -9999 -9999 -9999 -9999 -9999 -9999 -9999 -9999 -9999 -9999 -9999 -9999 -9999 -9999 -9999 -9999 -9999 -9999 -9999 -9999 -9999 -9999 -9999 -9999 -9999 -9999 -9999 -9999 -9999 -9999 -9999 -9999 -9999 -9999 -9999 -9999 -9999 -9999 -9999 -9999 -9999 -9999 -9999 -9999 -9999 -9999 -9999 -9999 -9999 -9999 -9999 -9999 -9999 -9999 -9999 -9999 -9999 -9999 -9999 -9999 -9999 -9999 -9999 -9999 -9999 -9999 -9999 -9999 -9999 -9999 -9999 -9999 -9999 -9999 -9999 -9999 -9999 -9999 -9999 -9999 -9999 -9999 -9999 -9999 -9999 -9999 -9999 -9999 -9999 -9999 -9999 -9999 -9999 -9999 -9999 -9999 -9999 -9999 -9999 -9999 -9999 -9999 -9999 -9999 -9999 -9999 -9999 -9999 -9999 -9999 -9999 -9999 -9999 -9999 -9999 -9999 -9999 -9999 -9999 -9999 -9999 -9999 -9999 -9999 -9999 -9999 -9999 -9999 -9999 -9999 -9999 -9999 -9999 -9999 -9999 -9999 -9999 -9999 -9999 -9999 -9999 -9999 -9999 -9999 -9999 -9999 -9999 -9999 -9999 -9999 -9999 -9999 -9999 -9999 -9999 -9999 -9999 -9999 -9999 -9999 -9999 -9999 -9999 -9999 -9999 -9999 -9999 -9999 -9999 -9999 -9999 -9999 -9999 -9999 -9999 -9999 -9999 -9999 -9999 -9999 -9999 -9999 -9999 -9999 -9999 -9999 -9999 -9999 -9999 -9999 -9999 -9999 -9999 -9999 -9999 -9999 -9999 -9999 -9999 -9999 -9999 -9999 -9999 -9999 -9999 -9999 -9999 -9999 -9999 -9999 -9999 -9999 -9999 -9999 -9999 -9999 -9999 -9999 -9999 -9999 -9999 -9999 -9999 -9999 -9999 -9999 -9999 -9999 -9999 -9999 -9999 -9999 -9999 -9999 -9999 -9999 -9999 -9999 -9999 -9999 -9999 -9999 -9999 -9999 -9999 -9999 -9999 -9999 -9999 -9999 -9999 -9999 -9999 -9999 -9999 -9999 -9999 -9999 -9999 -9999 -9999 -9999 -9999 -9999 -9999 -9999 -9999 -9999
-9999 -9999 -9999 -9999 -9999 -9999 -9999 -9999 -9999 -9999 -9999 -9999 -9999 -9999 -9999 -9999 -9999 -9999 -9999 -9999 -9999 -9999 -9999 -9999 -9999 -9999 -9999 -9999 -9999 -9999 -9999 -9999 -9999 -9999 -9999 -9999 -9999 -9999 -9999 -9999 -9999 -9999 -9999 -9999 -9999 -9999 -9999 -9999 -9999 -9999 -9999 -9999 -9999 -9999 -9999 -9999 -9999 -9999 -9999 -9999 -9999 -9999 -9999 -9999 -9999 -9999 -9999 -9999 -9999 -9999 -9999 -9999 -9999 -9999 -9999 -9999 -9999 -9999 -9999 -9999 -9999 -9999 -9999 -9999 -9999 -9999 -9999 -9999 -9999 -9999 -9999 -9999 -9999 -9999 -9999 -9999 -9999 -9999 -9999 -9999 -9999 -9999 -9999 -9999 -9999 -9999 -9999 -9999 -9999 -9999 -9999 -9999 -9999 -9999 -9999 -9999 -9999 -9999 -9999 -9999 -9999 -9999 -9999 -9999 -9999 -9999 -9999 -9999 -9999 -9999 -9999 -9999 -9999 -9999 -9999 -9999 -9999 -9999 -9999 -9999 -9999 -9999 -9999 -9999 -9999 -9999 -9999 -9999 -9999 -9999 -9999 -9999 -9999 -9999 -9999 -9999 -9999 -9999 -9999 -9999 -9999 -9999 -9999 -9999 -9999 -9999 -9999 -9999 -9999 -9999 -9999 -9999 -9999 -9999 -9999 -9999 -9999 -9999 -9999 -9999 -9999 -9999 -9999 -9999 -9999 -9999 -9999 -9999 -9999 -9999 -9999 -9999 -9999 -9999 -9999 -9999 -9999 -9999 -9999 -9999 -9999 -9999 -9999 -9999 -9999 -9999 -9999 -9999 -9999 -9999 -9999 -9999 -9999 -9999 -9999 -9999 -9999 -9999 -9999 -9999 -9999 -9999 -9999 -9999 -9999 -9999 -9999 -9999 -9999 -9999 -9999 -9999 -9999 -9999 -9999 -9999 -9999 -9999 -9999 -9999 -9999 -9999 -9999 -9999 -9999 -9999 -9999 -9999 -9999 -9999 -9999 -9999 -9999 -9999 -9999 -9999 -9999 -9999 -9999 -9999 -9999 -9999 -9999 -9999 -9999 -9999 -9999 -9999 -9999 -9999 -9999 -9999 -9999 -9999 -9999 -9999 -9999 -9999 -9999 -9999 -9999 -9999 -9999 -9999 -9999 -9999 -9999 -9999 -9999 -9999 -9999 -9999 -9999 -9999 -9999 -9999 -9999 -9999 -9999 -9999 -9999 -9999 -9999 -9999 -9999 -9999 -9999 -9999 -9999 -9999 -9999 -9999 -9999 -9999 -9999 -9999 -9999 -9999 -9999 -9999 -9999 -9999 -9999 -9999 -9999 -9999 -9999 -9999 -9999 -9999 -9999 -9999 -9999 -9999 -9999 -9999 -9999 -9999 -9999 -9999 -9999 -9999 -9999 -9999 -9999 -9999 -9999 -9999 -9999 -9999 -9999 -9999 -9999 -9999 -9999 -9999 -9999 -9999 -9999 -9999 -9999 -9999 -9999 -9999 -9999 -9999 -9999 -9999 -9999 -9999 -9999 -9999 -9999 -9999 -9999 -9999 -9999 -9999 -9999 -9999 -9999 -9999 -9999 -9999 -9999 -9999 -9999 -9999 -9999 -9999 -9999 -9999 -9999 -9999 -9999 -9999 -9999 -9999 -9999 -9999 -9999 -9999 -9999 -9999 -9999 -9999 -9999 -9999 -9999 -9999 -9999 -9999 -9999 -9999 -9999 -9999 -9999 -9999 -9999 -9999 -9999 -9999 -9999 -9999 -9999 -9999 -9999 -9999 -9999 -9999 -9999 -9999 1.01663E-6 7.28368E-7 5.91423E-7 5.96269E-7 5.86656E-7 6.03237E-7 6.128E-7 6.16017E-7 6.31552E-7 6.25752E-7 6.13755E-7 5.93652E-7 6.36545E-7 9.30639E-7 5.65357E-7 5.17946E-7 5.40972E-7 5.44299E-7 5.60971E-7 5.30679E-7 6.01661E-7 7.42875E-7 6.88932E-7 6.20645E-7 6.1685E-7 5.85484E-7 4.71564E-7 4.47554E-7 4.66084E-7 4.33484E-7 4.33173E-7 4.29028E-7 4.2041E-7 4.18522E-7 4.03607E-7 4.16453E-7 4.19154E-7 4.00922E-7 4.06104E-7 3.79046E-7 3.88362E-7 3.53509E-7 3.54966E-7 3.56918E-7 3.5131E-7 3.5191E-7 3.55172E-7 3.55172E-7 3.53701E-7 3.5358E-7 3.5358E-7 3.47382E-7 3.4881E-7 3.37779E-7 3.38544E-7 3.35503E-7 3.33992E-7 3.27056E-7 3.19552E-7 3.13803E-7 3.124E-7 3.10982E-7 3.15659E-7 3.25148E-7 3.17934E-7 3.15917E-7 3.18607E-7 3.10186E-7 2.989E-7 2.97562E-7 2.77874E-7 2.70124E-7 2.68827E-7 2.63791E-7 2.60695E-7 1.18678E-6 1.17651E-6 1.19367E-6 1.17362E-6 1.20194E-6 1.21518E-6 1.16673E-6 1.13812E-6 1.09648E-6 1.10034E-6 1.0766E-6 1.06491E-6 1.00706E-6 1.03081E-6 1.0665E-6 1.09522E-6 1.11673E-6 1.12071E-6 1.11085E-6 1.1123E-6 1.09544E-6 9.5628E-7 9.36124E-7 9.5552E-7 9.82637E-7 9.95779E-7 9.84456E-7 9.75653E-7 9.66929E-7 9.49728E-7 1.0226E-6 1.07261E-6 1.07495E-6 1.06532E-6 1.05635E-6 1.0506E-6 9.77775E-7 9.6648E-7 9.39919E-7 9.31207E-7 9.21231E-7 9.33375E-7 8.56752E-7 9.54328E-7 1.26698E-6 7.62249E-7 7.55494E-7 7.54457E-7 7.46596E-7 7.4344E-7 7.36746E-7 7.32391E-7 7.20786E-7 7.22295E-7 7.14514E-7 7.10076E-7 7.05883E-7 7.04077E-7 6.69293E-7 6.64978E-7 6.81814E-7 6.78681E-7 6.9134E-7 6.99193E-7 6.99193E-7 6.86283E-7 6.99193E-7 6.78666E-7 6.91896E-7 6.87993E-7 6.81197E-7 6.68732E-7 6.26231E-7 6.52926E-7 6.39385E-7 5.92753E-7 5.80698E-7 5.78051E-7 5.7338E-7 6.20969E-7 6.19055E-7 6.26422E-7 5.50756E-7 5.59264E-7 5.47767E-7 5.7063E-7 6.13003E-7 6.04908E-7 6.02148E-7 5.98933E-7 5.84685E-7 5.83127E-7 5.91731E-7 5.61156E-7 5.8069E-7 5.60141E-7 5.62879E-7 5.60001E-7 5.52179E-7 5.22666E-7 5.21042E-7 5.22602E-7 5.41562E-7 5.56457E-7 6.41928E-7 6.36659E-7 6.28499E-7 6.22725E-7 7.29522E-7 7.8949E-7 5.66913E-7 4.89622E-7 5.46812E-7 6.03059E-7 5.97765E-7 6.17002E-7 6.28197E-7 6.41173E-7 6.06648E-7 6.07205E-7 6.91138E-7 6.73053E-7 9.21451E-7 1.00958E-6 7.77871E-7 5.52609E-7 4.53006E-7 4.31683E-7 4.29228E-7 4.71509E-7 4.48331E-7 4.38122E-7 4.43373E-7 4.34349E-7 4.28895E-7 4.08574E-7 4.16389E-7 3.99009E-7 4.26999E-7 5.29653E-7 4.98118E-7 4.84759E-7 8.75892E-7 4.32718E-7 4.41019E-7 6.2694E-7 1.36619E-6 5.55009E-7 4.83858E-7 4.23182E-7 4.27509E-7 4.25898E-7 4.30881E-7 4.43348E-7 4.73112E-7 5.9651E-7 6.65583E-7 6.65686E-7 5.8313E-7 3.78351E-7 3.75885E-7 3.76308E-7 3.74615E-7 3.64173E-7 3.93674E-7 4.81427E-7 4.43985E-7 3.53682E-7 3.47337E-7 7.05012E-7 3.50594E-7 3.45082E-7 3.40298E-7 3.37624E-7 3.33866E-7 3.35387E-7 3.34625E-7 3.26639E-7 3.31001E-7 3.41003E-7 3.43916E-7 3.15722E-7 3.14354E-7 2.94345E-7 2.92977E-7 3.17397E-7 3.16453E-7 3.15375E-7 3.11186E-7 3.04739E-7 2.90573E-7 3.46118E-7 4.56857E-7 4.44874E-7 4.46068E-7 4.2306E-7 4.47284E-7 4.31593E-7 3.88722E-7 2.60897E-7 3.21398E-7 2.61905E-7 2.14981E-7 2.26177E-7 2.17151E-7 2.19596E-7 2.1888E-7 2.08205E-7 2.16337E-7 2.04858E-7 2.20705E-7 2.13524E-7 2.20438E-7 2.11655E-7 2.03322E-7 2.05645E-7 1.9443E-7 2.05107E-7 2.08892E-7 2.02257E-7 1.98733E-7 2.02605E-7 2.03445E-7 1.92665E-7 2.32916E-7 2.66992E-7 2.26237E-7 1.82407E-7 1.76435E-7 1.7197E-7 1.69712E-7 1.64726E-7 1.53531E-7 1.50645E-7 1.45757E-7 1.42201E-7 1.4346E-7 1.49822E-7 1.5346E-7 1.44107E-7 1.38349E-7 1.88811E-7 1.7512E-7 1.32178E-7 1.26136E-7 1.25128E-7 1.26089E-7 1.23992E-7 1.27158E-7 1.18928E-7 1.18928E-7 1.18928E-7 1.20042E-7 1.17277E-7 1.16732E-7 1.15112E-7 1.14044E-7 1.15112E-7 1.14576E-7 1.09714E-7 1.09714E-7 1.09206E-7 1.06017E-7 1.02482E-7 1.03157E-7 1.02679E-7 1.05798E-7 1.03232E-7 1.02282E-7 1.02997E-7 1.2664E-7 1.3115E-7 1.27479E-7 1.29974E-7 1.12874E-7 1.02195E-7 9.89719E-8 9.90623E-8 1.03524E-7 1.04447E-7 1.05394E-7 1.12354E-7 1.12669E-7 1.10849E-7 1.19868E-7 1.19654E-7 1.09695E-7 1.21607E-7 1.14258E-7 1.19645E-7 -9999 -9999 -9999 -9999 -9999 -9999 -9999 -9999 -9999 -9999 -9999 -9999 -9999 -9999 -9999 -9999 -9999 -9999 -9999 -9999 -9999 -9999 -9999 -9999 -9999 -9999 -9999 -9999 -9999 -9999 -9999 -9999 -9999 -9999 -9999 -9999 -9999 -9999 -9999 -9999 -9999 -9999 -9999 -9999 -9999 -9999 -9999 -9999 -9999 -9999 -9999 -9999 -9999 -9999 -9999 -9999 -9999 -9999 -9999 -9999 -9999 -9999 -9999 -9999 -9999 -9999 -9999 -9999 -9999 -9999 -9999 -9999 -9999 -9999 -9999 -9999 -9999 -9999 -9999 -9999 -9999 -9999 -9999 -9999 -9999 -9999 -9999 -9999 -9999 -9999 -9999 -9999 -9999 -9999 -9999 -9999 -9999 -9999 -9999 -9999 -9999 -9999 -9999 -9999 -9999 -9999 -9999 -9999 -9999 -9999 -9999 -9999 -9999 -9999 -9999 -9999 -9999 -9999 -9999 -9999 -9999 -9999 -9999 -9999 -9999 -9999 -9999 -9999 -9999 -9999 -9999 -9999 -9999 -9999 -9999 -9999 -9999 -9999 -9999 -9999 -9999 -9999 -9999 -9999 -9999 -9999 -9999 -9999 -9999 -9999 -9999 -9999 -9999 -9999 -9999 -9999 -9999 -9999 -9999 -9999 -9999 -9999 -9999 -9999 -9999 -9999 -9999 -9999 -9999 -9999 -9999 -9999 -9999 -9999 -9999 -9999 -9999 -9999 -9999 -9999 -9999 -9999 -9999 -9999 -9999 -9999 -9999 -9999 -9999 -9999 -9999 -9999 -9999 -9999 -9999 -9999 -9999 -9999 -9999 -9999 -9999 -9999 -9999 -9999 -9999 -9999 -9999 -9999 -9999 -9999 -9999 -9999 -9999 -9999 -9999 -9999 -9999 -9999 -9999 -9999 -9999 -9999 -9999 -9999 -9999 -9999 -9999 -9999 -9999 -9999 -9999 -9999 -9999 -9999 -9999 -9999 -9999 -9999 -9999 -9999 -9999 -9999 -9999 -9999 -9999 -9999 -9999 -9999 -9999 -9999 -9999 -9999 -9999 -9999 -9999 -9999 -9999 -9999 -9999 -9999 -9999 -9999 -9999 -9999 -9999 -9999 -9999 -9999 -9999 -9999 -9999 -9999 -9999 -9999 -9999 -9999 -9999 -9999 -9999 -9999 -9999 -9999 -9999 -9999 -9999 -9999 -9999 -9999 -9999 -9999 -9999 -9999 -9999 -9999 -9999 -9999 -9999 -9999 -9999 -9999 -9999 -9999 -9999 -9999 -9999 -9999 -9999 -9999 -9999 -9999 -9999 -9999 -9999 -9999 -9999 -9999 -9999 -9999 -9999 -9999 -9999 -9999 -9999 -9999 -9999 -9999 -9999 -9999 -9999 -9999 -9999 -9999 -9999 -9999 -9999 -9999 -9999 -9999 -9999 -9999 -9999 -9999 -9999 -9999 -9999 -9999 -9999 -9999 -9999 -9999 -9999 -9999 -9999 -9999 -9999 -9999 -9999 -9999 -9999 -9999 -9999 -9999 -9999 -9999 -9999 -9999 -9999 -9999 -9999 -9999 -9999 -9999 -9999 -9999 -9999 -9999 -9999 -9999 -9999 -9999 -9999 -9999 -9999 -9999 -9999 -9999 -9999 -9999 -9999 -9999 -9999 -9999 -9999 -9999 -9999 -9999 -9999 -9999 -9999 -9999 -9999 -9999 -9999 -9999 -9999 -9999 -9999 -9999 -9999 -9999 -9999 -9999 -9999 -9999 -9999 -9999 -9999 -9999 -9999 -9999 -9999 -9999 -9999 -9999 -9999 -9999 -9999 -9999 -9999 -9999 -9999 -9999 -9999 -9999 -9999 -9999 -9999 -9999 -9999 -9999 -9999 -9999 -9999 -9999 -9999 -9999 -9999 -9999 -9999 -9999 -9999 -9999 -9999 -9999 -9999 -9999 -9999 -9999 -9999 -9999 -9999 -9999 -9999 -9999 -9999 -9999 -9999 -9999 -9999 -9999 -9999 -9999 -9999 -9999 -9999 -9999 -9999 -9999 -9999 -9999 -9999 -9999 -9999 -9999 -9999 -9999 -9999 -9999 -9999 -9999 -9999 -9999 -9999 -9999 -9999 -9999 -9999 -9999 -9999 -9999 -9999 -9999 -9999 -9999 -9999 -9999 -9999 -9999 -9999 -9999 -9999 -9999 -9999 -9999 -9999 -9999 -9999 -9999 -9999 -9999 -9999 -9999 -9999 -9999 -9999 -9999 -9999 -9999 -9999 -9999 -9999 -9999 -9999 -9999 -9999 -9999 -9999 -9999 -9999 -9999 -9999 -9999 -9999 -9999 -9999 -9999 -9999 -9999 -9999 -9999 -9999 -9999 -9999 -9999 -9999 -9999 -9999 -9999 -9999 -9999 -9999 -9999 -9999 -9999 -9999 -9999 -9999 -9999 -9999 -9999 -9999 -9999 -9999 -9999 -9999 -9999 -9999 -9999 -9999 -9999 -9999 -9999 -9999 -9999 -9999 -9999 -9999 -9999 -9999 -9999 -9999 -9999 -9999 -9999 -9999 -9999 -9999 -9999 -9999 -9999 -9999 -9999 -9999 -9999 -9999 -9999 -9999 -9999 -9999 -9999 -9999 -9999 -9999 -9999 -9999 -9999 -9999 -9999 -9999 -9999 -9999 -9999 -9999 -9999 -9999 -9999 -9999 -9999 -9999 -9999 -9999 -9999 -9999 -9999 -9999 -9999 -9999 -9999 -9999 -9999 -9999 -9999 -9999 -9999 -9999 -9999 -9999 -9999 -9999 -9999 -9999 -9999 -9999 -9999 -9999 -9999 -9999 -9999 -9999 -9999 -9999 -9999 -9999 -9999 -9999 -9999 -9999 -9999 -9999 -9999 -9999 -9999 -9999 -9999 -9999 -9999 -9999 -9999 -9999 -9999 -9999 -9999 -9999 -9999 -9999 -9999 -9999 -9999 -9999 -9999 -9999 -9999 -9999 -9999 -9999 -9999 -9999 -9999 -9999 -9999 -9999 -9999 -9999 -9999 -9999 -9999 -9999 -9999 -9999 -9999 -9999 -9999 -9999 -9999 -9999 -9999 -9999 -9999 -9999 -9999 -9999 -9999 -9999 -9999 -9999 -9999 -9999 -9999 -9999 -9999 -9999 -9999 -9999 -9999 -9999 -9999 -9999 -9999 -9999 -9999 -9999 -9999 -9999 -9999 -9999 -9999 -9999 -9999 -9999 -9999 -9999 -9999 -9999 -9999 -9999 -9999 -9999 -9999 -9999 -9999 -9999 -9999 -9999 -9999 -9999 -9999 -9999 -9999 -9999 -9999 -9999 -9999 -9999 -9999 -9999 -9999 -9999 -9999 -9999
-9999 -9999 -9999 -9999 -9999 -9999 -9999 -9999 -9999 -9999 -9999 -9999 -9999 -9999 -9999 -9999 -9999 -9999 -9999 -9999 -9999 -9999 -9999 -9999 -9999 -9999 -9999 -9999 -9999 -9999 -9999 -9999 -9999 -9999 -9999 -9999 -9999 -9999 -9999 -9999 -9999 -9999 -9999 -9999 -9999 -9999 -9999 -9999 -9999 -9999 -9999 -9999 -9999 -9999 -9999 -9999 -9999 -9999 -9999 -9999 -9999 -9999 -9999 -9999 -9999 -9999 -9999 -9999 -9999 -9999 -9999 -9999 -9999 -9999 -9999 -9999 -9999 -9999 -9999 -9999 -9999 -9999 -9999 -9999 -9999 -9999 -9999 -9999 -9999 -9999 -9999 -9999 -9999 -9999 -9999 -9999 -9999 -9999 -9999 -9999 -9999 -9999 -9999 -9999 -9999 -9999 -9999 -9999 -9999 -9999 -9999 -9999 -9999 -9999 -9999 -9999 -9999 -9999 -9999 -9999 -9999 -9999 -9999 -9999 -9999 -9999 -9999 -9999 -9999 -9999 -9999 -9999 -9999 -9999 -9999 -9999 -9999 -9999 -9999 -9999 -9999 -9999 -9999 -9999 -9999 -9999 -9999 -9999 -9999 -9999 -9999 -9999 -9999 -9999 -9999 -9999 -9999 -9999 -9999 -9999 -9999 -9999 -9999 -9999 -9999 -9999 -9999 -9999 -9999 -9999 -9999 -9999 -9999 -9999 -9999 -9999 -9999 -9999 -9999 -9999 -9999 -9999 -9999 -9999 -9999 -9999 -9999 -9999 -9999 -9999 -9999 -9999 -9999 -9999 -9999 -9999 -9999 -9999 -9999 -9999 -9999 -9999 -9999 -9999 -9999 -9999 -9999 -9999 -9999 -9999 -9999 -9999 -9999 -9999 -9999 -9999 -9999 -9999 -9999 -9999 -9999 -9999 -9999 -9999 -9999 -9999 -9999 -9999 -9999 -9999 -9999 -9999 -9999 -9999 -9999 -9999 -9999 -9999 -9999 -9999 -9999 -9999 -9999 -9999 -9999 -9999 -9999 -9999 -9999 -9999 -9999 -9999 -9999 -9999 -9999 -9999 -9999 -9999 -9999 -9999 -9999 -9999 -9999 -9999 -9999 -9999 -9999 -9999 -9999 -9999 -9999 -9999 -9999 -9999 -9999 -9999 -9999 -9999 -9999 -9999 -9999 -9999 -9999 -9999 -9999 -9999 -9999 -9999 -9999 -9999 -9999 -9999 -9999 -9999 -9999 -9999 -9999 -9999 -9999 -9999 -9999 -9999 -9999 -9999 -9999 -9999 -9999 -9999 -9999 -9999 -9999 -9999 -9999 -9999 -9999 -9999 -9999 -9999 -9999 -9999 -9999 -9999 -9999 -9999 -9999 -9999 -9999 -9999 -9999 -9999 -9999 -9999 -9999 -9999 -9999 -9999 -9999 -9999 -9999 -9999 -9999 -9999 -9999 -9999 -9999 -9999 -9999 -9999 -9999 -9999 -9999 -9999 -9999 -9999 -9999 -9999 -9999 -9999 -9999 -9999 -9999 -9999 -9999 -9999 -9999 -9999 -9999 -9999 -9999 -9999 -9999 -9999 -9999 -9999 -9999 -9999 -9999 -9999 -9999 -9999 -9999 -9999 -9999 -9999 -9999 -9999 -9999 -9999 -9999 -9999 -9999 -9999 -9999 -9999 -9999 -9999 -9999 -9999 -9999 -9999 -9999 -9999 -9999 -9999 -9999 -9999 -9999 -9999 -9999 -9999 -9999 -9999 -9999 -9999 -9999 -9999 -9999 -9999 -9999 -9999 -9999 -9999 -9999 -9999 -9999 -9999 -9999 -9999 -9999 -9999 -9999 -9999 1.08879E-6 9.50095E-7 8.70825E-7 6.95515E-7 6.04562E-7 5.95237E-7 5.64565E-7 6.23025E-7 6.53206E-7 5.83093E-7 5.91945E-7 6.35486E-7 5.92407E-7 5.33427E-7 5.08798E-7 5.00441E-7 5.05356E-7 5.44299E-7 5.59659E-7 5.35292E-7 5.84566E-7 6.68957E-7 5.19357E-7 4.6642E-7 5.41287E-7 5.662E-7 5.39845E-7 5.10177E-7 4.91642E-7 4.47732E-7 4.25214E-7 4.15999E-7 4.2041E-7 4.2041E-7 4.07261E-7 4.17312E-7 3.93003E-7 3.95538E-7 3.91008E-7 3.7835E-7 3.71116E-7 3.62916E-7 3.62423E-7 3.65704E-7 3.69552E-7 3.75817E-7 3.708E-7 3.64047E-7 3.60413E-7 3.63665E-7 3.61389E-7 3.43775E-7 3.51928E-7 3.53329E-7 3.38659E-7 3.35127E-7 3.32826E-7 3.24117E-7 3.24117E-7 3.20437E-7 3.17434E-7 3.15907E-7 3.14287E-7 3.19044E-7 3.11806E-7 3.21913E-7 3.07095E-7 3.12718E-7 2.87975E-7 2.97784E-7 2.84369E-7 2.67364E-7 2.66316E-7 1.19098E-6 1.18791E-6 1.16712E-6 1.14783E-6 1.14959E-6 1.1209E-6 1.19737E-6 1.18994E-6 1.16673E-6 1.1063E-6 1.10525E-6 1.06969E-6 1.07045E-6 1.06016E-6 1.0226E-6 1.07243E-6 1.14892E-6 1.11502E-6 1.13447E-6 1.11864E-6 1.14897E-6 1.10272E-6 1.09653E-6 1.01815E-6 1.20911E-6 1.24735E-6 1.19675E-6 1.00142E-6 9.56057E-7 9.5915E-7 9.46311E-7 9.29167E-7 1.03351E-6 1.0798E-6 1.06275E-6 1.06592E-6 1.06113E-6 1.0506E-6 9.65996E-7 9.47967E-7 9.48436E-7 9.26588E-7 9.25123E-7 9.20126E-7 1.07191E-6 1.29444E-6 1.25778E-6 8.04544E-7 7.53594E-7 7.50194E-7 7.46809E-7 7.35492E-7 7.32176E-7 7.32176E-7 7.19982E-7 7.15529E-7 7.14715E-7 6.85575E-7 6.75372E-7 6.72326E-7 6.67989E-7 6.81814E-7 6.98895E-7 6.75642E-7 7.05514E-7 7.03298E-7 7.03298E-7 6.98223E-7 6.98223E-7 6.90365E-7 6.86853E-7 6.86853E-7 6.77919E-7 6.63823E-7 6.57128E-7 6.69649E-7 6.63151E-7 6.50857E-7 6.77018E-7 7.1717E-7 6.17709E-7 5.87596E-7 5.79445E-7 1.10364E-6 6.22657E-7 6.20426E-7 6.10195E-7 6.03359E-7 6.07681E-7 6.16075E-7 5.98154E-7 5.93635E-7 6.27068E-7 7.10113E-7 7.09445E-7 5.90667E-7 5.79221E-7 6.48284E-7 6.60109E-7 6.09145E-7 5.88404E-7 5.78251E-7 5.59316E-7 5.48383E-7 5.26295E-7 5.53133E-7 6.16234E-7 6.14224E-7 6.12584E-7 5.31108E-7 5.40636E-7 5.4921E-7 5.2963E-7 5.21753E-7 5.2228E-7 5.23884E-7 5.16116E-7 5.38586E-7 5.30663E-7 4.97614E-7 5.15941E-7 6.37032E-7 6.83715E-7 6.80567E-7 5.94778E-7 5.74627E-7 6.32393E-7 6.47947E-7 6.18623E-7 4.65717E-7 6.36827E-7 5.48668E-7 4.39482E-7 4.23255E-7 4.40004E-7 4.22193E-7 4.17249E-7 4.13163E-7 3.95691E-7 4.13463E-7 4.34677E-7 5.47572E-7 5.80879E-7 4.76132E-7 4.41756E-7 4.45923E-7 4.4811E-7 4.54231E-7 5.38647E-7 4.8248E-7 4.16643E-7 4.20361E-7 7.31116E-7 7.41758E-7 6.00533E-7 4.99711E-7 6.35251E-7 6.89982E-7 6.69776E-7 6.11283E-7 3.68009E-7 3.8178E-7 3.78351E-7 3.76648E-7 3.76308E-7 3.76308E-7 5.81708E-7 4.18702E-7 3.56504E-7 3.50112E-7 3.45526E-7 3.43969E-7 3.26316E-7 3.26892E-7 3.20119E-7 3.2005E-7 3.09205E-7 3.09598E-7 3.06752E-7 3.05946E-7 3.11714E-7 3.36397E-7 3.28033E-7 3.37067E-7 3.3441E-7 2.86498E-7 2.83905E-7 3.27001E-7 3.31559E-7 3.27127E-7 3.04317E-7 2.76394E-7 2.56784E-7 3.81424E-7 4.60428E-7 4.85316E-7 4.53069E-7 4.46068E-7 4.6899E-7 4.40497E-7 4.17385E-7 2.80325E-7 2.29633E-7 2.58218E-7 2.1533E-7 2.11744E-7 2.05031E-7 2.21083E-7 2.11769E-7 2.1664E-7 2.10491E-7 2.15529E-7 2.17088E-7 2.18891E-7 2.07494E-7 2.1306E-7 2.04652E-7 2.04398E-7 1.9538E-7 1.9309E-7 1.97877E-7 2.03588E-7 1.96259E-7 1.99525E-7 1.94506E-7 2.07296E-7 2.31995E-7 2.60851E-7 2.31013E-7 1.92564E-7 1.79576E-7 1.80158E-7 1.53869E-7 1.49673E-7 1.48523E-7 1.55981E-7 1.58807E-7 1.53115E-7 1.4527E-7 1.56762E-7 1.48918E-7 1.62279E-7 1.6353E-7 1.377E-7 1.28395E-7 1.25384E-7 1.24117E-7 1.24102E-7 1.23527E-7 1.21819E-7 1.18094E-7 1.17166E-7 1.16636E-7 1.16094E-7 1.16732E-7 1.15649E-7 1.14576E-7 1.14044E-7 2.02314E-7 7.60239E-7 1.44661E-7 1.35365E-7 1.20005E-7 1.11167E-7 1.08762E-7 1.01065E-7 1.03637E-7 1.72858E-7 1.27813E-7 1.06136E-7 1.05159E-7 1.05893E-7 1.36465E-7 1.349E-7 1.33056E-7 1.35581E-7 1.13298E-7 1.07768E-7 1.01952E-7 1.0299E-7 1.10459E-7 1.2024E-7 1.07446E-7 1.14891E-7 1.23256E-7 1.15939E-7 1.25757E-7 1.19661E-7 1.20497E-7 1.23769E-7 1.20117E-7 1.32284E-7 -9999 -9999 -9999 -9999 -9999 -9999 -9999 -9999 -9999 -9999 -9999 -9999 -9999 -9999 -9999 -9999 -9999 -9999 -9999 -9999 -9999 -9999 -9999 -9999 -9999 -9999 -9999 -9999 -9999 -9999 -9999 -9999 -9999 -9999 -9999 -9999 -9999 -9999 -9999 -9999 -9999 -9999 -9999 -9999 -9999 -9999 -9999 -9999 -9999 -9999 -9999 -9999 -9999 -9999 -9999 -9999 -9999 -9999 -9999 -9999 -9999 -9999 -9999 -9999 -9999 -9999 -9999 -9999 -9999 -9999 -9999 -9999 -9999 -9999 -9999 -9999 -9999 -9999 -9999 -9999 -9999 -9999 -9999 -9999 -9999 -9999 -9999 -9999 -9999 -9999 -9999 -9999 -9999 -9999 -9999 -9999 -9999 -9999 -9999 -9999 -9999 -9999 -9999 -9999 -9999 -9999 -9999 -9999 -9999 -9999 -9999 -9999 -9999 -9999 -9999 -9999 -9999 -9999 -9999 -9999 -9999 -9999 -9999 -9999 -9999 -9999 -9999 -9999 -9999 -9999 -9999 -9999 -9999 -9999 -9999 -9999 -9999 -9999 -9999 -9999 -9999 -9999 -9999 -9999 -9999 -9999 -9999 -9999 -9999 -9999 -9999 -9999 -9999 -9999 -9999 -9999 -9999 -9999 -9999 -9999 -9999 -9999 -9999 -9999 -9999 -9999 -9999 -9999 -9999 -9999 -9999 -9999 -9999 -9999 -9999 -9999 -9999 -9999 -9999 -9999 -9999 -9999 -9999 -9999 -9999 -9999 -9999 -9999 -9999 -9999 -9999 -9999 -9999 -9999 -9999 -9999 -9999 -9999 -9999 -9999 -9999 -9999 -9999 -9999 -9999 -9999 -9999 -9999 -9999 -9999 -9999 -9999 -9999 -9999 -9999 -9999 -9999 -9999 -9999 -9999 -9999 -9999 -9999 -9999 -9999 -9999 -9999 -9999 -9999 -9999 -9999 -9999 -9999 -9999 -9999 -9999 -9999 -9999 -9999 -9999 -9999 -9999 -9999 -9999 -9999 -9999 -9999 -9999 -9999 -9999 -9999 -9999 -9999 -9999 -9999 -9999 -9999 -9999 -9999 -9999 -9999 -9999 -9999 -9999 -9999 -9999 -9999 -9999 -9999 -9999 -9999 -9999 -9999 -9999 -9999 -9999 -9999 -9999 -9999 -9999 -9999 -9999 -9999 -9999 -9999 -9999 -9999 -9999 -9999 -9999 -9999 -9999 -9999 -9999 -9999 -9999 -9999 -9999 -9999 -9999 -9999 -9999 -9999 -9999 -9999 -9999 -9999 -9999 -9999 -9999 -9999 -9999 -9999 -9999 -9999 -9999 -9999 -9999 -9999 -9999 -9999 -9999 -9999 -9999 -9999 -9999 -9999 -9999 -9999 -9999 -9999 -9999 -9999 -9999 -9999 -9999 -9999 -9999 -9999 -9999 -9999 -9999 -9999 -9999 -9999 -9999 -9999 -9999 -9999 -9999 -9999 -9999 -9999 -9999 -9999 -9999 -9999 -9999 -9999 -9999 -9999 -9999 -9999 -9999 -9999 -9999 -9999 -9999 -9999 -9999 -9999 -9999 -9999 -9999 -9999 -9999 -9999 -9999 -9999 -9999 -9999 -9999 -9999 -9999 -9999 -9999 -9999 -9999 -9999 -9999 -9999 -9999 -9999 -9999 -9999 -9999 -9999 -9999 -9999 -9999 -9999 -9999 -9999 -9999 -9999 -9999 -9999 -9999 -9999 -9999 -9999 -9999 -9999 -9999 -9999 -9999 -9999 -9999 -9999 -9999 -9999 -9999 -9999 -9999 -9999 -9999 -9999 -9999 -9999 -9999 -9999 -9999 -9999 -9999 -9999 -9999 -9999 -9999 -9999 -9999 -9999 -9999 -9999 -9999 -9999 -9999 -9999 -9999 -9999 -9999 -9999 -9999 -9999 -9999 -9999 -9999 -9999 -9999 -9999 -9999 -9999 -9999 -9999 -9999 -9999 -9999 -9999 -9999 -9999 -9999 -9999 -9999 -9999 -9999 -9999 -9999 -9999 -9999 -9999 -9999 -9999 -9999 -9999 -9999 -9999 -9999 -9999 -9999 -9999 -9999 -9999 -9999 -9999 -9999 -9999 -9999 -9999 -9999 -9999 -9999 -9999 -9999 -9999 -9999 -9999 -9999 -9999 -9999 -9999 -9999 -9999 -9999 -9999 -9999 -9999 -9999 -9999 -9999 -9999 -9999 -9999 -9999 -9999 -9999 -9999 -9999 -9999 -9999 -9999 -9999 -9999 -9999 -9999 -9999 -9999 -9999 -9999 -9999 -9999 -9999 -9999 -9999 -9999 -9999 -9999 -9999 -9999 -9999 -9999 -9999 -9999 -9999 -9999 -9999 -9999 -9999 -9999 -9999 -9999 -9999 -9999 -9999 -9999 -9999 -9999 -9999 -9999 -9999 -9999 -9999 -9999 -9999 -9999 -9999 -9999 -9999 -9999 -9999 -9999 -9999 -9999 -9999 -9999 -9999 -9999 -9999 -9999 -9999 -9999 -9999 -9999 -9999 -9999 -9999 -9999 -9999 -9999 -9999 -9999 -9999 -9999 -9999 -9999 -9999 -9999 -9999 -9999 -9999 -9999 -9999 -9999 -9999 -9999 -9999 -9999 -9999 -9999 -9999 -9999 -9999 -9999 -9999 -9999 -9999 -9999 -9999 -9999 -9999 -9999 -9999 -9999 -9999 -9999 -9999 -9999 -9999 -9999 -9999 -9999 -9999 -9999 -9999 -9999 -9999 -9999 -9999 -9999 -9999 -9999 -9999 -9999 -9999 -9999 -9999 -9999 -9999 -9999 -9999 -9999 -9999 -9999 -9999 -9999 -9999 -9999 -9999 -9999 -9999 -9999 -9999 -9999 -9999 -9999 -9999 -9999 -9999 -9999 -9999 -9999 -9999 -9999 -9999 -9999 -9999 -9999 -9999 -9999 -9999 -9999 -9999 -9999 -9999 -9999 -9999 -9999 -9999 -9999 -9999 -9999 -9999 -9999 -9999 -9999 -9999 -9999 -9999 -9999 -9999 -9999 -9999 -9999 -9999 -9999 -9999 -9999 -9999 -9999 -9999 -9999 -9999 -9999 -9999 -9999 -9999 -9999 -9999 -9999 -9999 -9999 -9999 -9999 -9999 -9999 -9999 -9999 -9999 -9999 -9999 -9999 -9999 -9999 -9999 -9999 -9999 -9999 -9999 -9999 -9999 -9999 -9999 -9999 -9999 -9999 -9999 -9999 -9999 -9999 -9999 -9999 -9999 -9999 -9999 -9999 -9999 -9999 -9999 -9999 -9999 -9999 -9999 -9999 -9999 -9999 -9999 -9999 -9999 -9999 -9999 -9999
-9999 -9999 -9999 -9999 -9999 -9999 -9999 -9999 -9999 -9999 -9999 -9999 -9999 -9999 -9999 -9999 -9999 -9999 -9999 -9999 -9999 -9999 -9999 -9999 -9999 -9999 -9999 -9999 -9999 -9999 -9999 -9999 -9999 -9999 -9999 -9999 -9999 -9999 -9999 -9999 -9999 -9999 -9999 -9999 -9999 -9999 -9999 -9999 -9999 -9999 -9999 -9999 -9999 -9999 -9999 -9999 -9999 -9999 -9999 -9999 -9999 -9999 -9999 -9999 -9999 -9999 -9999 -9999 -9999 -9999 -9999 -9999 -9999 -9999 -9999 -9999 -9999 -9999 -9999 -9999 -9999 -9999 -9999 -9999 -9999 -9999 -9999 -9999 -9999 -9999 -9999 -9999 -9999 -9999 -9999 -9999 -9999 -9999 -9999 -9999 -9999 -9999 -9999 -9999 -9999 -9999 -9999 -9999 -9999 -9999 -9999 -9999 -9999 -9999 -9999 -9999 -9999 -9999 -9999 -9999 -9999 -9999 -9999 -9999 -9999 -9999 -9999 -9999 -9999 -9999 -9999 -9999 -9999 -9999 -9999 -9999 -9999 -9999 -9999 -9999 -9999 -9999 -9999 -9999 -9999 -9999 -9999 -9999 -9999 -9999 -9999 -9999 -9999 -9999 -9999 -9999 -9999 -9999 -9999 -9999 -9999 -9999 -9999 -9999 -9999 -9999 -9999 -9999 -9999 -9999 -9999 -9999 -9999 -9999 -9999 -9999 -9999 -9999 -9999 -9999 -9999 -9999 -9999 -9999 -9999 -9999 -9999 -9999 -9999 -9999 -9999 -9999 -9999 -9999 -9999 -9999 -9999 -9999 -9999 -9999 -9999 -9999 -9999 -9999 -9999 -9999 -9999 -9999 -9999 -9999 -9999 -9999 -9999 -9999 -9999 -9999 -9999 -9999 -9999 -9999 -9999 -9999 -9999 -9999 -9999 -9999 -9999 -9999 -9999 -9999 -9999 -9999 -9999 -9999 -9999 -9999 -9999 -9999 -9999 -9999 -9999 -9999 -9999 -9999 -9999 -9999 -9999 -9999 -9999 -9999 -9999 -9999 -9999 -9999 -9999 -9999 -9999 -9999 -9999 -9999 -9999 -9999 -9999 -9999 -9999 -9999 -9999 -9999 -9999 -9999 -9999 -9999 -9999 -9999 -9999 -9999 -9999 -9999 -9999 -9999 -9999 -9999 -9999 -9999 -9999 -9999 -9999 -9999 -9999 -9999 -9999 -9999 -9999 -9999 -9999 -9999 -9999 -9999 -9999 -9999 -9999 -9999 -9999 -9999 -9999 -9999 -9999 -9999 -9999 -9999 -9999 -9999 -9999 -9999 -9999 -9999 -9999 -9999 -9999 -9999 -9999 -9999 -9999 -9999 -9999 -9999 -9999 -9999 -9999 -9999 -9999 -9999 -9999 -9999 -9999 -9999 -9999 -9999 -9999 -9999 -9999 -9999 -9999 -9999 -9999 -9999 -9999 -9999 -9999 -9999 -9999 -9999 -9999 -9999 -9999 -9999 -9999 -9999 -9999 -9999 -9999 -9999 -9999 -9999 -9999 -9999 -9999 -9999 -9999 -9999 -9999 -9999 -9999 -9999 -9999 -9999 -9999 -9999 -9999 -9999 -9999 -9999 -9999 -9999 -9999 -9999 -9999 -9999 -9999 -9999 -9999 -9999 -9999 -9999 -9999 -9999 -9999 -9999 -9999 -9999 -9999 -9999 -9999 -9999 -9999 -9999 -9999 -9999 -9999 -9999 -9999 -9999 -9999 -9999 -9999 -9999 -9999 -9999 -9999 -9999 -9999 -9999 -9999 -9999 -9999 -9999 -9999 -9999 -9999 -9999 -9999 -9999 6.05537E-7 6.59372E-7 1.02632E-6 7.45011E-7 6.02939E-7 5.73332E-7 5.86999E-7 6.23306E-7 6.09928E-7 5.98597E-7 6.31101E-7 6.51338E-7 5.47499E-7 5.24479E-7 5.15794E-7 5.0767E-7 4.95581E-7 5.22151E-7 5.45961E-7 5.1905E-7 5.49915E-7 5.92945E-7 5.83937E-7 4.67869E-7 5.31552E-7 5.58498E-7 5.1565E-7 4.69035E-7 4.59421E-7 4.92275E-7 4.62533E-7 4.17873E-7 4.16888E-7 4.10428E-7 4.11053E-7 3.99027E-7 3.92865E-7 3.91095E-7 3.83369E-7 3.85235E-7 3.74309E-7 3.71833E-7 3.58945E-7 3.73254E-7 3.83235E-7 3.76601E-7 3.81513E-7 3.64047E-7 3.5757E-7 3.59919E-7 3.60537E-7 3.57382E-7 3.54172E-7 3.52578E-7 3.3373E-7 3.31848E-7 3.3084E-7 3.20762E-7 3.24142E-7 3.16475E-7 3.08081E-7 2.96654E-7 3.56915E-7 3.6184E-7 3.07025E-7 3.06355E-7 2.93344E-7 3.00042E-7 3.01807E-7 3.07039E-7 2.74588E-7 2.66716E-7 2.68536E-7 1.23329E-6 1.19341E-6 1.19674E-6 1.18186E-6 1.16082E-6 1.13158E-6 1.24722E-6 1.17885E-6 1.16152E-6 1.13498E-6 1.12971E-6 1.10559E-6 1.09123E-6 1.08453E-6 1.11429E-6 1.17879E-6 1.13946E-6 1.12773E-6 1.11854E-6 1.14017E-6 1.13784E-6 1.14198E-6 1.42394E-6 4.0572E-6 1.29413E-6 1.24736E-6 1.19524E-6 1.00382E-6 9.11287E-7 9.45222E-7 9.48548E-7 9.69205E-7 1.02152E-6 1.04868E-6 1.02713E-6 1.02522E-6 1.02051E-6 1.00743E-6 9.24804E-7 9.40567E-7 9.28207E-7 9.30498E-7 9.12562E-7 9.08453E-7 1.06936E-6 1.29361E-6 1.28315E-6 9.03871E-7 7.53594E-7 7.50194E-7 7.43652E-7 8.23892E-7 8.17085E-7 7.55104E-7 7.39336E-7 7.07028E-7 7.29068E-7 6.91261E-7 6.74053E-7 6.95404E-7 6.9227E-7 6.849E-7 6.79557E-7 6.83272E-7 7.10497E-7 7.0785E-7 7.26911E-7 7.24144E-7 7.19944E-7 7.06899E-7 7.03196E-7 7.00142E-7 6.90454E-7 6.70871E-7 6.69902E-7 6.69902E-7 6.66002E-7 7.23634E-7 7.00986E-7 6.85522E-7 6.70897E-7 6.50271E-7 6.41119E-7 1.02345E-6 6.75565E-7 6.78364E-7 6.70449E-7 6.67298E-7 6.37726E-7 6.85223E-7 6.41506E-7 6.30445E-7 6.86659E-7 7.45631E-7 7.30074E-7 5.81873E-7 5.78486E-7 6.86612E-7 7.08978E-7 6.12461E-7 5.8193E-7 5.7585E-7 5.53452E-7 5.51973E-7 5.2501E-7 5.16986E-7 6.15826E-7 6.13141E-7 6.01066E-7 5.2974E-7 5.3063E-7 5.17702E-7 5.11868E-7 5.34376E-7 5.23956E-7 5.25664E-7 5.13359E-7 5.06898E-7 5.14071E-7 5.00856E-7 6.53802E-7 5.92045E-7 6.85977E-7 6.85977E-7 4.90994E-7 4.61699E-7 5.74539E-7 6.63486E-7 6.6029E-7 6.53188E-7 7.17405E-7 6.59353E-7 5.30734E-7 5.22532E-7 6.88723E-7 5.18244E-7 4.01427E-7 4.02591E-7 4.07215E-7 4.43893E-7 4.77488E-7 4.83511E-7 8.55791E-7 4.88138E-7 4.36155E-7 4.59305E-7 4.52288E-7 4.28005E-7 4.72981E-7 4.66242E-7 4.22053E-7 4.17987E-7 6.92041E-7 6.54131E-7 5.50813E-7 5.27223E-7 5.68297E-7 6.28013E-7 6.34276E-7 5.38805E-7 3.91999E-7 3.68009E-7 3.64706E-7 3.76648E-7 3.78009E-7 3.78009E-7 4.74709E-7 4.01933E-7 3.56504E-7 3.76123E-7 3.80811E-7 3.73832E-7 3.28627E-7 3.27747E-7 3.20876E-7 3.20256E-7 3.19228E-7 3.09205E-7 3.12001E-7 3.07982E-7 3.11976E-7 3.37922E-7 3.37922E-7 3.37281E-7 3.38716E-7 3.35886E-7 3.34763E-7 3.36426E-7 3.25237E-7 3.06675E-7 2.95821E-7 2.99818E-7 3.0108E-7 4.02459E-7 4.7998E-7 5.01458E-7 4.71373E-7 4.86186E-7 4.69694E-7 4.64157E-7 4.31327E-7 2.92808E-7 2.61532E-7 2.64933E-7 2.22963E-7 2.12071E-7 2.11376E-7 2.08819E-7 3.08185E-7 3.35479E-7 3.27786E-7 5.02725E-7 4.36761E-7 2.74423E-7 5.59517E-7 2.07871E-7 2.16385E-7 2.06677E-7 1.92363E-7 1.78394E-7 2.00064E-7 1.84092E-7 1.9727E-7 1.77515E-7 1.92937E-7 2.08298E-7 2.31373E-7 2.24855E-7 2.00726E-7 1.83822E-7 1.82132E-7 1.73362E-7 1.51412E-7 1.51017E-7 1.50006E-7 1.53417E-7 1.5743E-7 1.58193E-7 1.5849E-7 1.58767E-7 1.5826E-7 1.51332E-7 1.42044E-7 1.41155E-7 1.34394E-7 1.64839E-7 1.60825E-7 1.58748E-7 1.24201E-7 1.21819E-7 1.34784E-7 1.5104E-7 1.38524E-7 1.4546E-7 1.35356E-7 1.2446E-7 1.15649E-7 1.20354E-7 2.98682E-7 2.63177E-6 1.3794E-7 1.36103E-7 1.30593E-7 1.23508E-7 1.19034E-7 1.12156E-7 1.08352E-7 1.49985E-7 1.15869E-7 1.10644E-7 1.10617E-7 1.11164E-7 1.35156E-7 1.41923E-7 1.42831E-7 1.38914E-7 1.14025E-7 1.0641E-7 1.12223E-7 1.2038E-7 1.20308E-7 1.1452E-7 1.16165E-7 1.27429E-7 1.35238E-7 1.38127E-7 1.30503E-7 1.23085E-7 1.24296E-7 1.26687E-7 1.28907E-7 1.27568E-7 -9999 -9999 -9999 -9999 -9999 -9999 -9999 -9999 -9999 -9999 -9999 -9999 -9999 -9999 -9999 -9999 -9999 -9999 -9999 -9999 -9999 -9999 -9999 -9999 -9999 -9999 -9999 -9999 -9999 -9999 -9999 -9999 -9999 -9999 -9999 -9999 -9999 -9999 -9999 -9999 -9999 -9999 -9999 -9999 -9999 -9999 -9999 -9999 -9999 -9999 -9999 -9999 -9999 -9999 -9999 -9999 -9999 -9999 -9999 -9999 -9999 -9999 -9999 -9999 -9999 -9999 -9999 -9999 -9999 -9999 -9999 -9999 -9999 -9999 -9999 -9999 -9999 -9999 -9999 -9999 -9999 -9999 -9999 -9999 -9999 -9999 -9999 -9999 -9999 -9999 -9999 -9999 -9999 -9999 -9999 -9999 -9999 -9999 -9999 -9999 -9999 -9999 -9999 -9999 -9999 -9999 -9999 -9999 -9999 -9999 -9999 -9999 -9999 -9999 -9999 -9999 -9999 -9999 -9999 -9999 -9999 -9999 -9999 -9999 -9999 -9999 -9999 -9999 -9999 -9999 -9999 -9999 -9999 -9999 -9999 -9999 -9999 -9999 -9999 -9999 -9999 -9999 -9999 -9999 -9999 -9999 -9999 -9999 -9999 -9999 -9999 -9999 -9999 -9999 -9999 -9999 -9999 -9999 -9999 -9999 -9999 -9999 -9999 -9999 -9999 -9999 -9999 -9999 -9999 -9999 -9999 -9999 -9999 -9999 -9999 -9999 -9999 -9999 -9999 -9999 -9999 -9999 -9999 -9999 -9999 -9999 -9999 -9999 -9999 -9999 -9999 -9999 -9999 -9999 -9999 -9999 -9999 -9999 -9999 -9999 -9999 -9999 -9999 -9999 -9999 -9999 -9999 -9999 -9999 -9999 -9999 -9999 -9999 -9999 -9999 -9999 -9999 -9999 -9999 -9999 -9999 -9999 -9999 -9999 -9999 -9999 -9999 -9999 -9999 -9999 -9999 -9999 -9999 -9999 -9999 -9999 -9999 -9999 -9999 -9999 -9999 -9999 -9999 -9999 -9999 -9999 -9999 -9999 -9999 -9999 -9999 -9999 -9999 -9999 -9999 -9999 -9999 -9999 -9999 -9999 -9999 -9999 -9999 -9999 -9999 -9999 -9999 -9999 -9999 -9999 -9999 -9999 -9999 -9999 -9999 -9999 -9999 -9999 -9999 -9999 -9999 -9999 -9999 -9999 -9999 -9999 -9999 -9999 -9999 -9999 -9999 -9999 -9999 -9999 -9999 -9999 -9999 -9999 -9999 -9999 -9999 -9999 -9999 -9999 -9999 -9999 -9999 -9999 -9999 -9999 -9999 -9999 -9999 -9999 -9999 -9999 -9999 -9999 -9999 -9999 -9999 -9999 -9999 -9999 -9999 -9999 -9999 -9999 -9999 -9999 -9999 -9999 -9999 -9999 -9999 -9999 -9999 -9999 -9999 -9999 -9999 -9999 -9999 -9999 -9999 -9999 -9999 -9999 -9999 -9999 -9999 -9999 -9999 -9999 -9999 -9999 -9999 -9999 -9999 -9999 -9999 -9999 -9999 -9999 -9999 -9999 -9999 -9999 -9999 -9999 -9999 -9999 -9999 -9999 -9999 -9999 -9999 -9999 -9999 -9999 -9999 -9999 -9999 -9999 -9999 -9999 -9999 -9999 -9999 -9999 -9999 -9999 -9999 -9999 -9999 -9999 -9999 -9999 -9999 -9999 -9999 -9999 -9999 -9999 -9999 -9999 -9999 -9999 -9999 -9999 -9999 -9999 -9999 -9999 -9999 -9999 -9999 -9999 -9999 -9999 -9999 -9999 -9999 -9999 -9999 -9999 -9999 -9999 -9999 -9999 -9999 -9999 -9999 -9999 -9999 -9999 -9999 -9999 -9999 -9999 -9999 -9999 -9999 -9999 -9999 -9999 -9999 -9999 -9999 -9999 -9999 -9999 -9999 -9999 -9999 -9999 -9999 -9999 -9999 -9999 -9999 -9999 -9999 -9999 -9999 -9999 -9999 -9999 -9999 -9999 -9999 -9999 -9999 -9999 -9999 -9999 -9999 -9999 -9999 -9999 -9999 -9999 -9999 -9999 -9999 -9999 -9999 -9999 -9999 -9999 -9999 -9999 -9999 -9999 -9999 -9999 -9999 -9999 -9999 -9999 -9999 -9999 -9999 -9999 -9999 -9999 -9999 -9999 -9999 -9999 -9999 -9999 -9999 -9999 -9999 -9999 -9999 -9999 -9999 -9999 -9999 -9999 -9999 -9999 -9999 -9999 -9999 -9999 -9999 -9999 -9999 -9999 -9999 -9999 -9999 -9999 -9999 -9999 -9999 -9999 -9999 -9999 -9999 -9999 -9999 -9999 -9999 -9999 -9999 -9999 -9999 -9999 -9999 -9999 -9999 -9999 -9999 -9999 -9999 -9999 -9999 -9999 -9999 -9999 -9999 -9999 -9999 -9999 -9999 -9999 -9999 -9999 -9999 -9999 -9999 -9999 -9999 -9999 -9999 -9999 -9999 -9999 -9999 -9999 -9999 -9999 -9999 -9999 -9999 -9999 -9999 -9999 -9999 -9999 -9999 -9999 -9999 -9999 -9999 -9999 -9999 -9999 -9999 -9999 -9999 -9999 -9999 -9999 -9999 -9999 -9999 -9999 -9999 -9999 -9999 -9999 -9999 -9999 -9999 -9999 -9999 -9999 -9999 -9999 -9999 -9999 -9999 -9999 -9999 -9999 -9999 -9999 -9999 -9999 -9999 -9999 -9999 -9999 -9999 -9999 -9999 -9999 -9999 -9999 -9999 -9999 -9999 -9999 -9999 -9999 -9999 -9999 -9999 -9999 -9999 -9999 -9999 -9999 -9999 -9999 -9999 -9999 -9999 -9999 -9999 -9999 -9999 -9999 -9999 -9999 -9999 -9999 -9999 -9999 -9999 -9999 -9999 -9999 -9999 -9999 -9999 -9999 -9999 -9999 -9999 -9999 -9999 -9999 -9999 -9999 -9999 -9999 -9999 -9999 -9999 -9999 -9999 -9999 -9999 -9999 -9999 -9999 -9999 -9999 -9999 -9999 -9999 -9999 -9999 -9999 -9999 -9999 -9999 -9999 -9999 -9999 -9999 -9999 -9999 -9999 -9999 -9999 -9999 -9999 -9999 -9999 -9999 -9999 -9999 -9999 -9999 -9999 -9999 -9999 -9999 -9999 -9999 -9999 -9999 -9999 -9999 -9999 -9999 -9999 -9999 -9999 -9999 -9999 -9999 -9999 -9999 -9999 -9999 -9999 -9999 -9999 -9999 -9999 -9999 -9999 -9999 -9999 -9999 -9999 -9999 -9999 -9999 -9999 -9999 -9999 -9999 -9999 -9999 -9999 -9999 -9999 -9999 -9999 -9999
-9999 -9999 -9999 -9999 -9999 -9999 -9999 -9999 -9999 -9999 -9999 -9999 -9999 -9999 -9999 -9999 -9999 -9999 -9999 -9999 -9999 -9999 -9999 -9999 -9999 -9999 -9999 -9999 -9999 -9999 -9999 -9999 -9999 -9999 -9999 -9999 -9999 -9999 -9999 -9999 -9999 -9999 -9999 -9999 -9999 -9999 -9999 -9999 -9999 -9999 -9999 -9999 -9999 -9999 -9999 -9999 -9999 -9999 -9999 -9999 -9999 -9999 -9999 -9999 -9999 -9999 -9999 -9999 -9999 -9999 -9999 -9999 -9999 -9999 -9999 -9999 -9999 -9999 -9999 -9999 -9999 -9999 -9999 -9999 -9999 -9999 -9999 -9999 -9999 -9999 -9999 -9999 -9999 -9999 -9999 -9999 -9999 -9999 -9999 -9999 -9999 -9999 -9999 -9999 -9999 -9999 -9999 -9999 -9999 -9999 -9999 -9999 -9999 -9999 -9999 -9999 -9999 -9999 -9999 -9999 -9999 -9999 -9999 -9999 -9999 -9999 -9999 -9999 -9999 -9999 -9999 -9999 -9999 -9999 -9999 -9999 -9999 -9999 -9999 -9999 -9999 -9999 -9999 -9999 -9999 -9999 -9999 -9999 -9999 -9999 -9999 -9999 -9999 -9999 -9999 -9999 -9999 -9999 -9999 -9999 -9999 -9999 -9999 -9999 -9999 -9999 -9999 -9999 -9999 -9999 -9999 -9999 -9999 -9999 -9999 -9999 -9999 -9999 -9999 -9999 -9999 -9999 -9999 -9999 -9999 -9999 -9999 -9999 -9999 -9999 -9999 -9999 -9999 -9999 -9999 -9999 -9999 -9999 -9999 -9999 -9999 -9999 -9999 -9999 -9999 -9999 -9999 -9999 -9999 -9999 -9999 -9999 -9999 -9999 -9999 -9999 -9999 -9999 -9999 -9999 -9999 -9999 -9999 -9999 -9999 -9999 -9999 -9999 -9999 -9999 -9999 -9999 -9999 -9999 -9999 -9999 -9999 -9999 -9999 -9999 -9999 -9999 -9999 -9999 -9999 -9999 -9999 -9999 -9999 -9999 -9999 -9999 -9999 -9999 -9999 -9999 -9999 -9999 -9999 -9999 -9999 -9999 -9999 -9999 -9999 -9999 -9999 -9999 -9999 -9999 -9999 -9999 -9999 -9999 -9999 -9999 -9999 -9999 -9999 -9999 -9999 -9999 -9999 -9999 -9999 -9999 -9999 -9999 -9999 -9999 -9999 -9999 -9999 -9999 -9999 -9999 -9999 -9999 -9999 -9999 -9999 -9999 -9999 -9999 -9999 -9999 -9999 -9999 -9999 -9999 -9999 -9999 -9999 -9999 -9999 -9999 -9999 -9999 -9999 -9999 -9999 -9999 -9999 -9999 -9999 -9999 -9999 -9999 -9999 -9999 -9999 -9999 -9999 -9999 -9999 -9999 -9999 -9999 -9999 -9999 -9999 -9999 -9999 -9999 -9999 -9999 -9999 -9999 -9999 -9999 -9999 -9999 -9999 -9999 -9999 -9999 -9999 -9999 -9999 -9999 -9999 -9999 -9999 -9999 -9999 -9999 -9999 -9999 -9999 -9999 -9999 -9999 -9999 -9999 -9999 -9999 -9999 -9999 -9999 -9999 -9999 -9999 -9999 -9999 -9999 -9999 -9999 -9999 -9999 -9999 -9999 -9999 -9999 -9999 -9999 -9999 -9999 -9999 -9999 -9999 -9999 -9999 -9999 -9999 -9999 -9999 -9999 -9999 -9999 -9999 -9999 -9999 -9999 -9999 -9999 -9999 -9999 -9999 -9999 -9999 -9999 -9999 -9999 -9999 -9999 -9999 -9999 -9999 -9999 -9999 -9999 -9999 8.4151E-7 7.9396E-7 7.08361E-7 5.81869E-7 5.94765E-7 5.94966E-7 6.09531E-7 6.2917E-7 6.47514E-7 6.34756E-7 6.28507E-7 5.89882E-7 5.26067E-7 5.27085E-7 5.30003E-7 5.05742E-7 4.96909E-7 4.92425E-7 4.84104E-7 4.89935E-7 4.83754E-7 5.01485E-7 4.73937E-7 4.71689E-7 4.87134E-7 5.27916E-7 4.71703E-7 4.47991E-7 5.04965E-7 5.33364E-7 4.84425E-7 4.19756E-7 4.33512E-7 4.81639E-7 4.88694E-7 5.02728E-7 4.2323E-7 3.94276E-7 4.00503E-7 3.98702E-7 3.75205E-7 3.71833E-7 3.62174E-7 3.70788E-7 3.76033E-7 3.76033E-7 3.74898E-7 3.6734E-7 3.36602E-7 3.4618E-7 3.4916E-7 3.54926E-7 3.51587E-7 3.36379E-7 3.31064E-7 3.2975E-7 3.37653E-7 3.18862E-7 3.17434E-7 3.0962E-7 2.9773E-7 2.96405E-7 5.64835E-7 6.80224E-7 3.05751E-7 3.02751E-7 3.04114E-7 3.01393E-7 2.93084E-7 2.91267E-7 2.89917E-7 2.81034E-7 2.81343E-7 2.72067E-7 2.74635E-7 1.18793E-6 1.18604E-6 1.16894E-6 1.24001E-6 1.28141E-6 1.26047E-6 1.20487E-6 1.17007E-6 1.1259E-6 1.11579E-6 1.08471E-6 1.08486E-6 1.08322E-6 1.16911E-6 1.06174E-6 9.95609E-7 1.01522E-6 9.80691E-7 9.98711E-7 1.59845E-6 1.63528E-6 1.1471E-6 1.09053E-6 1.07157E-6 1.02573E-6 1.02113E-6 1.01689E-6 1.02764E-6 1.01388E-6 1.01444E-6 9.62378E-7 8.86823E-7 8.82843E-7 8.68918E-7 8.58002E-7 8.28164E-7 8.24443E-7 8.50758E-7 9.10924E-7 8.90333E-7 8.90738E-7 9.12562E-7 1.08817E-6 1.28054E-6 1.23079E-6 9.93119E-7 7.44895E-7 7.47022E-7 7.36829E-7 1.06551E-6 1.06196E-6 8.50816E-7 7.88968E-7 7.91818E-7 7.89796E-7 7.34335E-7 6.90344E-7 6.87235E-7 6.90344E-7 6.99827E-7 6.99827E-7 6.9046E-7 7.87985E-7 7.95671E-7 7.98564E-7 7.92725E-7 7.87518E-7 7.77146E-7 7.72339E-7 7.72339E-7 7.59578E-7 6.793E-7 6.6923E-7 6.66002E-7 6.1767E-7 6.65287E-7 7.70151E-7 7.02817E-7 7.35617E-7 7.39612E-7 9.98555E-7 1.10983E-6 6.71138E-7 7.76329E-7 7.52336E-7 7.52336E-7 7.75512E-7 7.71164E-7 7.52565E-7 7.6149E-7 7.48546E-7 7.47245E-7 6.93961E-7 5.94001E-7 5.74099E-7 6.56931E-7 7.00777E-7 6.25664E-7 5.80282E-7 5.73717E-7 5.75138E-7 5.41858E-7 5.14657E-7 5.21406E-7 6.11663E-7 5.98964E-7 6.04569E-7 5.41022E-7 5.59689E-7 5.24937E-7 5.24937E-7 5.20223E-7 5.33144E-7 5.25398E-7 5.14339E-7 5.03759E-7 4.98116E-7 6.63468E-7 7.44483E-7 7.40448E-7 7.11302E-7 7.09768E-7 5.10589E-7 4.63329E-7 5.75169E-7 6.37255E-7 6.57835E-7 6.44976E-7 5.8647E-7 4.98931E-7 7.54666E-7 7.50176E-7 7.47247E-7 6.37528E-7 3.94129E-7 4.39992E-7 4.38881E-7 4.99141E-7 4.81826E-7 4.72777E-7 5.11683E-7 6.46074E-7 4.63069E-7 4.62871E-7 4.38743E-7 4.21547E-7 4.24563E-7 4.2339E-7 4.30516E-7 6.88264E-7 4.89125E-7 5.20182E-7 5.09903E-7 4.89412E-7 4.57365E-7 4.17964E-7 4.40553E-7 4.33457E-7 4.30181E-7 4.0683E-7 3.76823E-7 3.71839E-7 3.81434E-7 3.76308E-7 3.74615E-7 3.68247E-7 3.66589E-7 4.14191E-7 4.24414E-7 4.19246E-7 3.31038E-7 3.28548E-7 3.23937E-7 3.21838E-7 3.20547E-7 3.22753E-7 3.09805E-7 3.09382E-7 3.14146E-7 3.37854E-7 3.38567E-7 3.37033E-7 3.35924E-7 3.43458E-7 3.41207E-7 3.29637E-7 3.1642E-7 3.08335E-7 3.21352E-7 3.16896E-7 3.22238E-7 3.41226E-7 4.56322E-7 4.94481E-7 4.86996E-7 4.74687E-7 4.63768E-7 3.82718E-7 2.97843E-7 2.76882E-7 2.70682E-7 2.61071E-7 2.41669E-7 2.55893E-7 2.27467E-7 2.444E-7 2.28062E-7 2.2522E-7 2.19957E-7 3.04556E-7 2.11914E-7 2.59286E-7 4.93182E-7 2.13941E-7 1.95267E-7 1.84233E-7 1.99995E-7 3.58435E-7 3.33925E-7 3.95512E-7 1.79974E-7 1.94617E-7 1.98232E-7 1.96717E-7 2.23331E-7 2.21577E-7 1.97841E-7 1.84483E-7 1.68355E-7 1.59803E-7 1.59245E-7 1.69231E-7 1.66173E-7 1.74388E-7 1.61035E-7 1.60802E-7 1.65115E-7 1.59731E-7 1.5849E-7 1.57083E-7 1.46894E-7 1.45558E-7 1.45094E-7 1.74186E-7 1.98497E-7 1.96932E-7 1.39041E-7 1.3208E-7 1.59698E-7 1.6815E-7 1.64273E-7 1.59232E-7 1.46182E-7 1.1951E-7 1.24219E-7 1.25768E-7 1.32977E-7 2.29281E-7 1.32328E-7 1.29897E-7 1.25253E-7 1.32547E-7 1.33567E-7 1.26616E-7 1.1266E-7 1.10745E-7 1.11942E-7 1.11747E-7 1.1125E-7 1.14153E-7 1.36677E-7 1.44215E-7 1.46728E-7 1.44362E-7 1.12764E-7 1.11515E-7 1.24959E-7 1.23713E-7 1.2107E-7 1.15568E-7 1.16765E-7 1.16395E-7 1.24629E-7 1.36668E-7 1.2637E-7 1.31258E-7 1.30455E-7 1.30093E-7 1.36844E-7 1.3472E-7 -9999 -9999 -9999 -9999 -9999 -9999 -9999 -9999 -9999 -9999 -9999 -9999 -9999 -9999 -9999 -9999 -9999 -9999 -9999 -9999 -9999 -9999 -9999 -9999 -9999 -9999 -9999 -9999 -9999 -9999 -9999 -9999 -9999 -9999 -9999 -9999 -9999 -9999 -9999 -9999 -9999 -9999 -9999 -9999 -9999 -9999 -9999 -9999 -9999 -9999 -9999 -9999 -9999 -9999 -9999 -9999 -9999 -9999 -9999 -9999 -9999 -9999 -9999 -9999 -9999 -9999 -9999 -9999 -9999 -9999 -9999 -9999 -9999 -9999 -9999 -9999 -9999 -9999 -9999 -9999 -9999 -9999 -9999 -9999 -9999 -9999 -9999 -9999 -9999 -9999 -9999 -9999 -9999 -9999 -9999 -9999 -9999 -9999 -9999 -9999 -9999 -9999 -9999 -9999 -9999 -9999 -9999 -9999 -9999 -9999 -9999 -9999 -9999 -9999 -9999 -9999 -9999 -9999 -9999 -9999 -9999 -9999 -9999 -9999 -9999 -9999 -9999 -9999 -9999 -9999 -9999 -9999 -9999 -9999 -9999 -9999 -9999 -9999 -9999 -9999 -9999 -9999 -9999 -9999 -9999 -9999 -9999 -9999 -9999 -9999 -9999 -9999 -9999 -9999 -9999 -9999 -9999 -9999 -9999 -9999 -9999 -9999 -9999 -9999 -9999 -9999 -9999 -9999 -9999 -9999 -9999 -9999 -9999 -9999 -9999 -9999 -9999 -9999 -9999 -9999 -9999 -9999 -9999 -9999 -9999 -9999 -9999 -9999 -9999 -9999 -9999 -9999 -9999 -9999 -9999 -9999 -9999 -9999 -9999 -9999 -9999 -9999 -9999 -9999 -9999 -9999 -9999 -9999 -9999 -9999 -9999 -9999 -9999 -9999 -9999 -9999 -9999 -9999 -9999 -9999 -9999 -9999 -9999 -9999 -9999 -9999 -9999 -9999 -9999 -9999 -9999 -9999 -9999 -9999 -9999 -9999 -9999 -9999 -9999 -9999 -9999 -9999 -9999 -9999 -9999 -9999 -9999 -9999 -9999 -9999 -9999 -9999 -9999 -9999 -9999 -9999 -9999 -9999 -9999 -9999 -9999 -9999 -9999 -9999 -9999 -9999 -9999 -9999 -9999 -9999 -9999 -9999 -9999 -9999 -9999 -9999 -9999 -9999 -9999 -9999 -9999 -9999 -9999 -9999 -9999 -9999 -9999 -9999 -9999 -9999 -9999 -9999 -9999 -9999 -9999 -9999 -9999 -9999 -9999 -9999 -9999 -9999 -9999 -9999 -9999 -9999 -9999 -9999 -9999 -9999 -9999 -9999 -9999 -9999 -9999 -9999 -9999 -9999 -9999 -9999 -9999 -9999 -9999 -9999 -9999 -9999 -9999 -9999 -9999 -9999 -9999 -9999 -9999 -9999 -9999 -9999 -9999 -9999 -9999 -9999 -9999 -9999 -9999 -9999 -9999 -9999 -9999 -9999 -9999 -9999 -9999 -9999 -9999 -9999 -9999 -9999 -9999 -9999 -9999 -9999 -9999 -9999 -9999 -9999 -9999 -9999 -9999 -9999 -9999 -9999 -9999 -9999 -9999 -9999 -9999 -9999 -9999 -9999 -9999 -9999 -9999 -9999 -9999 -9999 -9999 -9999 -9999 -9999 -9999 -9999 -9999 -9999 -9999 -9999 -9999 -9999 -9999 -9999 -9999 -9999 -9999 -9999 -9999 -9999 -9999 -9999 -9999 -9999 -9999 -9999 -9999 -9999 -9999 -9999 -9999 -9999 -9999 -9999 -9999 -9999 -9999 -9999 -9999 -9999 -9999 -9999 -9999 -9999 -9999 -9999 -9999 -9999 -9999 -9999 -9999 -9999 -9999 -9999 -9999 -9999 -9999 -9999 -9999 -9999 -9999 -9999 -9999 -9999 -9999 -9999 -9999 -9999 -9999 -9999 -9999 -9999 -9999 -9999 -9999 -9999 -9999 -9999 -9999 -9999 -9999 -9999 -9999 -9999 -9999 -9999 -9999 -9999 -9999 -9999 -9999 -9999 -9999 -9999 -9999 -9999 -9999 -9999 -9999 -9999 -9999 -9999 -9999 -9999 -9999 -9999 -9999 -9999 -9999 -9999 -9999 -9999 -9999 -9999 -9999 -9999 -9999 -9999 -9999 -9999 -9999 -9999 -9999 -9999 -9999 -9999 -9999 -9999 -9999 -9999 -9999 -9999 -9999 -9999 -9999 -9999 -9999 -9999 -9999 -9999 -9999 -9999 -9999 -9999 -9999 -9999 -9999 -9999 -9999 -9999 -9999 -9999 -9999 -9999 -9999 -9999 -9999 -9999 -9999 -9999 -9999 -9999 -9999 -9999 -9999 -9999 -9999 -9999 -9999 -9999 -9999 -9999 -9999 -9999 -9999 -9999 -9999 -9999 -9999 -9999 -9999 -9999 -9999 -9999 -9999 -9999 -9999 -9999 -9999 -9999 -9999 -9999 -9999 -9999 -9999 -9999 -9999 -9999 -9999 -9999 -9999 -9999 -9999 -9999 -9999 -9999 -9999 -9999 -9999 -9999 -9999 -9999 -9999 -9999 -9999 -9999 -9999 -9999 -9999 -9999 -9999 -9999 -9999 -9999 -9999 -9999 -9999 -9999 -9999 -9999 -9999 -9999 -9999 -9999 -9999 -9999 -9999 -9999 -9999 -9999 -9999 -9999 -9999 -9999 -9999 -9999 -9999 -9999 -9999 -9999 -9999 -9999 -9999 -9999 -9999 -9999 -9999 -9999 -9999 -9999 -9999 -9999 -9999 -9999 -9999 -9999 -9999 -9999 -9999 -9999 -9999 -9999 -9999 -9999 -9999 -9999 -9999 -9999 -9999 -9999 -9999 -9999 -9999 -9999 -9999 -9999 -9999 -9999 -9999 -9999 -9999 -9999 -9999 -9999 -9999 -9999 -9999 -9999 -9999 -9999 -9999 -9999 -9999 -9999 -9999 -9999 -9999 -9999 -9999 -9999 -9999 -9999 -9999 -9999 -9999 -9999 -9999 -9999 -9999 -9999 -9999 -9999 -9999 -9999 -9999 -9999 -9999 -9999 -9999 -9999 -9999 -9999 -9999 -9999 -9999 -9999 -9999 -9999 -9999 -9999 -9999 -9999 -9999 -9999 -9999 -9999 -9999 -9999 -9999 -9999 -9999 -9999 -9999 -9999 -9999 -9999 -9999 -9999 -9999 -9999 -9999 -9999 -9999 -9999 -9999 -9999 -9999 -9999 -9999 -9999 -9999 -9999 -9999 -9999 -9999 -9999 -9999 -9999 -9999 -9999 -9999 -9999 -9999 -9999 -9999 -9999 -9999 -9999 -9999 -9999 -9999 -9999 -9999 -9999 -9999
-9999 -9999 -9999 -9999 -9999 -9999 -9999 -9999 -9999 -9999 -9999 -9999 -9999 -9999 -9999 -9999 -9999 -9999 -9999 -9999 -9999 -9999 -9999 -9999 -9999 -9999 -9999 -9999 -9999 -9999 -9999 -9999 -9999 -9999 -9999 -9999 -9999 -9999 -9999 -9999 -9999 -9999 -9999 -9999 -9999 -9999 -9999 -9999 -9999 -9999 -9999 -9999 -9999 -9999 -9999 -9999 -9999 -9999 -9999 -9999 -9999 -9999 -9999 -9999 -9999 -9999 -9999 -9999 -9999 -9999 -9999 -9999 -9999 -9999 -9999 -9999 -9999 -9999 -9999 -9999 -9999 -9999 -9999 -9999 -9999 -9999 -9999 -9999 -9999 -9999 -9999 -9999 -9999 -9999 -9999 -9999 -9999 -9999 -9999 -9999 -9999 -9999 -9999 -9999 -9999 -9999 -9999 -9999 -9999 -9999 -9999 -9999 -9999 -9999 -9999 -9999 -9999 -9999 -9999 -9999 -9999 -9999 -9999 -9999 -9999 -9999 -9999 -9999 -9999 -9999 -9999 -9999 -9999 -9999 -9999 -9999 -9999 -9999 -9999 -9999 -9999 -9999 -9999 -9999 -9999 -9999 -9999 -9999 -9999 -9999 -9999 -9999 -9999 -9999 -9999 -9999 -9999 -9999 -9999 -9999 -9999 -9999 -9999 -9999 -9999 -9999 -9999 -9999 -9999 -9999 -9999 -9999 -9999 -9999 -9999 -9999 -9999 -9999 -9999 -9999 -9999 -9999 -9999 -9999 -9999 -9999 -9999 -9999 -9999 -9999 -9999 -9999 -9999 -9999 -9999 -9999 -9999 -9999 -9999 -9999 -9999 -9999 -9999 -9999 -9999 -9999 -9999 -9999 -9999 -9999 -9999 -9999 -9999 -9999 -9999 -9999 -9999 -9999 -9999 -9999 -9999 -9999 -9999 -9999 -9999 -9999 -9999 -9999 -9999 -9999 -9999 -9999 -9999 -9999 -9999 -9999 -9999 -9999 -9999 -9999 -9999 -9999 -9999 -9999 -9999 -9999 -9999 -9999 -9999 -9999 -9999 -9999 -9999 -9999 -9999 -9999 -9999 -9999 -9999 -9999 -9999 -9999 -9999 -9999 -9999 -9999 -9999 -9999 -9999 -9999 -9999 -9999 -9999 -9999 -9999 -9999 -9999 -9999 -9999 -9999 -9999 -9999 -9999 -9999 -9999 -9999 -9999 -9999 -9999 -9999 -9999 -9999 -9999 -9999 -9999 -9999 -9999 -9999 -9999 -9999 -9999 -9999 -9999 -9999 -9999 -9999 -9999 -9999 -9999 -9999 -9999 -9999 -9999 -9999 -9999 -9999 -9999 -9999 -9999 -9999 -9999 -9999 -9999 -9999 -9999 -9999 -9999 -9999 -9999 -9999 -9999 -9999 -9999 -9999 -9999 -9999 -9999 -9999 -9999 -9999 -9999 -9999 -9999 -9999 -9999 -9999 -9999 -9999 -9999 -9999 -9999 -9999 -9999 -9999 -9999 -9999 -9999 -9999 -9999 -9999 -9999 -9999 -9999 -9999 -9999 -9999 -9999 -9999 -9999 -9999 -9999 -9999 -9999 -9999 -9999 -9999 -9999 -9999 -9999 -9999 -9999 -9999 -9999 -9999 -9999 -9999 -9999 -9999 -9999 -9999 -9999 -9999 -9999 -9999 -9999 -9999 -9999 -9999 -9999 -9999 -9999 -9999 -9999 -9999 -9999 -9999 -9999 -9999 -9999 -9999 -9999 -9999 -9999 -9999 -9999 -9999 -9999 -9999 -9999 -9999 -9999 -9999 -9999 -9999 -9999 -9999 -9999 -9999 -9999 -9999 -9999 -9999 8.84139E-7 9.17405E-7 9.08523E-7 6.60517E-7 6.84117E-7 6.60293E-7 6.16667E-7 5.93765E-7 5.62585E-7 5.66165E-7 5.58234E-7 5.49301E-7 5.51572E-7 5.55439E-7 5.44572E-7 5.30879E-7 5.28545E-7 5.13559E-7 5.06796E-7 4.80603E-7 4.83312E-7 4.66694E-7 4.71858E-7 4.93806E-7 4.89757E-7 4.75253E-7 4.68329E-7 4.37948E-7 4.74111E-7 4.82741E-7 4.40715E-7 4.38582E-7 4.35727E-7 4.57855E-7 5.85849E-7 7.21882E-7 5.36325E-7 5.37452E-7 4.02311E-7 3.78481E-7 3.71833E-7 3.69887E-7 4.18587E-7 4.02175E-7 3.79639E-7 3.79689E-7 3.74623E-7 3.63103E-7 3.47101E-7 3.46574E-7 3.44868E-7 3.40969E-7 3.40996E-7 3.29905E-7 3.31064E-7 3.29571E-7 3.27992E-7 3.25035E-7 3.13399E-7 3.01742E-7 2.9773E-7 3.00146E-7 5.32823E-7 7.06611E-7 3.07744E-7 3.06414E-7 3.05086E-7 3.05123E-7 2.96851E-7 2.92429E-7 2.82369E-7 2.84493E-7 2.85683E-7 2.85683E-7 2.7259E-7 1.21868E-6 1.25396E-6 1.23593E-6 1.22497E-6 1.22708E-6 1.18462E-6 1.18619E-6 1.12009E-6 1.11511E-6 1.10619E-6 1.10471E-6 1.04358E-6 1.12228E-6 1.18852E-6 1.07227E-6 9.987E-7 1.00322E-6 9.85096E-7 9.93457E-7 1.6366E-6 1.68447E-6 1.13746E-6 1.08707E-6 1.03933E-6 1.03467E-6 1.02852E-6 1.0102E-6 1.02764E-6 1.01384E-6 1.00476E-6 9.24272E-7 8.59756E-7 8.89768E-7 8.77303E-7 8.60819E-7 8.17272E-7 8.23899E-7 8.19945E-7 8.89127E-7 9.22307E-7 9.26622E-7 9.1669E-7 9.83737E-7 1.06991E-6 1.09199E-6 9.89854E-7 8.7872E-7 7.41537E-7 7.33615E-7 7.31346E-7 7.14249E-7 7.44559E-7 7.71088E-7 7.82654E-7 7.7547E-7 7.26055E-7 6.93467E-7 7.02879E-7 6.88084E-7 6.9516E-7 7.05046E-7 7.12295E-7 7.90675E-7 7.64923E-7 7.96338E-7 7.80685E-7 7.72339E-7 7.72339E-7 7.72339E-7 7.70541E-7 7.64511E-7 6.80383E-7 6.72962E-7 6.17162E-7 6.10908E-7 7.20217E-7 7.75731E-7 7.29016E-7 6.93774E-7 7.4249E-7 1.03488E-6 1.02103E-6 7.14651E-7 7.16216E-7 7.17736E-7 7.33283E-7 7.26546E-7 7.2923E-7 7.23616E-7 7.18281E-7 6.80839E-7 7.27206E-7 6.95854E-7 6.41896E-7 5.56714E-7 6.20382E-7 6.31398E-7 5.90819E-7 5.73577E-7 5.55923E-7 5.52409E-7 5.49072E-7 5.2714E-7 5.55908E-7 5.92527E-7 5.82657E-7 5.66456E-7 5.48247E-7 5.40509E-7 5.4488E-7 5.2567E-7 5.19753E-7 2.47689E-6 5.32697E-7 5.22887E-7 5.08813E-7 5.23433E-7 6.07213E-7 6.2682E-7 6.36512E-7 6.58237E-7 6.37401E-7 4.79415E-7 4.65774E-7 5.1984E-7 6.03295E-7 5.88105E-7 6.00766E-7 5.54378E-7 4.43707E-7 4.69617E-7 6.51728E-7 7.6355E-7 5.49393E-7 8.24335E-7 7.19435E-7 4.6078E-7 4.78377E-7 4.72395E-7 4.61043E-7 8.95358E-7 1.17114E-6 4.3877E-7 4.29584E-7 5.01451E-7 5.07511E-7 4.24166E-7 4.37109E-7 7.78778E-7 8.30304E-7 4.58771E-7 4.70161E-7 6.05545E-7 6.78333E-7 5.67151E-7 4.2253E-7 4.2253E-7 4.38576E-7 4.1628E-7 4.03341E-7 4.32967E-7 4.29172E-7 4.23448E-7 4.90491E-7 5.00559E-7 4.04962E-7 3.52061E-7 5.59558E-7 6.01998E-7 4.91051E-7 3.39834E-7 3.35168E-7 3.3581E-7 3.32801E-7 3.26288E-7 3.20815E-7 3.18749E-7 3.09688E-7 3.13157E-7 3.34872E-7 3.37854E-7 3.34872E-7 3.29826E-7 3.38823E-7 3.26252E-7 3.31207E-7 3.36309E-7 3.13295E-7 3.29508E-7 3.30271E-7 3.21442E-7 3.05172E-7 2.73353E-7 2.72107E-7 2.69008E-7 2.57427E-7 2.99563E-7 2.96828E-7 2.7482E-7 2.67615E-7 2.5443E-7 2.62136E-7 2.86797E-7 2.64806E-7 2.26754E-7 2.46959E-7 2.30159E-7 2.27436E-7 2.25136E-7 2.3608E-7 2.39002E-7 2.19212E-7 2.09846E-7 2.06647E-7 2.04434E-7 1.95074E-7 1.83155E-7 1.80225E-7 2.16461E-7 2.14534E-7 1.87537E-7 1.85622E-7 1.98064E-7 1.79786E-7 2.16332E-7 2.54366E-7 2.08314E-7 1.70272E-7 1.65234E-7 1.70041E-7 1.67449E-7 1.64457E-7 1.70672E-7 1.67445E-7 1.69841E-7 1.71591E-7 1.72323E-7 1.70219E-7 1.6681E-7 1.53736E-7 1.49287E-7 1.46068E-7 1.50557E-7 1.61002E-7 2.09268E-7 2.05433E-7 1.39588E-7 1.34731E-7 1.66234E-7 1.7342E-7 1.66726E-7 1.59871E-7 1.38761E-7 1.19297E-7 1.30144E-7 1.21358E-7 1.3809E-7 2.36972E-7 2.31052E-7 1.28946E-7 1.29635E-7 1.38096E-7 1.37436E-7 1.28186E-7 1.25163E-7 1.27161E-7 1.35803E-7 1.31753E-7 1.20978E-7 1.14883E-7 1.2703E-7 1.3415E-7 1.30874E-7 1.31008E-7 1.13851E-7 1.24875E-7 1.27057E-7 1.24355E-7 1.21922E-7 1.13289E-7 1.19171E-7 1.16599E-7 1.21759E-7 1.30832E-7 1.25888E-7 1.31613E-7 1.35772E-7 1.44737E-7 1.42528E-7 1.26179E-7 -9999 -9999 -9999 -9999 -9999 -9999 -9999 -9999 -9999 -9999 -9999 -9999 -9999 -9999 -9999 -9999 -9999 -9999 -9999 -9999 -9999 -9999 -9999 -9999 -9999 -9999 -9999 -9999 -9999 -9999 -9999 -9999 -9999 -9999 -9999 -9999 -9999 -9999 -9999 -9999 -9999 -9999 -9999 -9999 -9999 -9999 -9999 -9999 -9999 -9999 -9999 -9999 -9999 -9999 -9999 -9999 -9999 -9999 -9999 -9999 -9999 -9999 -9999 -9999 -9999 -9999 -9999 -9999 -9999 -9999 -9999 -9999 -9999 -9999 -9999 -9999 -9999 -9999 -9999 -9999 -9999 -9999 -9999 -9999 -9999 -9999 -9999 -9999 -9999 -9999 -9999 -9999 -9999 -9999 -9999 -9999 -9999 -9999 -9999 -9999 -9999 -9999 -9999 -9999 -9999 -9999 -9999 -9999 -9999 -9999 -9999 -9999 -9999 -9999 -9999 -9999 -9999 -9999 -9999 -9999 -9999 -9999 -9999 -9999 -9999 -9999 -9999 -9999 -9999 -9999 -9999 -9999 -9999 -9999 -9999 -9999 -9999 -9999 -9999 -9999 -9999 -9999 -9999 -9999 -9999 -9999 -9999 -9999 -9999 -9999 -9999 -9999 -9999 -9999 -9999 -9999 -9999 -9999 -9999 -9999 -9999 -9999 -9999 -9999 -9999 -9999 -9999 -9999 -9999 -9999 -9999 -9999 -9999 -9999 -9999 -9999 -9999 -9999 -9999 -9999 -9999 -9999 -9999 -9999 -9999 -9999 -9999 -9999 -9999 -9999 -9999 -9999 -9999 -9999 -9999 -9999 -9999 -9999 -9999 -9999 -9999 -9999 -9999 -9999 -9999 -9999 -9999 -9999 -9999 -9999 -9999 -9999 -9999 -9999 -9999 -9999 -9999 -9999 -9999 -9999 -9999 -9999 -9999 -9999 -9999 -9999 -9999 -9999 -9999 -9999 -9999 -9999 -9999 -9999 -9999 -9999 -9999 -9999 -9999 -9999 -9999 -9999 -9999 -9999 -9999 -9999 -9999 -9999 -9999 -9999 -9999 -9999 -9999 -9999 -9999 -9999 -9999 -9999 -9999 -9999 -9999 -9999 -9999 -9999 -9999 -9999 -9999 -9999 -9999 -9999 -9999 -9999 -9999 -9999 -9999 -9999 -9999 -9999 -9999 -9999 -9999 -9999 -9999 -9999 -9999 -9999 -9999 -9999 -9999 -9999 -9999 -9999 -9999 -9999 -9999 -9999 -9999 -9999 -9999 -9999 -9999 -9999 -9999 -9999 -9999 -9999 -9999 -9999 -9999 -9999 -9999 -9999 -9999 -9999 -9999 -9999 -9999 -9999 -9999 -9999 -9999 -9999 -9999 -9999 -9999 -9999 -9999 -9999 -9999 -9999 -9999 -9999 -9999 -9999 -9999 -9999 -9999 -9999 -9999 -9999 -9999 -9999 -9999 -9999 -9999 -9999 -9999 -9999 -9999 -9999 -9999 -9999 -9999 -9999 -9999 -9999 -9999 -9999 -9999 -9999 -9999 -9999 -9999 -9999 -9999 -9999 -9999 -9999 -9999 -9999 -9999 -9999 -9999 -9999 -9999 -9999 -9999 -9999 -9999 -9999 -9999 -9999 -9999 -9999 -9999 -9999 -9999 -9999 -9999 -9999 -9999 -9999 -9999 -9999 -9999 -9999 -9999 -9999 -9999 -9999 -9999 -9999 -9999 -9999 -9999 -9999 -9999 -9999 -9999 -9999 -9999 -9999 -9999 -9999 -9999 -9999 -9999 -9999 -9999 -9999 -9999 -9999 -9999 -9999 -9999 -9999 -9999 -9999 -9999 -9999 -9999 -9999 -9999 -9999 -9999 -9999 -9999 -9999 -9999 -9999 -9999 -9999 -9999 -9999 -9999 -9999 -9999 -9999 -9999 -9999 -9999 -9999 -9999 -9999 -9999 -9999 -9999 -9999 -9999 -9999 -9999 -9999 -9999 -9999 -9999 -9999 -9999 -9999 -9999 -9999 -9999 -9999 -9999 -9999 -9999 -9999 -9999 -9999 -9999 -9999 -9999 -9999 -9999 -9999 -9999 -9999 -9999 -9999 -9999 -9999 -9999 -9999 -9999 -9999 -9999 -9999 -9999 -9999 -9999 -9999 -9999 -9999 -9999 -9999 -9999 -9999 -9999 -9999 -9999 -9999 -9999 -9999 -9999 -9999 -9999 -9999 -9999 -9999 -9999 -9999 -9999 -9999 -9999 -9999 -9999 -9999 -9999 -9999 -9999 -9999 -9999 -9999 -9999 -9999 -9999 -9999 -9999 -9999 -9999 -9999 -9999 -9999 -9999 -9999 -9999 -9999 -9999 -9999 -9999 -9999 -9999 -9999 -9999 -9999 -9999 -9999 -9999 -9999 -9999 -9999 -9999 -9999 -9999 -9999 -9999 -9999 -9999 -9999 -9999 -9999 -9999 -9999 -9999 -9999 -9999 -9999 -9999 -9999 -9999 -9999 -9999 -9999 -9999 -9999 -9999 -9999 -9999 -9999 -9999 -9999 -9999 -9999 -9999 -9999 -9999 -9999 -9999 -9999 -9999 -9999 -9999 -9999 -9999 -9999 -9999 -9999 -9999 -9999 -9999 -9999 -9999 -9999 -9999 -9999 -9999 -9999 -9999 -9999 -9999 -9999 -9999 -9999 -9999 -9999 -9999 -9999 -9999 -9999 -9999 -9999 -9999 -9999 -9999 -9999 -9999 -9999 -9999 -9999 -9999 -9999 -9999 -9999 -9999 -9999 -9999 -9999 -9999 -9999 -9999 -9999 -9999 -9999 -9999 -9999 -9999 -9999 -9999 -9999 -9999 -9999 -9999 -9999 -9999 -9999 -9999 -9999 -9999 -9999 -9999 -9999 -9999 -9999 -9999 -9999 -9999 -9999 -9999 -9999 -9999 -9999 -9999 -9999 -9999 -9999 -9999 -9999 -9999 -9999 -9999 -9999 -9999 -9999 -9999 -9999 -9999 -9999 -9999 -9999 -9999 -9999 -9999 -9999 -9999 -9999 -9999 -9999 -9999 -9999 -9999 -9999 -9999 -9999 -9999 -9999 -9999 -9999 -9999 -9999 -9999 -9999 -9999 -9999 -9999 -9999 -9999 -9999 -9999 -9999 -9999 -9999 -9999 -9999 -9999 -9999 -9999 -9999 -9999 -9999 -9999 -9999 -9999 -9999 -9999 -9999 -9999 -9999 -9999 -9999 -9999 -9999 -9999 -9999 -9999 -9999 -9999 -9999 -9999 -9999 -9999 -9999 -9999 -9999 -9999 -9999 -9999 -9999 -9999 -9999 -9999 -9999 -9999 -9999 -9999 -9999 -9999 -9999 -9999 -9999 -9999
[truncated: 16,274,995 more chars]
