# Supplementary material for: Uncertainty analysis of species distribution models
Source: PLoS One. 2019 May 23;14(5):e0214190. doi: 10.1371/journal.pone.0214190 (PMC6533036; doi:10.1371/journal.pone.0214190)
Supplement: S1 Data File — All the data used for Dengue importation and Aedes Aegypti existence case study are all included in data file. (ZIP) [file pone.0214190.s003.zip › DengueData.csv]

Geography	2002_Imported	2003_Imported	2004_Imported	2005_Imported	2006_Imported	2007_Imported	2008_Imported	2009_Imported	2010_Imported	2011_Imported	2012_Imported	Grand_Total
Anderson County, Texas	0	0	0	0	0	0	0	0	0	0	0	0
Andrews County, Texas	0	0	0	0	0	0	0	0	0	0	0	0
Angelina County, Texas	0	0	0	0	0	0	0	0	0	0	0	0
Aransas County, Texas	0	0	0	0	0	0	0	0	0	0	0	0
Archer County, Texas	0	0	0	0	0	0	0	0	0	0	0	0
Armstrong County, Texas	0	0	0	0	0	0	0	0	0	0	0	0
Atascosa County, Texas	0	0	0	0	0	0	0	0	0	0	1	1
Austin County, Texas	0	0	0	0	0	0	0	0	0	0	0	0
Bailey County, Texas	0	0	0	0	0	0	0	0	0	0	0	0
Bandera County, Texas	0	0	0	0	0	0	0	0	0	0	0	0
Bastrop County, Texas	0	0	0	0	0	0	0	0	0	0	0	0
Baylor County, Texas	0	0	0	0	0	0	0	0	0	0	0	0
Bee County, Texas	0	0	0	0	0	0	0	0	0	0	0	0
Bell County, Texas	0	0	0	0	0	0	0	0	0	0	1	1
Bexar County, Texas	1	0	0	1	1	1	0	0	0	3	0	7
Blanco County, Texas	0	0	0	0	0	0	0	0	0	0	0	0
Borden County, Texas	0	0	0	0	0	0	0	0	0	0	0	0
Bosque County, Texas	0	0	0	0	0	0	0	0	0	0	0	0
Bowie County, Texas	0	0	0	0	0	0	0	0	0	0	0	0
Brazoria County, Texas	0	0	0	0	0	0	0	0	0	0	0	0
Brazos County, Texas	0	0	0	0	0	0	2	0	1	0	1	4
Brewster County, Texas	0	0	0	0	0	0	0	0	0	0	0	0
Briscoe County, Texas	0	0	0	0	0	0	0	0	0	0	0	0
Brooks County, Texas	0	0	0	0	0	0	0	0	0	0	0	0
Brown County, Texas	0	0	0	0	0	0	0	0	0	0	0	0
Burleson County, Texas	0	0	0	0	0	0	0	0	0	0	0	0
Burnet County, Texas	0	0	0	0	0	0	0	0	0	0	0	0
Caldwell County, Texas	0	0	0	0	0	0	0	0	0	0	0	0
Calhoun County, Texas	0	0	0	0	0	0	0	0	0	0	0	0
Callahan County, Texas	0	0	0	0	0	0	0	0	0	0	0	0
Cameron County, Texas	0	0	1	19	1	0	0	0	0	0	0	24
Camp County, Texas	0	0	0	0	0	0	0	0	0	0	0	0
Carson County, Texas	0	0	0	0	0	0	0	0	0	0	0	0
Cass County, Texas	0	0	0	0	0	0	0	0	0	0	0	0
Castro County, Texas	0	0	0	0	0	0	0	0	0	0	0	0
Chambers County, Texas	0	0	0	0	0	0	0	0	0	0	0	0
Cherokee County, Texas	0	0	0	0	0	0	0	0	0	0	0	0
Childress County, Texas	0	0	0	0	0	0	0	0	0	0	0	0
Clay County, Texas	0	0	0	0	0	0	0	0	0	0	0	0
Cochran County, Texas	0	0	0	0	0	0	0	0	0	0	0	0
Coke County, Texas	0	0	0	0	0	0	0	0	0	0	0	0
Coleman County, Texas	0	0	0	0	0	0	0	0	0	0	0	0
Collin County, Texas	0	0	0	0	1	1	1	2	2	0	1	8
Collingsworth County, Texas	0	0	0	0	0	0	0	0	0	0	0	0
Colorado County, Texas	0	0	0	0	0	0	0	0	0	0	0	0
Comal County, Texas	0	0	0	0	0	0	0	0	1	0	0	1
Comanche County, Texas	0	0	0	0	0	0	0	0	0	0	0	0
Concho County, Texas	0	0	0	0	0	0	0	0	0	0	0	0
Cooke County, Texas	0	0	0	1	0	0	0	0	0	0	0	1
Coryell County, Texas	0	0	0	0	0	0	0	0	0	0	0	0
Cottle County, Texas	0	0	0	0	0	0	0	0	0	0	0	0
Crane County, Texas	0	0	0	0	0	0	0	0	0	0	0	0
Crockett County, Texas	0	0	0	0	0	0	0	0	0	0	0	0
Crosby County, Texas	0	0	0	0	0	0	0	0	0	0	0	0
Culberson County, Texas	0	0	0	0	0	0	0	0	0	0	0	0
Dallam County, Texas	0	0	0	0	0	0	0	0	0	0	0	0
Dallas County, Texas	4	0	1	0	1	4	1	2	0	0	2	15
Dawson County, Texas	0	0	0	0	0	0	0	0	0	0	0	0
Deaf Smith County, Texas	0	0	0	0	0	0	0	0	0	0	0	0
Delta County, Texas	0	0	0	0	0	0	0	0	0	0	0	0
Denton County, Texas	0	0	0	1	1	2	0	0	1	0	0	5
DeWitt County, Texas	0	0	0	0	0	0	0	0	0	0	0	0
Dickens County, Texas	0	0	0	0	0	0	0	0	0	0	0	0
Dimmit County, Texas	0	0	0	0	0	0	0	0	0	0	0	0
Donley County, Texas	0	0	0	0	0	0	0	0	0	0	0	0
Duval County, Texas	0	0	0	0	0	0	0	0	0	0	0	0
Eastland County, Texas	0	0	0	0	0	0	0	0	0	0	0	0
Ector County, Texas	0	0	0	0	0	0	0	0	0	0	0	0
Edwards County, Texas	0	0	0	0	0	0	0	0	0	0	0	0
Ellis County, Texas	0	0	0	0	0	0	0	0	0	0	0	0
El Paso County, Texas	0	0	0	0	0	0	0	0	0	0	1	1
Erath County, Texas	0	0	0	0	0	0	0	0	0	0	0	0
Falls County, Texas	0	0	0	0	0	0	0	0	0	0	0	0
Fannin County, Texas	0	0	0	0	0	0	0	0	0	0	0	0
Fayette County, Texas	0	0	0	0	0	0	0	0	0	0	0	0
Fisher County, Texas	0	0	0	0	0	0	0	0	0	0	0	0
Floyd County, Texas	0	0	0	0	0	0	0	0	0	0	0	0
Foard County, Texas	0	0	0	0	0	0	0	0	0	0	0	0
Fort Bend County, Texas	0	0	0	0	0	1	2	1	1	1	0	6
Franklin County, Texas	0	0	0	0	0	0	0	0	0	0	0	0
Freestone County, Texas	0	0	0	0	0	0	0	0	0	0	0	0
Frio County, Texas	0	0	0	0	0	0	0	0	0	0	0	0
Gaines County, Texas	0	0	0	0	0	0	0	0	0	0	0	0
Galveston County, Texas	0	0	0	0	0	2	0	0	0	0	0	2
Garza County, Texas	0	0	0	0	0	0	0	0	0	0	0	0
Gillespie County, Texas	0	0	0	0	0	0	0	0	0	0	1	1
Glasscock County, Texas	0	0	0	0	0	0	0	0	0	0	0	0
Goliad County, Texas	0	0	0	0	0	0	0	0	0	0	0	0
Gonzales County, Texas	0	0	0	0	0	0	0	0	0	0	0	0
Gray County, Texas	0	0	0	0	0	0	0	0	0	0	0	0
Grayson County, Texas	0	0	0	0	0	0	0	0	0	0	0	0
Gregg County, Texas	0	0	0	0	0	0	0	0	0	0	0	0
Grimes County, Texas	0	0	0	0	0	0	0	0	0	0	0	0
Guadalupe County, Texas	0	0	0	0	0	0	0	0	0	0	0	0
Hale County, Texas	0	0	0	0	0	0	0	0	0	0	0	0
Hall County, Texas	0	0	0	0	0	0	0	0	0	0	0	0
Hamilton County, Texas	0	0	0	0	0	0	0	0	0	0	0	0
Hansford County, Texas	0	0	0	0	0	0	0	0	0	0	0	0
Hardeman County, Texas	0	0	0	0	0	0	0	0	0	0	0	0
Hardin County, Texas	0	0	0	0	0	0	0	0	0	0	0	0
Harris County, Texas	0	0	0	1	0	7	4	2	4	0	5	23
Harrison County, Texas	0	0	0	0	1	0	0	0	0	0	0	1
Hartley County, Texas	0	0	0	0	0	0	0	0	0	0	0	0
Haskell County, Texas	0	0	0	0	0	0	0	0	0	0	0	0
Hays County, Texas	0	0	0	0	0	0	0	1	0	0	0	1
Hemphill County, Texas	0	0	0	0	0	0	0	0	0	0	0	0
Henderson County, Texas	0	0	0	0	0	0	0	0	0	0	0	0
Hidalgo County, Texas	0	0	1	1	0	1	0	0	1	0	0	5
Hill County, Texas	0	0	0	0	0	0	0	0	0	0	0	0
Hockley County, Texas	0	0	0	0	0	0	0	0	0	0	0	0
Hood County, Texas	0	0	0	0	0	0	0	0	1	0	0	1
Hopkins County, Texas	0	0	0	0	0	0	0	0	0	0	0	0
Houston County, Texas	0	0	0	0	0	0	0	0	0	0	0	0
Howard County, Texas	0	0	0	0	0	0	0	0	0	0	0	0
Hudspeth County, Texas	0	0	0	0	0	0	0	0	0	0	0	0
Hunt County, Texas	0	0	0	0	0	0	0	0	0	0	0	0
Hutchinson County, Texas	0	0	0	0	0	0	0	0	0	0	0	0
Irion County, Texas	0	0	0	0	0	0	0	0	0	0	0	0
Jack County, Texas	0	0	0	0	0	0	0	0	0	0	0	0
Jackson County, Texas	0	0	0	0	0	0	0	0	0	0	0	0
Jasper County, Texas	0	0	0	0	0	0	0	0	0	0	0	0
Jeff Davis County, Texas	0	0	0	0	0	0	0	0	0	0	0	0
Jefferson County, Texas	0	0	0	1	0	2	0	0	0	0	0	3
Jim Hogg County, Texas	0	0	0	0	0	0	0	0	0	0	0	0
Jim Wells County, Texas	0	0	0	0	0	0	0	0	0	0	0	0
Johnson County, Texas	0	0	0	0	0	1	0	0	0	0	0	1
Jones County, Texas	0	0	0	0	0	0	0	0	0	0	0	0
Karnes County, Texas	0	0	0	0	0	0	0	0	0	0	0	0
Kaufman County, Texas	0	0	0	0	0	0	0	0	0	0	0	0
Kendall County, Texas	0	0	0	0	0	0	0	0	0	0	0	0
Kenedy County, Texas	0	0	0	0	0	0	0	0	0	0	0	0
Kent County, Texas	0	0	0	0	0	0	0	0	0	0	0	0
Kerr County, Texas	0	0	0	0	0	0	0	1	0	0	0	1
Kimble County, Texas	0	0	0	0	0	0	0	0	0	0	0	0
King County, Texas	0	0	0	0	0	0	0	0	0	0	0	0
Kinney County, Texas	0	0	0	0	0	0	0	0	0	0	0	0
Kleberg County, Texas	0	0	0	0	0	0	0	0	0	0	0	0
Knox County, Texas	0	0	0	0	0	0	0	0	0	0	0	0
Lamar County, Texas	0	0	0	0	0	0	0	0	0	0	0	0
Lamb County, Texas	0	0	0	0	0	0	0	0	0	0	0	0
Lampasas County, Texas	0	0	0	0	0	0	0	0	0	0	0	0
La Salle County, Texas	0	0	0	0	0	0	0	0	0	0	0	0
Lavaca County, Texas	0	0	0	0	0	0	0	0	0	0	0	0
Lee County, Texas	0	0	0	0	0	0	0	0	0	0	0	0
Leon County, Texas	0	0	0	0	0	0	0	0	0	0	0	0
Liberty County, Texas	0	0	0	0	0	0	0	0	0	0	0	0
Limestone County, Texas	0	0	0	0	0	0	0	0	0	0	0	0
Lipscomb County, Texas	0	0	0	0	0	0	0	0	0	0	0	0
Live Oak County, Texas	0	0	0	0	0	0	0	0	0	0	0	0
Llano County, Texas	0	0	0	0	0	0	0	0	0	0	0	0
Loving County, Texas	0	0	0	0	0	0	0	0	0	0	0	0
Lubbock County, Texas	1	0	0	0	0	0	0	0	0	0	0	1
Lynn County, Texas	0	0	0	0	0	0	0	0	0	0	0	0
McCulloch County, Texas	0	0	0	0	0	0	0	0	0	0	0	0
McLennan County, Texas	1	0	0	0	0	0	1	0	0	0	1	3
McMullen County, Texas	0	0	0	0	0	0	0	0	0	0	0	0
Madison County, Texas	0	0	0	0	0	0	0	0	0	0	0	0
Marion County, Texas	0	0	0	0	0	0	0	0	0	0	0	0
Martin County, Texas	0	0	0	0	0	0	0	0	0	0	0	0
Mason County, Texas	0	0	0	0	0	0	0	0	0	0	0	0
Matagorda County, Texas	0	0	0	0	0	0	0	0	0	0	0	0
Maverick County, Texas	0	0	0	0	0	0	0	0	0	0	0	0
Medina County, Texas	0	0	0	0	0	0	0	0	0	0	0	0
Menard County, Texas	0	0	0	0	0	0	0	0	0	0	0	0
Midland County, Texas	0	0	0	0	0	0	0	0	1	0	0	1
Milam County, Texas	0	0	0	0	0	0	0	0	0	0	0	0
Mills County, Texas	0	0	0	0	0	0	0	0	0	0	0	0
Mitchell County, Texas	0	0	0	0	0	0	0	0	0	0	0	0
Montague County, Texas	0	0	0	0	0	0	0	0	0	0	0	0
Montgomery County, Texas	0	0	0	0	0	1	0	1	1	0	0	3
Moore County, Texas	0	0	0	0	0	0	0	0	0	0	0	0
Morris County, Texas	0	0	0	0	0	0	0	0	0	0	0	0
Motley County, Texas	0	0	0	0	0	0	0	0	0	0	0	0
Nacogdoches County, Texas	0	0	0	0	0	0	0	0	0	0	0	0
Navarro County, Texas	0	0	0	0	0	0	0	0	0	0	0	0
Newton County, Texas	0	0	0	0	0	0	0	0	0	0	0	0
Nolan County, Texas	0	0	0	0	0	0	0	0	0	0	0	0
Nueces County, Texas	0	0	0	0	0	0	1	0	0	0	0	1
Ochiltree County, Texas	0	0	0	0	0	0	0	0	0	0	0	0
Oldham County, Texas	0	0	0	0	0	0	0	0	0	0	0	0
Orange County, Texas	0	0	0	0	0	0	0	0	0	0	0	0
Palo Pinto County, Texas	0	0	0	0	0	0	0	0	0	0	0	0
Panola County, Texas	0	0	0	0	0	0	0	0	0	0	0	0
Parker County, Texas	0	0	0	0	0	0	0	0	0	0	0	0
Parmer County, Texas	0	0	0	0	0	0	0	0	0	0	0	0
Pecos County, Texas	0	0	0	0	0	0	0	0	0	0	0	0
Polk County, Texas	0	0	0	0	0	0	0	0	0	0	0	0
Potter County, Texas	0	0	0	0	0	0	0	0	0	0	0	0
Presidio County, Texas	0	0	0	0	0	0	0	0	0	0	0	0
Rains County, Texas	0	0	0	0	0	0	0	0	0	0	0	0
Randall County, Texas	0	0	0	0	0	0	0	0	0	0	0	0
Reagan County, Texas	0	0	0	0	0	0	0	0	0	0	0	0
Real County, Texas	0	0	0	0	0	0	0	0	0	0	0	0
Red River County, Texas	0	0	0	0	0	0	0	0	0	0	0	0
Reeves County, Texas	0	0	0	0	0	0	0	0	0	0	0	0
Refugio County, Texas	0	0	0	0	0	0	0	0	0	0	0	0
Roberts County, Texas	0	0	0	0	0	0	0	0	0	0	0	0
Robertson County, Texas	0	0	0	0	0	0	0	0	0	0	0	0
Rockwall County, Texas	0	0	0	0	0	0	0	0	0	0	0	0
Runnels County, Texas	0	0	0	0	0	0	0	0	0	0	0	0
Rusk County, Texas	0	0	0	0	0	0	0	0	0	0	0	0
Sabine County, Texas	0	0	0	0	0	0	0	0	0	0	0	0
San Augustine County, Texas	0	0	0	0	0	0	0	0	0	0	0	0
San Jacinto County, Texas	0	0	0	0	0	0	0	0	0	0	0	0
San Patricio County, Texas	0	0	0	0	0	0	0	0	0	0	0	0
San Saba County, Texas	0	0	0	0	0	0	0	0	0	0	0	0
Schleicher County, Texas	0	0	0	0	0	0	0	0	0	0	0	0
Scurry County, Texas	0	0	0	0	0	0	0	0	0	0	0	0
Shackelford County, Texas	0	0	0	0	0	0	0	0	0	0	0	0
Shelby County, Texas	0	0	0	0	0	0	0	0	0	0	0	0
Sherman County, Texas	0	0	0	0	0	0	0	0	0	0	0	0
Smith County, Texas	0	0	0	0	0	0	0	0	0	0	0	0
Somervell County, Texas	0	0	0	0	0	0	0	0	0	0	0	0
Starr County, Texas	0	0	0	1	0	1	0	0	0	0	0	2
Stephens County, Texas	0	0	0	0	0	0	0	0	0	0	0	0
Sterling County, Texas	0	0	0	0	0	0	0	0	0	0	0	0
Stonewall County, Texas	0	0	0	0	0	0	0	0	0	0	0	0
Sutton County, Texas	0	0	0	0	0	0	0	0	0	0	0	0
Swisher County, Texas	0	0	0	0	0	0	0	0	0	0	0	0
Tarrant County, Texas	2	1	0	0	0	0	3	0	2	1	0	9
Taylor County, Texas	0	0	0	0	0	0	0	0	0	0	0	0
Terrell County, Texas	0	0	0	0	0	0	0	0	0	0	0	0
Terry County, Texas	0	0	0	0	0	0	0	0	0	0	0	0
Throckmorton County, Texas	0	0	0	0	0	0	0	0	0	0	0	0
Titus County, Texas	0	0	0	0	0	0	0	0	0	0	0	0
Tom Green County, Texas	0	0	0	0	0	0	0	0	0	0	0	0
Travis County, Texas	0	0	0	0	2	6	6	2	1	2	2	21
Trinity County, Texas	0	0	0	0	0	0	0	0	0	0	0	0
Tyler County, Texas	0	0	0	0	0	0	0	0	0	0	0	0
Upshur County, Texas	0	0	0	0	0	0	0	0	0	0	0	0
Upton County, Texas	0	0	0	0	0	0	0	0	0	0	0	0
Uvalde County, Texas	0	0	0	0	0	0	0	0	0	0	0	0
Val Verde County, Texas	0	0	0	0	0	0	0	0	0	0	0	0
Van Zandt County, Texas	0	0	0	0	0	0	0	0	0	0	0	0
Victoria County, Texas	0	0	0	0	0	0	0	0	0	0	0	0
Walker County, Texas	0	0	0	0	0	0	0	0	0	0	0	0
Waller County, Texas	0	0	0	0	0	0	0	0	0	0	0	0
Ward County, Texas	0	0	0	0	0	0	0	0	0	0	0	0
Washington County, Texas	0	0	0	0	0	0	0	0	0	0	0	0
Webb County, Texas	0	0	0	0	0	1	0	0	0	0	0	1
Wharton County, Texas	0	0	0	0	0	0	0	0	0	0	0	0
Wheeler County, Texas	0	0	0	0	0	0	0	0	0	0	0	0
Wichita County, Texas	0	0	0	0	0	0	0	1	1	0	0	2
Wilbarger County, Texas	0	0	0	0	0	0	0	0	0	0	0	0
Willacy County, Texas	0	0	0	0	0	0	0	0	0	0	0	0
Williamson County, Texas	0	0	0	0	0	1	0	1	1	0	0	3
Wilson County, Texas	0	0	0	0	0	0	0	0	0	0	0	0
Winkler County, Texas	0	0	0	0	0	0	0	0	0	0	0	0
Wise County, Texas	0	0	0	0	0	0	0	0	0	0	0	0
Wood County, Texas	0	0	0	0	0	0	0	0	0	0	0	0
Yoakum County, Texas	0	0	0	0	0	0	0	0	0	0	0	0
Young County, Texas	0	0	0	0	0	0	0	0	0	0	0	0
Zapata County, Texas	0	0	0	0	0	0	0	0	0	0	0	0
Zavala County, Texas	0	0	0	0	0	0	0	0	0	0	0	0
