# Supplementary material for: Uncertainty analysis of species distribution models
Source: PLoS One. 2019 May 23;14(5):e0214190. doi: 10.1371/journal.pone.0214190 (PMC6533036; doi:10.1371/journal.pone.0214190)
Supplement: S1 Data File — All the data used for Dengue importation and Aedes Aegypti existence case study are all included in data file. (ZIP) [file pone.0214190.s003.zip › DengueFactorFile.csv]

Geography	Estimate; EDUCATIONAL ATTAINMENT - Population 25 years and over - Bachelor's degree	mintemp.cold.month	COMMUTING_TO_WORK_Workers_16_years_and_over_Public_transportation_excluding_taxicab	EDUCATIONAL_ATTAINMENT_Population_Some_college_no_degree	COMMUTING_TO_WORK_Workers_16_years_and_over_Walked	COMMUTING_TO_WORK_Workers_16_years_and_over_Other_means	EDUCATIONAL_ATTAINMENT_Population_25_years_and_over_Less_than_9th_grade	Percent; EDUCATIONAL ATTAINMENT - Population 25 years and over - Graduate or professional degree	COMMUTING_TO_WORK_Workers_16_years_and_over_Walked_Percentage	Average Artificial Surface %
Anderson	3186	20.0643	102	9523	261	155	2818	3.2	1.3	0.71
Andrews	976	-19.9454	39	2333	4	105	1464	3.8	0.1	0.14
Angelina	5587	23.1791	97	13991	424	744	5195	5	1.2	3.38
Aransas	2506	74.1537	0	4742	181	129	1085	7.3	2.1	11.57
Archer	923	-19.0845	0	1505	13	20	313	4.9	0.3	0.49
Armstrong	237	-59.3251	0	413	21	10	43	5.8	2.5	0.06
Atascosa	2628	41.3022	0	5673	333	86	3717	4.9	1.8	0.26
Austin	2537	38.3451	16	4533	263	151	1529	5.2	2.1	0.1
Bailey	299	-57.1692	0	769	127	33	877	3.9	4	0.16
Bandera	2320	19.2116	27	4120	198	40	764	7	2.4	0.17
Bastrop	5631	31.3916	155	12265	520	542	4950	4.9	1.6	0.43
Baylor	494	-28.311999999999998	0	615	5	0	74	6.4	0.3	0.26
Bee	1149	57.7859	10	5315	279	225	2693	3	2.8	0.09
Bell	26660	17.5224	300	52812	3664	2141	8637	7.4	2.6	5.65
Bexar	182721	42.9096	22264	262624	15552	11039	93234	9.6	2	27.22
Blanco	1435	16.2065	0	1930	85	85	552	8	1.8	0
Borden	99	-17.9717	0	73	0	2	7	8.6	0	0.02
Bosque	1368	-0.1359	16	3400	190	90	1013	4.8	2.7	0.35
Bowie	7387	-5.7753	179	16801	352	617	2731	7.1	1	5.94
Brazoria	36165	57.6004	374	49877	1256	2580	12676	9.9	0.9	7.27
Brazos	20393	39.7605	2702	19682	3745	2417	6717	17.9	4.1	6.14
Brewster	1262	-0.384	1	1498	211	157	481	16.4	4.7	0.01
Briscoe	148	-55.3019	0	290	31	1	149	4.8	4.5	0.08
Brooks	296	74.1758	12	877	86	1	1026	4.2	3.8	0.45
Brown	2909	-5.3286	25	6045	206	174	1659	4.6	1.4	0.73
Burleson	962	41.4903	8	2854	41	45	1003	3.4	0.6	0.12
Burnet	4554	10.2192	43	7664	116	149	2187	6.9	0.6	0.33
Caldwell	2771	33.193000000000005	41	4859	205	189	2247	4.2	1.3	0.6
Calhoun	1401	70.4234	136	3230	94	94	1600	5.7	1.1	5.04
Callahan	1036	-4.6245	6	2867	140	10	363	3.7	2.6	0.11
Cameron	25528	99.4363	979	43779	2663	3077	52805	4.5	1.9	31.27
Camp	786	-4.071000000000001	30	1887	44	54	1102	5.6	0.9	0.67
Carson	653	-56.9234	4	1169	30	38	157	6	1	0.02
Cass	1942	0.7396	22	5105	164	197	1100	3.8	1.4	0.78
Castro	494	-62.9423	53	867	48	55	934	2.6	1.5	0
Chambers	2857	57.4896	0	6664	142	232	1534	5.4	0.9	5.72
Cherokee	3644	19.2684	12	6943	331	264	3272	4	1.7	0.55
Childress	530	-34.2773	0	994	22	13	173	7.6	0.8	0.1
Clay	926	-21.4949	12	2012	69	39	337	5.9	1.4	0.46
Cochran	170	-56.2839	4	321	40	11	436	3.4	3.8	0
Coke	291	-18.4639	0	562	13	19	157	5.4	0.9	0.04
Coleman	707	-6.1044	3	1409	26	28	353	3.2	0.8	0.09
Collin	170657	-4.3881	4447	109891	3243	6709	16000	16.6	0.8	22.26
Collingsworth	293	-43.3695	5	521	67	27	274	4.7	5.2	0
Colorado	1821	38.7031	22	2855	166	81	1258	4.2	1.9	1.62
Comal	17615	30.3915	68	18369	482	811	4252	10.6	0.9	6.43
Comanche	1175	-6.1919	0	1949	101	26	857	6.5	2.1	0.11
Concho	234	-4.196000000000001	0	600	63	0	589	3.7	5.1	0
Cooke	3549	-10.3634	34	6360	260	170	1582	5.5	1.5	1.33
Coryell	4596	10.3487	38	14056	2858	545	1819	5.1	9.4	1.15
Cottle	140	-34.9355	0	297	72	19	170	3.7	10.5	0.04
Crane	246	-13.9661	0	603	26	45	529	4.7	1.5	0.27
Crockett	140	-8.6033	0	554	46	38	427	5.7	2.6	0.02
Crosby	398	-34.8435	15	773	69	73	622	3.5	2.8	0.02
Culberson	179	-18.2841	1	199	47	37	306	4.6	4.7	0
Dallam	309	-71.3206	0	942	101	258	623	2.8	3	0.08
Dallas	278670	5.8765	30339	306187	16867	19356	174289	10.1	1.5	69.24
Dawson	638	-30.6748	0	2004	49	144	1516	2.2	1.1	0.1
Deaf Smith	1222	-62.8518	14	2012	93	56	2094	4.6	1.2	0.16
Delta	465	-11.8171	0	1034	38	10	199	3.3	2	0.19
Denton	120764	-7.1288	2994	104994	4600	3954	15603	12.5	1.3	18.6
DeWitt	1188	46.8032	2	3019	158	97	1501	4.2	2	0.13
Dickens	172	-35.344	0	482	74	19	156	3.8	8.5	0
Dimmit	363	52.4783	42	1436	94	73	1498	3.3	2.5	0.4
Donley	237	-51.9941	0	637	42	15	157	6.9	2.8	0.06
Duval	384	55.4211	0	1541	267	53	1040	1.7	5.9	0.5
Eastland	1535	-13.1876	7	2948	184	34	955	3.7	2.6	0.15
Ector	8148	-18.7536	405	21327	672	494	11087	3.8	1	1.98
Edwards	254	6.4453	0	246	59	79	346	6.9	6.3	0
Ellis	13693	6.2919	312	24596	507	404	6499	6.3	0.7	3.91
El Paso	67106	-18.7909	5979	108161	7358	9242	77137	6.7	2.3	4.79
Erath	3848	-1.834	78	5489	479	163	1879	7	2.6	0.31
Falls	876	21.5002	62	2586	89	133	1215	3.5	1.4	0.5
Fannin	2342	-12.716	9	5726	199	146	1435	5	1.5	0.63
Fayette	2248	37.628	18	3732	218	196	1630	4.1	1.9	0.22
Fisher	273	-13.8741	0	612	71	28	254	5	4.1	0
Floyd	527	-48.3485	0	890	66	21	622	4.1	2.3	0.01
Foard	126	-33.0173	0	225	4	0	38	7	0.9	0.02
Fort Bend	103896	48.7051	4567	84621	1768	3315	21397	14.2	0.6	14.27
Franklin	856	-10.4166	0	1761	109	34	475	8.5	2.5	0.62
Freestone	1185	18.1454	55	3453	57	67	724	3.1	0.7	0.51
Frio	558	41.387	26	2098	165	148	2062	1.4	2.6	0.13
Gaines	926	-29.6015	0	1432	193	201	2722	2.6	2.7	0.15
Galveston	36035	66.4925	1407	48038	2442	3946	10325	10.1	1.8	26.01
Garza	301	-26.6939	0	1017	56	22	1103	3.2	3.2	0.08
Gillespie	3511	9.1677	0	4226	172	280	1464	10.1	1.5	0.23
Glasscock	127	-25.2218	13	196	6	4	96	2.3	1.2	0
Goliad	536	57.293	0	1302	68	2	432	3.8	2.2	0.22
Gonzales	1276	38.4011	113	2650	235	94	2348	4.5	2.9	0.04
Gray	1461	-53.5541	25	3810	70	100	1135	3.9	0.8	0.32
Grayson	10432	-5.6067	145	21596	921	753	4024	6.7	1.8	4.79
Gregg	10646	5.6162	252	20830	710	1111	5635	6.3	1.3	24.61
Grimes	1361	34.2481	0	4338	81	93	1573	3.7	0.8	0.24
Guadalupe	14114	37.4872	91	21157	533	725	5220	8.4	0.8	3.45
Hale	1757	-46.0794	23	4459	155	194	3059	5	1.1	0.34
Hall	224	-42.0444	2	502	7	22	378	3.9	0.6	0
Hamilton	799	-0.4111	0	1422	107	25	464	4.5	3.5	0.04
Hansford	599	-69.4441	7	697	19	47	531	4.3	0.7	0.08
Hardeman	402	-34.5234	17	640	47	73	192	4.9	3.1	0.24
Hardin	4227	36.6068	7	8933	212	292	1397	4	0.9	3.27
Harris	479559	53.203	56945	547530	29950	38085	301160	10	1.5	62.94
Harrison	5567	11.7566	49	10388	299	216	2239	4.9	1.1	3.23
Hartley	739	-69.3676	8	804	77	31	288	4.3	3.4	0.03
Haskell	371	-14.7505	0	880	4	36	520	3.3	0.2	0.07
Hays	24463	25.6425	677	23078	1381	1002	4657	10.9	1.8	2.73
Hemphill	439	-59.3837	0	664	41	17	238	2.3	2.2	0.14
Henderson	5276	13.4101	85	13070	482	179	4007	4.7	1.6	1.66
Hidalgo	49269	82.9198	691	76067	3503	11878	104404	4.5	1.3	16.41
Hill	2463	6.872999999999999	11	6005	197	133	2063	4.4	1.4	0.98
Hockley	1707	-46.8476	21	3563	268	82	1397	5.2	2.7	0.2
Hood	6045	-2.9458	33	10329	304	106	1724	7.9	1.4	2.9
Hopkins	2338	-10.2086	12	5259	326	149	1940	5.7	2.2	0.7
Houston	1805	18.6924	5	3873	128	120	1271	4.1	1.7	0.15
Howard	2040	-17.0743	0	5891	352	176	2606	3.6	2.8	0.95
Hudspeth	140	-29.7921	4	349	9	73	575	3.8	0.8	0.03
Hunt	6141	-9.5499	106	13539	650	544	3787	5.8	1.9	1.33
Hutchinson	1355	-59.7056	26	4163	86	189	777	4.1	0.9	0.83
Irion	116	-12.51	3	240	41	20	90	2.7	5.3	0.02
Jack	459	-15.3716	0	1657	58	44	408	3.3	1.8	0.09
Jackson	1362	59.1612	12	2177	102	20	967	3.5	1.7	1.78
Jasper	1932	24.2931	15	5902	293	230	1195	3.2	2.4	1.11
Jeff Davis	363	-18.2047	2	388	45	11	235	14.6	4.6	0
Jefferson	20936	54.0622	774	41148	1417	1323	12117	5.2	1.4	12.18
Jim Hogg	239	64.1564	0	635	95	34	601	3.7	4.5	0.01
Jim Wells	1696	66.2549	0	5828	265	277	3537	4.4	1.6	0.89
Johnson	11654	2.2274	192	25984	555	1036	6165	4.8	0.8	2.95
Jones	952	-6.1569	0	3452	111	120	1338	2.4	2.1	0.3
Karnes	830	44.9319	0	1992	94	44	1329	3.2	2	0.3
Kaufman	8336	0.4573	38	18273	337	409	4689	5.1	0.7	1.75
Kendall	5854	20.6214	4	5362	469	148	1298	15.2	3	0.23
Kenedy	23	82.8502	0	80	11	0	38	3.8	5.7	1.85
Kent	113	-28.2937	0	159	39	3	46	5.9	8.4	0.04
Kerr	6785	5.7994	42	8987	450	291	1688	9.3	2.2	0.81
Kimble	434	-2.4587	0	713	94	20	327	5.4	4.4	0.15
King	45	-35.0734	0	61	16	0	38	3.4	7.6	0.06
Kinney	298	26.3659	7	597	22	60	548	2.9	1.9	0.22
Kleberg	2824	79.8538	85	4067	664	216	3001	8	4.9	2.23
Knox	282	-26.8473	0	555	55	20	309	1.7	3.8	0.03
Lamar	3574	-12.0047	10	8289	300	474	1753	5.7	1.4	2.09
Lamb	834	-56.393	0	1892	278	69	1264	4.3	5	0.24
Lampasas	1748	6.321000000000001	15	3908	160	170	929	6.8	1.9	0.27
La Salle	138	47.9988	0	726	68	87	1015	1.9	3.3	0.52
Lavaca	1704	44.3012	13	2466	121	56	1428	3.8	1.4	0.13
Lee	1187	30.6695	13	2404	304	134	1164	5	4.1	0.21
Leon	1221	18.8038	10	3234	62	56	881	4.5	1	0.19
Liberty	2990	43.6168	0	12205	352	403	4656	2.8	1.3	1.99
Limestone	1477	18.5618	0	3593	201	160	1521	3.2	2.2	0.57
Lipscomb	376	-73.257	5	467	38	95	223	3.8	2.4	0.02
Live Oak	782	52.3106	9	2072	50	145	707	5	1.3	0.51
Llano	2745	6.5971	0	4226	118	134	752	7.2	1.6	0.09
Loving	3	-18.8401	0	13	2	0	0	3.9	3.2	0
Lubbock	29810	-36.0533	1181	42023	2745	1732	11207	9.9	2.1	4.01
Lynn	503	-36.2875	3	785	92	12	531	4.4	3.6	0.41
McCulloch	626	-6.2322	0	1268	145	38	686	4.2	4.3	0.05
McLennan	20398	14.2596	516	32846	2660	870	10625	7.5	2.6	7.4
McMullen	30	44.9019	14	148	41	5	90	0	11.6	0.26
Madison	821	28.7589	0	1975	170	102	727	3.2	4.1	0.08
Marion	538	8.8914	18	1974	136	78	556	5.4	3.6	0.19
Martin	219	-19.6916	7	584	13	33	631	3.7	0.7	0.01
Mason	551	-2.1662	0	682	36	69	254	8	2	0
Matagorda	2721	63.4159	36	4573	382	92	2939	3	2.5	1.31
Maverick	2565	44.6444	160	4881	514	688	8580	3.8	2.7	3.75
Medina	4288	37.7644	33	7282	458	213	2983	6	2.5	0.29
Menard	168	-6.2373	0	358	26	26	162	7.1	3.1	0
Midland	15273	-15.9811	182	24502	522	1202	7071	7.2	0.7	2.12
Milam	1749	29.2317	0	3588	147	423	1259	3.9	1.6	0.57
Mills	520	1.8671	0	767	41	8	285	6.7	2.2	0.04
Mitchell	406	-18.3235	26	1624	16	9	725	1.9	0.6	0.04
Montague	1710	-14.0536	9	3807	137	80	943	4.2	1.7	0.44
Montgomery	64466	36.4049	2838	72795	2435	3291	16405	9.5	1.1	20.42
Moore	1293	-64.3402	45	2550	313	215	2623	3.1	3	0.39
Morris	797	-0.2717	0	2042	28	14	595	4.1	0.6	1.39
Motley	114	-38.2946	2	188	18	0	68	2.5	4.2	0
Nacogdoches	5510	15.6199	128	8307	1209	452	2986	9.2	4.5	1.21
Navarro	3646	12.0709	7	6897	274	225	2585	4.6	1.4	1.11
Newton	540	22.8511	20	2337	11	144	460	1.9	0.2	0.6
Nolan	905	-15.1167	63	2243	217	164	1183	3.2	3.4	0.25
Nueces	27437	75.7719	2956	56411	2862	4169	20750	7.5	1.9	11.98
Ochiltree	684	-70.7246	0	1068	78	63	914	4.2	1.7	0.13
Oldham	277	-64.4341	0	340	22	13	62	9.8	2.6	0
Orange	5123	43.8072	43	14148	339	526	2344	3.6	1	9.26
Palo Pinto	1834	-9.4365	20	4535	310	367	1786	5.3	2.7	0.42
Panola	1420	9.6759	19	4341	150	76	968	2.9	1.5	3.34
Parker	13636	-3.6149	109	22267	536	451	2528	7.6	1	1.42
Parmer	767	-60.2125	19	1079	139	37	1365	3.5	3	0
Pecos	852	-8.7092	0	1884	168	62	2025	4.5	2.7	0.03
Polk	2398	24.4819	55	8283	355	548	2943	3.9	2.4	1.08
Potter	8206	-57.3293	777	20055	930	656	8423	4.8	1.7	2.78
Presidio	769	-10.4961	61	598	169	26	1552	8.1	6.4	0.07
Rains	607	-5.8815	28	2018	55	107	594	3.4	1.2	0.39
Randall	16325	-56.915	179	22675	1061	475	2303	9.7	1.7	1.97
Reagan	175	-21.2718	0	335	34	22	524	2.3	2.1	0.05
Real	324	1.1002	0	542	38	83	213	6.4	4	0.02
Red River	1006	-9.734	24	1811	56	49	733	3.6	1.2	0.65
Reeves	769	-14.7255	0	1788	56	104	2154	2.1	1.2	0.04
Refugio	371	66.715	0	1266	93	48	566	3.7	3	1.44
Roberts	187	-59.5492	0	176	8	0	20	7.1	1.7	0.04
Robertson	1230	31.3592	0	2202	229	121	1067	4.6	3.6	0.26
Rockwall	13029	-4.4423	132	12948	230	428	1978	11.4	0.6	13.09
Runnels	783	-9.036	3	1447	43	23	758	3.8	1	0.09
Rusk	3680	9.6825	34	9597	281	212	3139	3.7	1.3	1.27
Sabine	668	10.7599	1	1859	74	108	428	4.9	2.6	0.23
San Augustine	544	12.3095	5	1234	62	33	750	3.8	2.5	0.06
San Jacinto	1559	25.1793	11	4337	185	48	1067	3.4	1.9	1.11
San Patricio	4364	69.5529	50	10706	355	1249	4482	4.1	1.3	6.74
San Saba	438	-0.4564	0	1208	42	65	491	2.9	1.8	0.01
Schleicher	337	-3.6512	0	388	21	21	234	4.6	1.4	0
Scurry	1149	-19.7745	76	3064	109	99	1177	4	1.5	0.17
Shackelford	441	-8.1735	0	607	44	31	184	6.3	2.9	0.09
Shelby	1531	7.3239	81	3706	262	168	1442	4.4	2.5	1.07
Sherman	275	-67.7379	7	421	89	29	243	5.1	6.7	0.04
Smith	23216	6.9232	345	33803	1244	2044	9002	7.4	1.3	6.5
Somervell	1216	-4.6339999999999995	12	1189	58	0	300	7.6	1.6	2.32
Starr	2169	74.2932	86	4061	907	519	12743	2.2	4.6	2.53
Stephens	741	-17.5002	0	1466	85	91	375	3.9	2.3	0.28
Sterling	146	-21.4041	0	175	15	12	125	5.4	2.3	0
Stonewall	142	-24.8264	0	200	26	9	122	6.1	4.7	0.18
Sutton	334	-3.3899	0	590	45	37	376	4.9	2.5	0.02
Swisher	534	-56.571000000000005	0	1001	44	49	459	5.5	1.6	0.1
Tarrant	235452	3.0793	5384	283995	9604	13559	81858	9.1	1.1	59.25
Taylor	13280	-6.5828	429	20212	1543	1764	4841	7.9	2.5	2.79
Terrell	84	0.4545	0	176	27	11	98	5.2	7.1	0
Terry	896	-41.7301	0	1531	43	69	1364	4.5	0.9	0.28
Throckmorton	166	-20.6223	1	280	3	18	54	5.8	0.4	0.01
Titus	1627	-8.8143	91	4574	166	177	2819	5.4	1.3	4.3
Tom Green	10339	-3.0066	131	16524	3028	977	5315	6.9	5.7	1.12
Travis	196613	30.0081	19616	134790	12089	17472	46173	16.3	2.2	23.2
Trinity	698	22.4287	0	2241	56	28	822	3.2	1.2	0.49
Tyler	1209	26.2676	21	3698	89	251	887	4	1.3	0.23
Upshur	2492	0.0215	44	7275	268	101	1485	3.9	1.7	0.73
Upton	162	-10.1983	0	502	45	29	327	4	3.3	0.08
Uvalde	1752	25.3869	11	3556	269	134	2909	3.7	2.7	0.41
Val Verde	3296	15.0187	69	4984	458	784	6539	4	2.3	0.3
Van Zandt	3258	2.5007	19	8626	350	153	2189	4.5	1.7	0.4
Victoria	6464	60.0219	378	14605	467	284	4516	4.9	1.2	2.9
Walker	5486	28.2467	32	10637	750	203	2844	5.4	3.4	2.57
Waller	3396	38.9912	72	4699	549	139	1954	5.2	3.1	0.42
Ward	610	-22.765	5	1479	173	87	1023	3.7	3.9	0.03
Washington	3915	38.9926	59	4482	319	191	1600	6.2	2.2	0.66
Webb	17062	58.4301	1175	26141	1409	753	29537	4.8	1.5	2.2
Wharton	2801	48.4053	71	5499	156	178	3570	4.1	0.9	0.61
Wheeler	531	-51.895	2	865	102	56	242	4.2	3.9	0
Wichita	10867	-24.8455	368	20940	2602	732	4184	7	4.3	6.37
Wilbarger	1023	-34.8565	5	2112	52	56	731	4.7	0.9	0.35
Willacy	930	87.4535	0	2415	19	105	3284	2	0.3	3.36
Williamson	74679	22.3874	1151	71129	2131	2899	10091	11.6	1	8.04
Wilson	3738	39.8262	34	6978	268	112	2070	5.1	1.3	0.14
Winkler	319	-21.5651	3	1132	39	56	808	2.4	1.3	0
Wise	4838	-11.2822	7	9943	206	241	2737	3.8	0.8	0.94
Wood	3523	-4.1423	65	7699	505	190	1521	5.4	3.3	0.72
Yoakum	507	-48.9447	0	1030	27	8	1026	4.4	0.8	0.06
Young	1461	-20.5739	0	2895	83	113	1300	5.1	1	0.65
Zapata	466	65.3912	14	1175	147	57	2405	2.6	2.9	1.2
Zavala	475	40.1426	4	1260	106	96	1698	2.3	2.7	1.33
